# Supplementary material for: IdentifiHR predicts homologous recombination deficiency in high-grade serous ovarian carcinoma using gene expression
Source: Commun Med (Lond). 2026 Jan 14;6:119. doi: 10.1038/s43856-026-01387-y (PMC12910048; doi:10.1038/s43856-026-01387-y)
Supplement: Supplementary file 5 — Supplementary Data 2 [file 43856_2026_1387_MOESM5_ESM.xlsx]

## Sheet: Supplementary Data 2
ENSEMBL	hgnc_symbol	entrezgene_id	chromosome_name	start_position	end_position	strand	gene_biotype	logFC	AveExpr	t	P.Value	adj.P.Val	B
ENSG00000182307	C8orf33	65265	8	145052465	145066685	1	protein_coding	0.654642	6.93211	7.94872	4.17436e-14	6.63765e-10	21.4448
ENSG00000173065	FAM222B	55731	17	28755980	28855232	-1	protein_coding	-0.499384	5.55927	-6.9439	2.48929e-11	1.97911e-07	15.3317
ENSG00000111144	LTA4H	4048	12	96000753	96043520	-1	protein_coding	-0.482498	6.66481	-6.73257	8.86903e-11	4.70088e-07	14.1259
ENSG00000069696	DRD4	1815	11	637269	640706	1	protein_coding	-0.98461	1.93487	-6.28408	1.20028e-09	4.52131e-06	11.2182
ENSG00000160959	LRRC14	9684	8	144517992	144525172	1	protein_coding	0.520879	5.16094	6.22847	1.64332e-09	4.52131e-06	11.3428
ENSG00000164061	BSN	8927	3	49554477	49671549	1	protein_coding	-0.94669	2.4412	-6.22181	1.70605e-09	4.52131e-06	11.0374
ENSG00000104524	PYCR3	65263	8	143603210	143609773	-1	protein_coding	0.577552	5.46483	6.14675	2.59775e-09	5.90097e-06	10.9107
ENSG00000012048	BRCA1	672	17	43044295	43170245	-1	protein_coding	-0.860549	3.08811	-6.10225	3.32817e-09	6.13883e-06	10.5549
ENSG00000184277	TM2D3	80213	15	101621444	101652391	-1	protein_coding	0.417081	5.23135	6.09444	3.47459e-09	6.13883e-06	10.6344
ENSG00000147383	NSDHL	50814	X	152830967	152869729	1	protein_coding	0.452355	5.03418	5.97604	6.66649e-09	9.84384e-06	10.0168
ENSG00000160111	CPAMD8	27151	19	16892951	17026815	-1	protein_coding	-1.12017	4.49687	-5.97237	6.80977e-09	9.84384e-06	9.99171
ENSG00000152942	RAD17	5884	5	69369293	69414801	1	protein_coding	-0.328108	4.48118	-5.94282	7.99048e-09	1.05881e-05	9.84121
ENSG00000153310	CYRIB	51571	8	129839593	130017504	-1	protein_coding	0.456629	6.6244	5.90163	9.99222e-09	1.17726e-05	9.63235
ENSG00000177034	MTX3	345778	5	79976716	79991262	-1	protein_coding	-0.390959	4.06986	-5.87724	1.14005e-08	1.17726e-05	9.49645
ENSG00000131871	SELENOS	55829	15	101270817	101277500	-1	protein_coding	0.431989	5.51841	5.86331	1.22902e-08	1.17726e-05	9.43826
ENSG00000147789	ZNF7	7553	8	144827518	144847509	1	protein_coding	0.427647	5.15305	5.85826	1.26287e-08	1.17726e-05	9.41327
ENSG00000196378	ZNF34	80778	8	144772224	144787345	-1	protein_coding	0.473191	3.46613	5.84751	1.3381e-08	1.17726e-05	9.30008
ENSG00000185825	BCAP31	10134	X	153700492	153724565	-1	protein_coding	0.447404	7.46814	5.83176	1.45622e-08	1.17726e-05	9.27645
ENSG00000197858	GPAA1	8733	8	144082337	144093149	1	protein_coding	0.499513	8.06862	5.81696	1.57649e-08	1.17726e-05	9.20295
ENSG00000108639	SYNGR2	9144	17	78168581	78173527	1	protein_coding	0.54195	8.23651	5.8134	1.60682e-08	1.17726e-05	9.18529
ENSG00000075151	EIF4G3	8672	1	20806292	21177285	-1	protein_coding	-0.446812	6.18173	-5.80715	1.66145e-08	1.17726e-05	9.15049
ENSG00000006757	PNPLA4	8228	X	7898247	7927739	-1	protein_coding	0.675584	4.69194	5.80276	1.70164e-08	1.17726e-05	9.13021
ENSG00000186862	PDZD7	79955	10	101007679	101032295	-1	protein_coding	-0.932705	0.918312	-5.80255	1.70284e-08	1.17726e-05	8.58033
ENSG00000196704	AMZ2	51321	17	68205481	68257712	1	protein_coding	0.386268	6.04822	5.77385	1.98469e-08	1.31494e-05	8.98262
ENSG00000152409	JMY	133746	5	79236131	79327211	1	protein_coding	-0.389083	4.46764	-5.74692	2.29026e-08	1.4567e-05	8.85005
ENSG00000174165	ZDHHC24	254359	11	66520637	66546235	-1	protein_coding	0.3719	5.0803	5.6973	2.97808e-08	1.81975e-05	8.60328
ENSG00000049089	COL9A2	1298	1	40300489	40317813	-1	protein_coding	-1.04592	5.32378	-5.69049	3.08994e-08	1.81975e-05	8.56703
ENSG00000070010	UFD1	7353	22	19449911	19479202	-1	protein_coding	0.385622	5.30988	5.67808	3.29531e-08	1.87138e-05	8.50652
ENSG00000163749	CCDC158	339965	4	76312997	76421868	-1	protein_coding	-0.84183	-1.41442	-5.66919	3.45304e-08	1.89334e-05	7.31865
ENSG00000116661	FBXO2	26232	1	11637018	11655785	-1	protein_coding	-1.18594	3.96707	-5.65091	3.80443e-08	2.01648e-05	8.36455
ENSG00000167900	TK1	7083	17	78174091	78187233	-1	protein_coding	0.61812	6.2411	5.63476	4.13847e-08	2.12277e-05	8.28663
ENSG00000119242	CCDC92	80212	12	123918660	123972831	-1	protein_coding	-0.349327	5.88271	-5.61594	4.56355e-08	2.26766e-05	8.19471
ENSG00000118363	SPCS2	9789	11	74949261	74979033	1	protein_coding	0.372188	6.33295	5.60786	4.75986e-08	2.29353e-05	8.15366
ENSG00000160999	SH2B2	10603	7	102285091	102321711	1	protein_coding	-0.518828	4.27426	-5.57336	5.69515e-08	2.66349e-05	7.99315
ENSG00000124532	MRS2	57380	6	24402908	24426194	1	protein_coding	0.377189	5.57129	5.53141	7.07578e-08	3.18151e-05	7.78289
ENSG00000179091	CYC1	1537	8	144095039	144097525	1	protein_coding	0.573885	8.25267	5.52797	7.20297e-08	3.18151e-05	7.76858
ENSG00000102158	MAGT1	84061	X	77825747	77899271	-1	protein_coding	0.396522	6.9397	5.5084	7.96587e-08	3.31096e-05	7.66656
ENSG00000147813	NAPRT	93100	8	143574785	143578649	-1	protein_coding	0.773835	4.81607	5.50708	8.0277e-08	3.31096e-05	7.67124
ENSG00000143951	WDPCP	51057	2	63119559	63827843	-1	protein_coding	-0.32944	3.43471	-5.49534	8.51895e-08	3.31096e-05	7.59133
ENSG00000147679	UTP23	84294	8	116766505	116849463	1	protein_coding	0.407361	5.0036	5.49502	8.53312e-08	3.31096e-05	7.61165
ENSG00000141543	EIF4A3	9775	17	80134369	80147151	-1	protein_coding	0.327621	6.89961	5.49492	8.53715e-08	3.31096e-05	7.60096
ENSG00000170619	COMMD5	28991	8	144841042	144853736	-1	protein_coding	0.424391	5.20641	5.47042	9.67953e-08	3.5999e-05	7.49093
ENSG00000101911	PRPS2	5634	X	12791355	12824222	1	protein_coding	0.452555	5.63669	5.4693	9.73497e-08	3.5999e-05	7.48133
ENSG00000109113	RAB34	83871	17	28714281	28718429	-1	protein_coding	-0.439032	6.97879	-5.46063	1.01763e-07	3.6069e-05	7.43544
ENSG00000164466	SFXN1	94081	5	175477062	175529742	1	protein_coding	0.381594	5.3259	5.4559	1.04251e-07	3.6069e-05	7.41962
ENSG00000185000	DGAT1	8694	8	144314584	144326910	-1	protein_coding	0.492499	6.39536	5.45572	1.04344e-07	3.6069e-05	7.41151
ENSG00000090006	LTBP4	8425	19	40592883	40629818	1	protein_coding	-0.855644	7.05613	-5.42777	1.20423e-07	4.07413e-05	7.27746
ENSG00000185122	HSF1	3297	8	144291591	144314720	1	protein_coding	0.404729	7.93876	5.41774	1.2661e-07	4.1942e-05	7.23454
ENSG00000165501	LRR1	122769	14	49598761	49614672	1	protein_coding	0.43951	2.96072	5.39947	1.38898e-07	4.43383e-05	7.0931
ENSG00000169689	CENPX	201254	17	82018702	82024107	-1	protein_coding	0.556961	5.51291	5.39876	1.3942e-07	4.43383e-05	7.14403
ENSG00000109111	SUPT6H	6830	17	28662198	28702679	1	protein_coding	-0.383481	6.67852	-5.39001	1.45713e-07	4.43407e-05	7.09558
ENSG00000132589	FLOT2	2319	17	28879335	28897733	-1	protein_coding	-0.435323	6.98835	-5.38595	1.48737e-07	4.43407e-05	7.077
ENSG00000141867	BRD4	23476	19	15235519	15332545	-1	protein_coding	-0.41433	7.98152	-5.38417	1.50083e-07	4.43407e-05	7.07522
ENSG00000109118	PHF12	57649	17	28905250	28951771	-1	protein_coding	-0.356664	6.27338	-5.38135	1.52237e-07	4.43407e-05	7.05454
ENSG00000113048	MRPS27	23107	5	72214953	72321717	-1	protein_coding	-0.385012	5.63892	-5.37873	1.54264e-07	4.43407e-05	7.04586
ENSG00000205903	ZNF316	100131017	7	6637318	6658279	1	protein_coding	-0.501254	5.76975	-5.37631	1.56159e-07	4.43407e-05	7.03326
ENSG00000011243	AKAP8L	26993	19	15380050	15419141	-1	protein_coding	-0.401866	5.62209	-5.37177	1.59781e-07	4.45733e-05	7.01288
ENSG00000101452	DHX35	60625	20	38962299	39039723	1	protein_coding	-0.353866	4.28943	-5.36007	1.69488e-07	4.56556e-05	6.97188
ENSG00000174989	FBXW8	26259	12	116910950	117031148	1	protein_coding	-0.38687	4.80774	-5.35879	1.70589e-07	4.56556e-05	6.9612
ENSG00000122507	BBS9	27241	7	33109557	33877180	1	protein_coding	-0.332462	3.84278	-5.35683	1.72275e-07	4.56556e-05	6.95366
ENSG00000128050	PAICS	10606	4	56435741	56464578	1	protein_coding	0.376285	7.31786	5.35264	1.75949e-07	4.5865e-05	6.91961
ENSG00000130413	STK33	65975	11	8391868	8594289	-1	protein_coding	-0.667622	2.72195	-5.33796	1.89422e-07	4.78227e-05	6.79628
ENSG00000169398	PTK2	5747	8	140657900	141002216	-1	protein_coding	0.35048	7.21087	5.33791	1.89474e-07	4.78227e-05	6.84913
ENSG00000078814	MYH7B	57644	20	34955810	35002437	1	protein_coding	-0.726719	1.97187	-5.32564	2.01504e-07	5.00643e-05	6.63163
ENSG00000100075	SLC25A1	6576	22	19175581	19178739	-1	protein_coding	0.431681	6.73568	5.31941	2.07891e-07	5.05147e-05	6.76019
ENSG00000131876	SNRPA1	6627	15	101281510	101295282	-1	protein_coding	0.406522	5.27632	5.31771	2.0967e-07	5.05147e-05	6.76213
ENSG00000115282	TTC31	64427	2	74483073	74494559	1	protein_coding	-0.299114	5.04169	-5.2909	2.39729e-07	5.65317e-05	6.63811
ENSG00000117625	RCOR3	55758	1	211258377	211316385	1	protein_coding	-0.35462	5.66652	-5.28921	2.41756e-07	5.65317e-05	6.622
ENSG00000109103	UNC119	9094	17	28546708	28552631	-1	protein_coding	-0.432243	5.41113	-5.28033	2.52702e-07	5.82349e-05	6.58321
ENSG00000178896	EXOSC4	54512	8	144078648	144080648	1	protein_coding	0.510675	5.24691	5.2772	2.5667e-07	5.83044e-05	6.57262
ENSG00000155959	VBP1	7411	X	155197007	155239841	1	protein_coding	0.349503	5.32413	5.27091	2.64826e-07	5.93098e-05	6.54153
ENSG00000077514	POLD3	10714	11	74493851	74669117	1	protein_coding	0.353114	4.73266	5.26151	2.77493e-07	6.08414e-05	6.50674
ENSG00000141542	RAB40B	10966	17	82654973	82698698	-1	protein_coding	0.496332	4.58541	5.26019	2.79317e-07	6.08414e-05	6.50293
ENSG00000013503	POLR3B	55703	12	106357748	106510198	1	protein_coding	-0.348641	3.86644	-5.247	2.982e-07	6.40767e-05	6.44366
ENSG00000100253	MIOX	55586	22	50486784	50490648	1	protein_coding	-0.955098	-2.65525	-5.24315	3.03951e-07	6.44416e-05	5.21842
ENSG00000179632	MAF1	84232	8	144104461	144107611	1	protein_coding	0.390064	7.89966	5.23845	3.11104e-07	6.47662e-05	6.38719
ENSG00000177666	PNPLA2	57104	11	818914	825573	1	protein_coding	-0.438711	6.9916	-5.23682	3.13628e-07	6.47662e-05	6.37319
ENSG00000173137	ADCK5	203054	8	144373101	144393242	1	protein_coding	0.458888	4.22359	5.22583	3.31133e-07	6.75044e-05	6.34684
ENSG00000123411	IKZF4	64375	12	56007659	56038435	1	protein_coding	-0.396848	4.17028	-5.19159	3.92017e-07	7.89046e-05	6.18914
ENSG00000169683	LRRC45	201255	17	82023305	82031151	1	protein_coding	0.419174	4.40978	5.18118	4.12571e-07	8.11675e-05	6.1401
ENSG00000061936	SFSWAP	6433	12	131711081	131799738	1	protein_coding	-0.308266	5.59356	-5.18074	4.13469e-07	8.11675e-05	6.11738
ENSG00000141560	FN3KRP	79672	17	82716706	82730328	1	protein_coding	0.364531	5.14512	5.15949	4.58849e-07	8.84875e-05	6.02786
ENSG00000160957	RECQL4	9401	8	144511288	144517845	-1	protein_coding	0.52161	4.99732	5.15814	4.61887e-07	8.84875e-05	6.02512
ENSG00000110172	CHORDC1	26973	11	90200429	90223077	-1	protein_coding	0.392456	4.72463	5.15057	4.79296e-07	9.07296e-05	5.99487
ENSG00000144550	CPNE9	151835	3	9703826	9729908	1	protein_coding	-0.672994	-1.96463	-5.13853	5.08317e-07	9.50911e-05	4.99385
ENSG00000136986	DERL1	79139	8	123013170	123042302	-1	protein_coding	0.35367	6.86055	5.13428	5.18959e-07	9.59532e-05	5.89789
ENSG00000144354	CDCA7	83879	2	173354820	173368997	1	protein_coding	0.754614	4.20487	5.12915	5.32454e-07	9.71306e-05	5.90479
ENSG00000166046	TCP11L2	255394	12	106301929	106347003	1	protein_coding	-0.518604	2.74876	-5.12706	5.37544e-07	9.71306e-05	5.84864
ENSG00000172172	MRPL13	28998	8	120380761	120445402	-1	protein_coding	0.461468	5.76425	5.11518	5.69523e-07	0.000101753	5.81545
ENSG00000138613	APH1B	83464	15	63276018	63309126	1	protein_coding	-0.422848	3.98388	-5.11278	5.76193e-07	0.0001018	5.83152
ENSG00000183309	ZNF623	9831	8	143636019	143656418	1	protein_coding	0.361569	5.89718	5.09982	6.13608e-07	0.00010722	5.7436
ENSG00000106089	STX1A	6804	7	73699206	73719672	-1	protein_coding	-0.43403	3.27096	-5.09499	6.28129e-07	0.000108564	5.74049
ENSG00000167799	NUDT8	254552	11	67627938	67629937	-1	protein_coding	0.612247	3.33228	5.08306	6.65482e-07	0.000113088	5.6845
ENSG00000137522	RNF121	55298	11	71929018	71997597	1	protein_coding	0.302063	4.44164	5.0804	6.74108e-07	0.000113088	5.68087
ENSG00000170175	CHRNB1	1140	17	7445061	7457710	1	protein_coding	-0.500851	3.04471	-5.07993	6.75639e-07	0.000113088	5.6625
ENSG00000142046	TMEM91	641649	19	41350911	41384083	1	protein_coding	-0.467295	1.3221	-5.06946	7.10687e-07	0.000116985	5.40065
ENSG00000173674	EIF1AX	124905557	X	20124525	20141838	-1	protein_coding	0.372641	6.65893	5.06839	7.14366e-07	0.000116985	5.5968
ENSG00000139719	VPS33A	65082	12	122229564	122266494	-1	protein_coding	-0.321842	4.24698	-5.0624	7.35286e-07	0.000116985	5.60182
ENSG00000239779	WBP1	23559	2	74458400	74460891	1	protein_coding	-0.381145	3.6388	-5.05991	7.44166e-07	0.000116985	5.59335
ENSG00000198728	LDB1	8861	10	102106489	102120368	-1	protein_coding	-0.317039	7.62244	-5.05937	7.46108e-07	0.000116985	5.56216
ENSG00000100902	PSMA6	5687	14	35278633	35317493	1	protein_coding	0.422814	3.12152	5.05849	7.49298e-07	0.000116985	5.56634
ENSG00000185515	BRCC3	79184	X	155071420	155123077	1	protein_coding	0.382325	4.98243	5.05818	7.50425e-07	0.000116985	5.56981
ENSG00000205667	ARSH	347527	X	3006546	3034111	1	protein_coding	1.126	-1.31306	5.05501	7.61972e-07	0.000117632	4.77862
ENSG00000101868	POLA1	5422	X	24693873	24996986	1	protein_coding	0.33711	4.25189	5.04718	7.91206e-07	0.000120971	5.53472
ENSG00000117139	KDM5B	10765	1	202724495	202808487	-1	protein_coding	-0.418558	6.75521	-5.0434	8.05753e-07	0.000121152	5.4837
ENSG00000004487	KDM1A	23028	1	23019443	23083689	1	protein_coding	-0.308862	6.97611	-5.04232	8.09929e-07	0.000121152	5.47952
ENSG00000178966	RMI1	80010	9	83980798	84004074	1	protein_coding	0.411917	4.19234	5.04049	8.17083e-07	0.000121152	5.5057
ENSG00000198393	ZNF26	7574	12	132986365	133032952	1	protein_coding	-0.381392	3.99637	-5.03822	8.26028e-07	0.000121152	5.49665
ENSG00000121653	MAPK8IP1	9479	11	45885651	45906465	1	protein_coding	-0.660581	5.61355	-5.03724	8.30485e-07	0.000121152	5.46148
ENSG00000133597	ADCK2	90956	7	140672945	140696261	1	protein_coding	0.360868	5.24676	5.02699	8.71791e-07	0.000125487	5.42352
ENSG00000156795	NTAQ1	55093	8	123416726	123470028	1	protein_coding	0.4067	4.22749	5.02459	8.81869e-07	0.000125487	5.43424
ENSG00000132591	ERAL1	26284	17	28855010	28861061	1	protein_coding	-0.378709	5.87025	-5.02412	8.83876e-07	0.000125487	5.39966
ENSG00000132005	RFX1	5989	19	13961530	14007039	-1	protein_coding	-0.352191	5.7883	-5.02024	9.00467e-07	0.000126711	5.38303
ENSG00000166405	RIC3	79608	11	8106056	8169055	-1	protein_coding	-1.16533	2.26746	-5.01492	9.24295e-07	0.00012879	5.3143
ENSG00000051009	FHIP1B	84067	11	6211345	6234711	-1	protein_coding	-0.352256	5.30098	-5.01317	9.31441e-07	0.00012879	5.35858
ENSG00000168283	BMI1	648	10	22321099	22331484	1	protein_coding	-0.431342	5.63614	-4.99842	9.99491e-07	0.000136792	5.28691
ENSG00000100206	DMC1	11144	22	38518948	38570204	-1	protein_coding	0.851886	-0.0857345	4.99634	1.00945e-06	0.000136792	4.82037
ENSG00000198746	GPATCH3	63906	1	26890488	26900467	-1	protein_coding	-0.293532	3.36598	-4.99363	1.02263e-06	0.000136792	5.2952
ENSG00000101856	PGRMC1	10857	X	119236245	119244466	1	protein_coding	0.363952	7.48853	4.9934	1.02372e-06	0.000136792	5.26281
ENSG00000174804	FZD4	8322	11	86945679	86955395	-1	protein_coding	0.578428	5.53914	4.98976	1.04219e-06	0.000138099	5.25159
ENSG00000104814	MAP4K1	11184	19	38587641	38618882	-1	protein_coding	-0.600144	3.51233	-4.97727	1.1055e-06	0.000145027	5.22653
ENSG00000148187	MRRF	92399	9	122264603	122331337	1	protein_coding	0.352839	5.02869	4.9759	1.11271e-06	0.000145027	5.1995
ENSG00000050748	MAPK9	5601	5	180233143	180292099	-1	protein_coding	0.346614	5.17264	4.97203	1.13339e-06	0.000145345	5.17906
ENSG00000110844	PRPF40B	25766	12	49568218	49644666	1	protein_coding	-0.386379	3.66365	-4.97203	1.13343e-06	0.000145345	5.20459
ENSG00000129757	CDKN1C	1028	11	2883213	2885775	-1	protein_coding	-0.70565	5.28648	-4.96231	1.1877e-06	0.000151085	5.13116
ENSG00000179528	LBX2	85474	2	74497517	74503316	-1	protein_coding	-0.902297	-0.846855	-4.95844	1.20901e-06	0.000152575	4.55854
ENSG00000256223	ZNF10	7556	12	133130575	133159465	1	protein_coding	-0.456228	2.83775	-4.95331	1.23876e-06	0.000155099	5.09655
ENSG00000169223	LMAN2	10960	5	177315805	177351840	-1	protein_coding	0.360178	7.48305	4.94975	1.25986e-06	0.000155607	5.06782
ENSG00000107614	TRDMT1	1787	10	17137336	17202054	-1	protein_coding	-0.45605	3.2075	-4.94922	1.26302e-06	0.000155607	5.097
ENSG00000148229	POLE3	54107	9	113407235	113410675	-1	protein_coding	0.356055	6.4789	4.94769	1.27218e-06	0.000155607	5.05431
ENSG00000139182	CLSTN3	9746	12	7129698	7158945	1	protein_coding	-0.527642	6.74392	-4.94338	1.29883e-06	0.000157654	5.03502
ENSG00000183684	ALYREF	10189	17	81887835	81891586	-1	protein_coding	0.410451	5.87346	4.93951	1.32239e-06	0.000158609	5.02236
ENSG00000099901	RANBP1	5902	22	20115938	20127355	1	protein_coding	0.388013	6.88291	4.93883	1.32665e-06	0.000158609	5.01512
ENSG00000160131	VMA21	203547	X	151396515	151409364	1	protein_coding	0.349425	5.95442	4.93319	1.36252e-06	0.000161682	4.99321
ENSG00000141552	ANAPC11	51529	17	81890790	81900991	1	protein_coding	0.44705	6.3939	4.92701	1.40287e-06	0.000165237	4.96289
ENSG00000105072	C19orf44	84167	19	16496394	16521352	1	protein_coding	-0.416393	3.24163	-4.90078	1.58743e-06	0.000184469	4.88848
ENSG00000131100	ATP6V1E1	529	22	17592136	17628749	-1	protein_coding	0.347715	6.51418	4.90052	1.58935e-06	0.000184469	4.84513
ENSG00000135473	PAN2	9924	12	56316223	56334053	-1	protein_coding	-0.46339	4.99283	-4.89575	1.62543e-06	0.00018729	4.84352
ENSG00000132017	DCAF15	90379	19	13952509	13961449	1	protein_coding	-0.412008	6.16502	-4.8916	1.65738e-06	0.000188129	4.80674
ENSG00000155034	FBXL18	80028	7	5431335	5513809	-1	protein_coding	-0.443023	3.62795	-4.89105	1.66169e-06	0.000188129	4.85127
ENSG00000188735	TMEM120B	144404	12	121712752	121783001	1	protein_coding	-0.351898	4.4061	-4.89021	1.66821e-06	0.000188129	4.83495
ENSG00000118965	WDR35	57539	2	19910263	19990105	-1	protein_coding	-0.422853	4.2808	-4.88746	1.68991e-06	0.000189234	4.82604
ENSG00000100994	PYGB	5834	20	25248085	25298012	1	protein_coding	-0.362163	7.00002	-4.88556	1.70503e-06	0.000189469	4.78026
ENSG00000123595	RAB9A	9367	X	13689128	13710504	1	protein_coding	0.394959	4.81913	4.8826	1.72889e-06	0.000189469	4.79286
ENSG00000140525	FANCI	55215	15	89243945	89317261	1	protein_coding	0.441817	4.80109	4.88178	1.73551e-06	0.000189469	4.79035
ENSG00000122965	RBM19	9904	12	113816738	113966325	-1	protein_coding	-0.319393	4.6966	-4.88127	1.73967e-06	0.000189469	4.78801
ENSG00000067177	PHKA1	5255	X	72578814	72714319	-1	protein_coding	0.480407	3.6447	4.87802	1.7664e-06	0.000190088	4.79474
ENSG00000136044	APPL2	55198	12	105173297	105236203	-1	protein_coding	-0.326446	5.40193	-4.87767	1.76926e-06	0.000190088	4.75499
ENSG00000168876	ANKRD49	54851	11	94493979	94499578	1	protein_coding	0.35678	4.06909	4.8726	1.81178e-06	0.00019335	4.76776
ENSG00000129515	SNX6	58533	14	34561093	34630160	-1	protein_coding	0.301418	6.49665	4.86431	1.88337e-06	0.000198503	4.68575
ENSG00000132792	CTNNBL1	56259	20	37694030	37872129	1	protein_coding	-0.307987	5.31634	-4.86408	1.88542e-06	0.000198503	4.69717
ENSG00000204138	PHACTR4	65979	1	28369582	28500364	1	protein_coding	-0.331791	6.94277	-4.86271	1.89752e-06	0.000198503	4.67949
ENSG00000058453	CROCC	9696	1	16740273	16972964	1	protein_coding	-0.454122	4.73611	-4.85458	1.97098e-06	0.00020484	4.6702
ENSG00000224877	NDUFAF8	284184	17	81239305	81241310	1	protein_coding	0.475352	4.7267	4.85033	2.01049e-06	0.000207589	4.65511
ENSG00000132535	DLG4	1742	17	7187187	7219841	-1	protein_coding	-0.496535	4.28556	-4.83842	2.12515e-06	0.000218012	4.61266
ENSG00000100926	TM9SF1	10548	14	24189149	24195687	-1	protein_coding	0.285431	2.4247	4.82748	2.23615e-06	0.000227929	4.52362
ENSG00000106346	USP42	84132	7	6104949	6161564	1	protein_coding	-0.318337	4.83766	-4.82492	2.26287e-06	0.000229184	4.53849
ENSG00000183960	KCNH8	131096	3	19148510	19535642	1	protein_coding	-1.22852	-0.398251	-4.81047	2.42049e-06	0.000241823	4.07336
ENSG00000156802	ATAD2	29028	8	123319850	123416350	-1	protein_coding	0.448818	5.81223	4.8096	2.42953e-06	0.000241823	4.45286
ENSG00000126953	TIMM8A	1678	X	101345661	101348742	-1	protein_coding	0.343213	3.38733	4.80919	2.43421e-06	0.000241823	4.49801
ENSG00000103197	TSC2	7249	16	2047967	2089491	1	protein_coding	-0.368782	7.41024	-4.80792	2.44849e-06	0.000241823	4.44449
ENSG00000185522	LMNTD2	256329	11	554850	560738	-1	protein_coding	-0.520356	2.48976	-4.79726	2.57234e-06	0.000252486	4.41086
ENSG00000104957	YJU2B	81576	19	13731760	13763296	1	protein_coding	-0.403823	5.415	-4.79363	2.61584e-06	0.000252938	4.38847
ENSG00000204842	ATXN2	6311	12	111443485	111599676	-1	protein_coding	-0.291777	6.15093	-4.79233	2.6316e-06	0.000252938	4.37302
ENSG00000164309	CMYA5	202333	5	79689836	79800240	1	protein_coding	-0.730822	1.98925	-4.79191	2.63672e-06	0.000252938	4.34314
ENSG00000244617	ASPRV1	151516	2	69960089	69961631	-1	protein_coding	-0.590872	0.158834	-4.7916	2.64057e-06	0.000252938	4.08389
ENSG00000159423	ALDH4A1	8659	1	18871430	18902724	-1	protein_coding	-0.47003	4.46131	-4.78935	2.66811e-06	0.000254046	4.39596
ENSG00000165156	ZHX1	11244	8	123248451	123275541	-1	protein_coding	0.387438	5.55169	4.77905	2.79799e-06	0.000264827	4.32474
ENSG00000184508	HDDC3	374659	15	90929968	90935196	-1	protein_coding	0.425014	2.82373	4.77679	2.82726e-06	0.000266014	4.34115
ENSG00000167632	TRAPPC9	83696	8	139727725	140458579	-1	protein_coding	0.344973	6.26892	4.77501	2.85056e-06	0.000266628	4.29804
ENSG00000064313	TAF2	6873	8	119730774	119832863	-1	protein_coding	0.295202	5.76315	4.77358	2.86936e-06	0.000266817	4.29707
ENSG00000189180	ZNF33A	7581	10	38010650	38065088	1	protein_coding	-0.34843	5.72868	-4.76594	2.97204e-06	0.000274759	4.26345
ENSG00000198720	ANKRD13B	124930	17	29589769	29614761	1	protein_coding	-0.616363	3.25756	-4.76047	3.0478e-06	0.000280058	4.29161
ENSG00000110619	CARS1	833	11	3000922	3057613	-1	protein_coding	-0.28794	5.24621	-4.75928	3.0646e-06	0.000280058	4.24417
ENSG00000150990	DHX37	57647	12	124946825	124989131	-1	protein_coding	-0.327728	5.24538	-4.7577	3.08691e-06	0.000280486	4.23738
ENSG00000167700	MFSD3	113655	8	144509070	144511213	1	protein_coding	0.517146	5.58817	4.75272	3.15905e-06	0.000285409	4.21115
ENSG00000171241	SHCBP1	79801	16	46578591	46621379	-1	protein_coding	0.454923	3.08478	4.74878	3.21585e-06	0.000287817	4.23592
ENSG00000065600	PACC1	55248	1	212363928	212414901	-1	protein_coding	-0.384173	3.43283	-4.74837	3.2219e-06	0.000287817	4.24185
ENSG00000132003	ZSWIM4	65249	19	13795443	13832254	1	protein_coding	-0.557809	4.4436	-4.74573	3.26183e-06	0.000289682	4.20952
ENSG00000185418	TARS3	123283	15	101653596	101724473	-1	protein_coding	0.377714	3.00543	4.74453	3.27921e-06	0.000289682	4.21583
ENSG00000189057	FAM111B	374393	11	59107185	59127412	1	protein_coding	0.612087	3.05155	4.73368	3.44628e-06	0.000302758	4.17063
ENSG00000070495	JMJD6	23210	17	76712832	76726799	-1	protein_coding	0.286772	4.30825	4.72979	3.50808e-06	0.000306495	4.14867
ENSG00000104549	SQLE	6713	8	124998497	125022283	1	protein_coding	0.45369	6.17624	4.72579	3.57289e-06	0.000310451	4.0874
ENSG00000213593	TMX2	51075	11	57712593	57740973	1	protein_coding	0.297381	6.5945	4.72185	3.63779e-06	0.000314373	4.06831
ENSG00000164338	UTP15	84135	5	73565443	73583380	1	protein_coding	-0.271268	3.5886	-4.71724	3.71516e-06	0.000319323	4.1103
ENSG00000169684	CHRNA5	1138	15	78565520	78595269	1	protein_coding	0.890457	0.144475	4.71387	3.77269e-06	0.000322525	3.75372
ENSG00000204237	OXLD1	339229	17	81665036	81666635	-1	protein_coding	0.373406	5.06976	4.70298	3.96456e-06	0.000334664	4.01078
ENSG00000169230	PRELID1	27166	5	177303799	177306949	1	protein_coding	0.37912	6.26467	4.70225	3.97779e-06	0.000334664	3.986
ENSG00000080819	CPOX	1371	3	98579446	98593648	-1	protein_coding	-0.295514	4.26002	-4.70223	3.97816e-06	0.000334664	4.03128
ENSG00000141580	WDR45B	56270	17	82614562	82648553	-1	protein_coding	0.359844	7.253	4.70109	3.99887e-06	0.000334664	3.98262
ENSG00000168003	SLC3A2	6520	11	62856004	62888880	1	protein_coding	0.30321	7.23074	4.6968	4.07766e-06	0.000337894	3.96413
ENSG00000130338	TULP4	56995	6	158232236	158511828	1	protein_coding	-0.344769	4.93766	-4.69598	4.09294e-06	0.000337894	3.98239
ENSG00000174282	ZBTB4	57659	17	7459366	7484263	-1	protein_coding	-0.36567	6.75178	-4.69554	4.10122e-06	0.000337894	3.95623
ENSG00000005022	SLC25A5	292	X	119468422	119471396	1	protein_coding	0.402781	8.09081	4.68476	4.30704e-06	0.000353022	3.9248
ENSG00000197170	PSMD12	5718	17	67337916	67366605	-1	protein_coding	0.283585	5.6998	4.67974	4.40613e-06	0.000359292	3.89666
ENSG00000178498	DTX3	196403	12	57604622	57609804	1	protein_coding	-0.431035	5.47785	-4.67739	4.45338e-06	0.000359787	3.88948
ENSG00000101040	ZMYND8	23613	20	47209214	47356889	-1	protein_coding	-0.362759	6.86701	-4.67719	4.45746e-06	0.000359787	3.8787
ENSG00000184350	MRGPRE	116534	11	3225030	3232417	-1	protein_coding	-1.28791	-2.28045	-4.67379	4.52672e-06	0.000363532	3.20419
ENSG00000093009	CDC45	8318	22	19479457	19520612	1	protein_coding	0.518282	3.53265	4.67194	4.56466e-06	0.000364737	3.92233
ENSG00000183665	TRMT12	55039	8	124450820	124462150	1	protein_coding	0.375108	4.4783	4.66865	4.63326e-06	0.000365345	3.88544
ENSG00000187838	PLSCR3	57048	17	7389727	7394842	-1	protein_coding	-0.606598	-2.50066	-4.66844	4.63762e-06	0.000365345	3.12724
ENSG00000004961	HCCS	3052	X	11111301	11123086	1	protein_coding	0.354364	4.66104	4.66785	4.65015e-06	0.000365345	3.87548
ENSG00000160551	TAOK1	57551	17	29390363	29551903	1	protein_coding	-0.273549	5.77644	-4.66718	4.66417e-06	0.000365345	3.841
ENSG00000147676	MAL2	114569	8	119165034	119245673	1	protein_coding	0.550894	8.50388	4.66381	4.73764e-06	0.00036928	3.8427
ENSG00000187954	ZFTRAF1	50626	8	144449582	144462871	-1	protein_coding	0.344683	6.54957	4.6593	4.83343e-06	0.000374909	3.80238
ENSG00000205531	NAP1L4	4676	11	2944431	2992377	-1	protein_coding	-0.25542	6.36676	-4.65636	4.89799e-06	0.0003763	3.79002
ENSG00000152359	POC5	134359	5	75674124	75717448	-1	protein_coding	-0.288927	3.53273	-4.65633	4.89869e-06	0.0003763	3.85673
ENSG00000249715	FER1L5	90342	2	96642737	96704887	1	protein_coding	-0.960206	0.801869	-4.65491	4.93077e-06	0.000376541	3.6515
ENSG00000109519	GRPEL1	80273	4	7058671	7068085	-1	protein_coding	0.324851	5.05445	4.65406	4.94919e-06	0.000376541	3.80409
ENSG00000099968	BCL2L13	23786	22	17628855	17730855	1	protein_coding	0.286679	5.52837	4.65269	4.97982e-06	0.000377067	3.78562
ENSG00000157837	SPPL3	121665	12	120762510	120904358	-1	protein_coding	-0.281236	6.46304	-4.64981	5.04509e-06	0.000378354	3.76208
ENSG00000135365	PHF21A	51317	11	45929319	46121454	-1	protein_coding	-0.300952	5.58152	-4.64958	5.05025e-06	0.000378354	3.7699
ENSG00000171456	ASXL1	171023	20	32358330	32439319	1	protein_coding	-0.293826	6.93678	-4.6488	5.0682e-06	0.000378354	3.7588
ENSG00000175203	DCTN2	10540	12	57529633	57547224	-1	protein_coding	-0.256092	6.90803	-4.64658	5.119e-06	0.000380361	3.74924
ENSG00000181924	COA4	51287	11	73872667	73876901	-1	protein_coding	0.38823	6.27472	4.64271	5.20926e-06	0.000385267	3.73354
ENSG00000242802	AP5Z1	9907	7	4775615	4794397	1	protein_coding	-0.338893	5.18412	-4.64078	5.25465e-06	0.000385913	3.74207
ENSG00000004975	DVL2	1856	17	7225342	7234517	-1	protein_coding	-0.303505	5.58689	-4.64028	5.26654e-06	0.000385913	3.73061
ENSG00000125445	MRPS7	51081	17	75261674	75266376	1	protein_coding	0.370192	5.94376	4.63629	5.36202e-06	0.000391108	3.70969
ENSG00000242259	C22orf39	128977	22	19351368	19447711	-1	protein_coding	0.348223	4.00172	4.63489	5.39593e-06	0.000391784	3.75959
ENSG00000175376	EIF1AD	84285	11	65996545	66002176	-1	protein_coding	0.243531	5.01686	4.63272	5.4489e-06	0.000393832	3.71518
ENSG00000139641	ESYT1	23344	12	56118250	56144674	1	protein_coding	-0.311926	7.50797	-4.63096	5.4922e-06	0.000394353	3.68956
ENSG00000181704	YIPF6	286451	X	68498562	68537282	1	protein_coding	0.248212	5.84513	4.63041	5.50571e-06	0.000394353	3.68591
ENSG00000141556	TBCD	6904	17	82752042	82945914	1	protein_coding	0.337232	6.26233	4.62823	5.56012e-06	0.000396464	3.67256
ENSG00000044574	HSPA5	3309	9	125234853	125241382	-1	protein_coding	0.279607	9.21622	4.6161	5.87139e-06	0.000413882	3.65513
ENSG00000151413	NUBPL	80224	14	31489956	31861224	1	protein_coding	0.322314	3.93779	4.6158	5.87929e-06	0.000413882	3.68211
ENSG00000164284	GRPEL2	134266	5	149345430	149354583	1	protein_coding	0.28933	4.49917	4.61528	5.89303e-06	0.000413882	3.66086
ENSG00000023191	RNH1	6050	11	494512	507300	-1	protein_coding	-0.295811	6.88462	-4.61435	5.91762e-06	0.000413882	3.61358
ENSG00000198730	CTR9	9646	11	10751246	10801625	1	protein_coding	-0.251405	5.38335	-4.61371	5.93454e-06	0.000413882	3.62347
ENSG00000136933	RABEPK	10244	9	125200542	125234161	1	protein_coding	0.286277	4.63634	4.60894	6.06284e-06	0.000419527	3.62923
ENSG00000141068	KSR1	8844	17	27456448	27626438	1	protein_coding	-0.504037	3.65251	-4.60874	6.06824e-06	0.000419527	3.65789
ENSG00000168904	LRRC28	123355	15	99251362	99390729	1	protein_coding	0.338396	3.93093	4.60623	6.13682e-06	0.000421218	3.64289
ENSG00000182253	SYNM	23336	15	99098217	99135593	1	protein_coding	0.658056	1.83055	4.60591	6.14569e-06	0.000421218	3.562
ENSG00000183020	AP2A2	161	11	924881	1012245	1	protein_coding	-0.263462	6.28817	-4.59872	6.34673e-06	0.00043313	3.548
ENSG00000146576	INTS15	79034	7	6590021	6608726	1	protein_coding	-0.281965	5.37366	-4.58614	6.71366e-06	0.000455733	3.50856
ENSG00000099769	IGFALS	3483	16	1790413	1794971	-1	protein_coding	-0.862079	0.415094	-4.58535	6.73752e-06	0.000455733	3.33191
ENSG00000100522	GNPNAT1	64841	14	52775193	52791668	-1	protein_coding	0.337383	4.50252	4.58359	6.79072e-06	0.000455733	3.5295
ENSG00000175518	UBQLNL	143630	11	5514393	5518431	-1	protein_coding	-0.742474	-0.994241	-4.58352	6.79257e-06	0.000455733	3.11366
ENSG00000175390	EIF3F	8665	11	7970251	8001862	1	protein_coding	-0.33681	7.78524	-4.58081	6.87517e-06	0.000459337	3.48416
ENSG00000144381	HSPD1	3329	2	197486584	197516737	-1	protein_coding	0.309611	8.45394	4.57418	7.08147e-06	0.00047114	3.46747
ENSG00000163462	TRIM46	80128	1	155173787	155184971	1	protein_coding	-0.551622	3.26224	-4.56947	7.23165e-06	0.000479127	3.5019
ENSG00000112851	ERBIN	55914	5	65883128	66082546	1	protein_coding	-0.251792	6.02957	-4.5683	7.26946e-06	0.000479633	3.42308
ENSG00000179950	PUF60	22827	8	143816344	143830709	-1	protein_coding	0.3646	8.52367	4.56687	7.31568e-06	0.000480688	3.43835
ENSG00000072958	AP1M1	8907	19	16197854	16245906	1	protein_coding	-0.301747	6.05465	-4.5646	7.39001e-06	0.000480752	3.40747
ENSG00000253873	PCDHGA11	56105	5	141421047	141512975	1	protein_coding	0.932699	-0.0591762	4.56419	7.40361e-06	0.000480752	3.1581
ENSG00000106443	PHF14	9678	7	10973336	11169623	1	protein_coding	-0.35943	5.4546	-4.56407	7.40735e-06	0.000480752	3.41485
ENSG00000089685	BIRC5	332	17	78214186	78225636	1	protein_coding	0.538196	5.79162	4.56117	7.50638e-06	0.000482188	3.3986
ENSG00000132837	DMGDH	29958	5	78997564	79236038	-1	protein_coding	-0.584941	0.062879	-4.56108	7.50656e-06	0.000482188	3.18941
ENSG00000123908	AGO2	27161	8	140520156	140635633	-1	protein_coding	0.380993	6.479	4.56066	7.52045e-06	0.000482188	3.38927
ENSG00000092330	TINF2	26277	14	24238286	24242663	-1	protein_coding	0.271883	5.86197	4.55877	7.58397e-06	0.000484308	3.38657
ENSG00000130396	AFDN	4301	6	167826893	167972023	1	protein_coding	-0.377893	7.09326	-4.55344	7.76559e-06	0.000492049	3.36125
ENSG00000185651	UBE2L3	7332	22	21549447	21624034	1	protein_coding	0.297207	6.90959	4.5534	7.76709e-06	0.000492049	3.3593
ENSG00000139625	MAP3K12	7786	12	53479669	53500063	-1	protein_coding	-0.432197	4.75091	-4.55241	7.80132e-06	0.000492257	3.38794
ENSG00000110713	NUP98	4928	11	3671083	3797792	-1	protein_coding	-0.269081	6.65925	-4.55	7.88515e-06	0.00049558	3.3445
ENSG00000105204	DYRK1B	9149	19	39825350	39834201	-1	protein_coding	-0.419109	6.51983	-4.5478	7.96251e-06	0.0004975	3.33552
ENSG00000130021	PUDP	8226	X	6667865	7148158	-1	protein_coding	0.421951	4.31076	4.54735	7.97828e-06	0.0004975	3.38811
ENSG00000128059	PPAT	5471	4	56393362	56435615	-1	protein_coding	0.319554	4.71082	4.54625	8.01723e-06	0.000497976	3.36723
ENSG00000186767	SPIN4	139886	X	63347228	63351332	-1	protein_coding	0.480142	3.61883	4.54005	8.24061e-06	0.00050986	3.37989
ENSG00000148842	CNNM2	54805	10	102918294	103090222	1	protein_coding	-0.317677	4.18126	-4.53695	8.35445e-06	0.000514899	3.34679
ENSG00000180071	ANKRD18A	100289137	9	38540567	38620596	-1	protein_coding	1.28149	-1.25902	4.53538	8.41455e-06	0.00051622	2.85308
ENSG00000165527	ARF6	382	14	49893079	49897054	1	protein_coding	0.319707	7.43674	4.53463	8.4408e-06	0.00051622	3.28638
ENSG00000144369	FAM171B	165215	2	186694060	186765959	1	protein_coding	0.696593	3.30143	4.53046	8.60001e-06	0.000523942	3.34397
ENSG00000180938	ZNF572	137209	8	124973295	124979389	1	protein_coding	0.425503	2.68535	4.52595	8.77065e-06	0.000532298	3.31317
ENSG00000139668	WDFY2	115825	13	51584455	51767709	1	protein_coding	-0.378681	3.71507	-4.52372	8.85779e-06	0.000535542	3.30883
ENSG00000198569	SLC34A3	142680	9	137230757	137236555	1	protein_coding	-0.999745	-1.09665	-4.52232	8.91252e-06	0.000536811	2.87886
ENSG00000169718	DUS1L	64118	17	82057506	82065887	-1	protein_coding	0.313574	6.64076	4.51094	9.37138e-06	0.000562318	3.18337
ENSG00000143514	TP53BP2	7159	1	223779893	223845954	-1	protein_coding	-0.322991	5.93394	-4.50523	9.60981e-06	0.000574457	3.16357
ENSG00000087842	PIR	8544	X	15384799	15493564	-1	protein_coding	0.568115	3.19353	4.50319	9.6966e-06	0.000577474	3.23453
ENSG00000175643	RMI2	116028	16	11249619	11381662	1	protein_coding	0.439001	4.41359	4.49919	9.8685e-06	0.000585519	3.18718
ENSG00000109180	OCIAD1	54940	4	48805212	48861817	1	protein_coding	0.302135	6.99994	4.49644	9.98865e-06	0.000590444	3.12493
ENSG00000112294	ALDH5A1	7915	6	24494867	24537207	1	protein_coding	0.404522	5.51661	4.49087	1.02359e-05	0.000601984	3.11433
ENSG00000127022	CANX	821	5	179678628	179731641	1	protein_coding	0.302015	9.48039	4.48972	1.02879e-05	0.000601984	3.13857
ENSG00000171302	CANT1	124583	17	78991716	79009867	-1	protein_coding	0.304928	6.57965	4.48951	1.02974e-05	0.000601984	3.09543
ENSG00000087206	UIMC1	51720	5	176905005	177022633	-1	protein_coding	0.257678	4.28139	4.48825	1.03544e-05	0.000603099	3.14697
ENSG00000141378	PTRH2	51651	17	59674636	59707626	-1	protein_coding	0.345102	4.52998	4.48547	1.04813e-05	0.000606255	3.12585
ENSG00000184009	ACTG1	71	17	81509413	81523847	-1	protein_coding	0.29691	11.9423	4.4854	1.04849e-05	0.000606255	3.15402
ENSG00000121864	ZNF639	51193	3	179323031	179338583	1	protein_coding	0.263036	5.75194	4.48444	1.05289e-05	0.000606593	3.08224
ENSG00000187601	MAGEH1	28986	X	55452127	55453566	1	protein_coding	0.463773	4.23362	4.47541	1.09539e-05	0.000627365	3.09841
ENSG00000205356	TECPR1	25851	7	98214624	98252232	-1	protein_coding	-0.308763	4.45078	-4.47511	1.09683e-05	0.000627365	3.08391
ENSG00000170631	ZNF16	7564	8	144930358	144950888	-1	protein_coding	0.329826	4.51265	4.46948	1.12418e-05	0.000640702	3.06194
ENSG00000136950	ARPC5L	81873	9	124862130	124877733	1	protein_coding	0.306139	5.72112	4.46514	1.14571e-05	0.000647248	3.00422
ENSG00000092020	PPP2R3C	55012	14	35085467	35122517	-1	protein_coding	0.289343	3.46879	4.46506	1.14611e-05	0.000647248	3.08023
ENSG00000117602	RCAN3	11123	1	24502351	24541040	1	protein_coding	-0.362618	4.76118	-4.46471	1.14788e-05	0.000647248	3.02885
ENSG00000198040	ZNF84	7637	12	133037292	133063304	1	protein_coding	-0.37124	4.65534	-4.46169	1.16312e-05	0.000653527	3.02087
ENSG00000183340	JRKL	8690	11	96389989	96507574	1	protein_coding	0.372539	3.94471	4.4599	1.17226e-05	0.000656343	3.04655
ENSG00000145700	ANKRD31	256006	5	75068275	75236911	-1	protein_coding	-0.620529	-1.00532	-4.45796	1.18225e-05	0.000659612	2.65821
ENSG00000100442	FKBP3	2287	14	45115599	45135319	-1	protein_coding	0.343189	5.14535	4.45297	1.20827e-05	0.000671772	2.9703
ENSG00000100911	PSME2	5721	14	24143362	24147570	-1	protein_coding	0.420859	6.98194	4.45009	1.22353e-05	0.000677889	2.93569
ENSG00000128039	SRD5A3	79644	4	55346213	55373100	1	protein_coding	0.533371	5.56251	4.44835	1.23324e-05	0.000679447	2.94038
ENSG00000181991	MRPS11	64963	15	88467453	88480776	1	protein_coding	0.310221	4.66517	4.44797	1.23489e-05	0.000679447	2.9682
ENSG00000213585	VDAC1	7416	5	133971871	134004975	-1	protein_coding	0.288856	7.60661	4.4394	1.28182e-05	0.000702834	2.89931
ENSG00000157326	DHRS4	10901	14	23953734	23969279	1	protein_coding	0.373802	3.33644	4.43656	1.29777e-05	0.000709133	2.96902
ENSG00000120705	ETF1	2107	5	138506095	138543236	-1	protein_coding	0.249725	6.71533	4.43336	1.31592e-05	0.000716591	2.86661
ENSG00000196407	THEM5	284486	1	151847101	151853712	-1	protein_coding	-0.685394	-0.548967	-4.43207	1.32333e-05	0.000718167	2.63385
ENSG00000013561	RNF14	9604	5	141958328	141990292	1	protein_coding	0.280436	5.15953	4.43043	1.33279e-05	0.000720841	2.87823
ENSG00000130826	DKC1	1736	X	154762742	154777689	1	protein_coding	0.277385	6.17099	4.42572	1.36034e-05	0.000733245	2.8378
ENSG00000100982	PCIF1	63935	20	45934683	45948023	1	protein_coding	-0.271936	6.73446	-4.42314	1.37563e-05	0.000738982	2.82532
ENSG00000163762	TM4SF18	116441	3	149318498	149334414	-1	protein_coding	0.390753	2.40641	4.42169	1.3843e-05	0.000740756	2.8921
ENSG00000183475	ASB7	140460	15	100602589	100651701	1	protein_coding	0.264024	4.39822	4.42052	1.39132e-05	0.000740756	2.86905
ENSG00000169660	HEXD	284004	17	82418318	82442645	1	protein_coding	0.359136	4.46189	4.41928	1.39886e-05	0.000740756	2.86186
ENSG00000101391	CDK5RAP1	51654	20	33358839	33401561	-1	protein_coding	-0.235204	4.74259	-4.41787	1.40744e-05	0.000740756	2.84076
ENSG00000187942	LDLRAD2	401944	1	21812265	21825225	1	protein_coding	-0.570453	-0.6085	-4.41715	1.41185e-05	0.000740756	2.57113
ENSG00000239920		NA	11	5254392	5678434	-1	protein_coding	-0.707415	-1.86559	-4.4171	1.41214e-05	0.000740756	2.37633
ENSG00000107175	CREB3	10488	9	35732598	35736999	1	protein_coding	0.301341	5.91615	4.41683	1.41376e-05	0.000740756	2.80504
ENSG00000174516	PELI3	246330	11	66466327	66477337	1	protein_coding	0.314576	3.78456	4.41644	1.4162e-05	0.000740756	2.87832
ENSG00000181852	RNF41	10193	12	56202179	56221933	-1	protein_coding	-0.255054	6.28552	-4.41498	1.42517e-05	0.000740925	2.79291
ENSG00000168778	TCTN2	79867	12	123671110	123708399	1	protein_coding	-0.419967	4.57692	-4.41429	1.42945e-05	0.000740925	2.83294
ENSG00000247626	MARS2	92935	2	197705369	197708395	1	protein_coding	0.258687	4.11409	4.41412	1.4305e-05	0.000740925	2.85587
ENSG00000163516	ANKZF1	55139	2	219229783	219236679	1	protein_coding	-0.306791	5.54818	-4.41089	1.4506e-05	0.000748896	2.78645
ENSG00000078699	CBFA2T2	9139	20	33490075	33650036	1	protein_coding	-0.300905	5.86764	-4.40361	1.49706e-05	0.00077038	2.7512
ENSG00000174306	ZHX3	23051	20	41178448	41317731	-1	protein_coding	-0.390429	4.21009	-4.39944	1.52428e-05	0.00078016	2.78996
ENSG00000108588	CCDC47	57003	17	63745255	63776351	-1	protein_coding	0.292855	6.30843	4.39919	1.52588e-05	0.00078016	2.72973
ENSG00000172037	LAMB2	3913	3	49121114	49133118	-1	protein_coding	-0.376131	7.85606	-4.39784	1.53484e-05	0.000782228	2.7373
ENSG00000137500	CCDC90B	60492	11	83259081	83286390	-1	protein_coding	0.319635	5.4523	4.39485	1.55477e-05	0.000789852	2.72624
ENSG00000166411	IDH3A	3419	15	78131498	78171945	1	protein_coding	0.390331	3.89714	4.39307	1.56671e-05	0.000790989	2.78226
ENSG00000162368	CMPK1	51727	1	47333790	47394866	1	protein_coding	0.271537	6.605	4.39304	1.56696e-05	0.000790989	2.70387
ENSG00000132846	ZBED3	84327	5	77072072	77087285	-1	protein_coding	-0.405358	4.6863	-4.38885	1.59555e-05	0.000802579	2.72649
ENSG00000168496	FEN1	2237	11	61792911	61797238	1	protein_coding	0.325334	4.96607	4.38808	1.60084e-05	0.000802579	2.71542
ENSG00000174292	TNK1	8711	17	7380534	7389774	1	protein_coding	-0.352907	3.92822	-4.38731	1.60612e-05	0.000802579	2.75422
ENSG00000110108	TMEM109	79073	11	60914158	60923443	1	protein_coding	0.24396	6.79015	4.38674	1.61011e-05	0.000802579	2.67873
ENSG00000116809	ZBTB17	7709	1	15941869	15976132	-1	protein_coding	-0.277439	4.78642	-4.38566	1.61764e-05	0.000803814	2.70979
ENSG00000155868	MED7	9443	5	157137424	157159019	-1	protein_coding	0.287722	3.42053	4.38355	1.6324e-05	0.000806916	2.75847
ENSG00000170113	NIPA1	123606	15	22773063	22829789	1	protein_coding	0.743564	3.12073	4.3834	1.63403e-05	0.000806916	2.76121
ENSG00000104522	GFUS	7264	8	143612618	143618048	-1	protein_coding	0.407347	7.28685	4.38171	1.64538e-05	0.000808698	2.66232
ENSG00000139985	ADAM21	8747	14	70417107	70460427	1	protein_coding	-0.867309	-1.16852	-4.38137	1.64781e-05	0.000808698	2.36725
ENSG00000139540	SLC39A5	283375	12	56230049	56237846	1	protein_coding	-0.831277	-1.62947	-4.3793	1.66255e-05	0.000810932	2.2874
ENSG00000131153	GINS2	51659	16	85676198	85690073	-1	protein_coding	0.471241	3.73925	4.37929	1.66256e-05	0.000810932	2.73366
ENSG00000134851	TMEM165	55858	4	55395957	55453397	1	protein_coding	0.356019	6.79507	4.37213	1.71462e-05	0.000833766	2.62031
ENSG00000129219	PLD2	5338	17	4807152	4823434	1	protein_coding	-0.338982	4.85354	-4.37043	1.72715e-05	0.00083637	2.64621
ENSG00000183048	SLC25A10	1468	17	81712236	81721016	1	protein_coding	0.401887	3.42803	4.36998	1.73049e-05	0.00083637	2.7055
ENSG00000127511	SIN3B	23309	19	16829398	16880353	1	protein_coding	-0.361507	6.57225	-4.36859	1.74085e-05	0.000838826	2.60582
ENSG00000160602	NEK8	284086	17	28725897	28743455	1	protein_coding	-0.403671	2.63374	-4.36784	1.74647e-05	0.000838992	2.69657
ENSG00000147684	NDUFB9	4715	8	124539101	124580648	1	protein_coding	0.481415	7.59775	4.36585	1.7618e-05	0.000843807	2.60306
ENSG00000164535	DAGLB	221955	7	6409126	6484190	-1	protein_coding	-0.262899	4.59803	-4.36261	1.78616e-05	0.000852905	2.62613
ENSG00000109107	ALDOC	230	17	28573115	28576948	-1	protein_coding	-0.781069	3.18212	-4.36147	1.79558e-05	0.000854838	2.67446
ENSG00000006611	USH1C	10083	11	17493895	17544416	-1	protein_coding	-1.18104	-1.40573	-4.3538	1.85512e-05	0.000880544	2.2392
ENSG00000170653	ATF7	11016	12	53507856	53626410	-1	protein_coding	-0.256624	5.39647	-4.35236	1.8664e-05	0.000883262	2.55588
ENSG00000105245	NUMBL	9253	19	40665905	40690972	-1	protein_coding	-0.386708	5.69407	-4.35097	1.87751e-05	0.000885884	2.54337
ENSG00000214654	B3GALT9	100288842	9	120792403	120801787	1	protein_coding	0.508462	1.08439	4.34638	1.91477e-05	0.000899771	2.50026
ENSG00000167363	FN3K	64122	17	82735615	82751196	1	protein_coding	0.416698	4.99986	4.34595	1.91826e-05	0.000899771	2.54704
ENSG00000167862	MRPL58	3396	17	75012670	75021261	1	protein_coding	0.360341	4.64483	4.34125	1.95721e-05	0.000914628	2.54296
ENSG00000107719	PALD1	27143	10	70478767	70668754	1	protein_coding	-0.475528	4.01383	-4.34075	1.96144e-05	0.000914628	2.56645
ENSG00000157954	WIPI2	26100	7	5190196	5233840	1	protein_coding	-0.241439	6.76047	-4.33594	2.00216e-05	0.000929038	2.47579
ENSG00000179886	TIGD5	84948	8	143597831	143603224	1	protein_coding	0.387476	5.09721	4.33566	2.0045e-05	0.000929038	2.5024
ENSG00000130193	THEM6	51337	8	142727223	142736927	1	protein_coding	0.476093	6.37824	4.33509	2.00987e-05	0.000929038	2.47334
ENSG00000162482	AKR7A3	22977	1	19282573	19288770	-1	protein_coding	-0.589112	0.229126	-4.32911	2.06135e-05	0.000950074	2.36056
ENSG00000171206	TRIM8	81603	10	102642503	102658318	1	protein_coding	-0.324889	7.66244	-4.32839	2.06771e-05	0.000950249	2.45642
ENSG00000175826	CTDNEP1	23399	17	7243591	7252491	-1	protein_coding	-0.240868	5.7063	-4.32699	2.0801e-05	0.000953189	2.4479
ENSG00000102390	PBDC1	51260	X	76173040	76178314	1	protein_coding	0.245911	4.15891	4.32605	2.08838e-05	0.000954234	2.5052
ENSG00000101343	CRNKL1	51340	20	20034368	20056046	-1	protein_coding	-0.252531	5.32428	-4.32144	2.12988e-05	0.000967656	2.43525
ENSG00000086232	EIF2AK1	27102	7	6022247	6059175	-1	protein_coding	-0.252161	7.79901	-4.32143	2.12993e-05	0.000967656	2.43125
ENSG00000204764	RANBP17	64901	5	170861870	171300015	1	protein_coding	0.427032	1.97462	4.31964	2.14626e-05	0.000972298	2.47774
ENSG00000114923	SLC4A3	6508	2	219627394	219641980	1	protein_coding	-0.506008	4.49166	-4.31882	2.15403e-05	0.0009729	2.45737
ENSG00000166002	SMCO4	56935	11	93478472	93543391	-1	protein_coding	0.476819	3.53488	4.31816	2.15983e-05	0.0009729	2.50106
ENSG00000066117	SMARCD1	6602	12	50085200	50100707	1	protein_coding	-0.284218	6.68228	-4.31373	2.20085e-05	0.000985963	2.38759
ENSG00000128228	SDF2L1	23753	22	21642302	21644299	1	protein_coding	0.447889	4.58677	4.31369	2.20123e-05	0.000985963	2.43782
ENSG00000165644	COMTD1	118881	10	75233641	75236030	-1	protein_coding	0.54777	4.73595	4.30942	2.24227e-05	0.000997359	2.41504
ENSG00000262814	MRPL12	6182	17	81703367	81707517	1	protein_coding	0.465834	3.42808	4.3092	2.24364e-05	0.000997359	2.46933
ENSG00000166165	CKB	1152	14	103519667	103522833	-1	protein_coding	-0.679128	7.07148	-4.3087	2.24928e-05	0.000997359	2.37085
ENSG00000102119	EMD	2010	X	154379273	154381574	1	protein_coding	0.31145	6.59801	4.30835	2.25176e-05	0.000997359	2.36642
ENSG00000185624	P4HB	5034	17	81843159	81860856	-1	protein_coding	0.314407	8.95094	4.3023	2.31038e-05	0.00102048	2.37896
ENSG00000197024	ZNF398	57541	7	149126416	149183042	1	protein_coding	0.287046	4.60428	4.3007	2.32617e-05	0.00102461	2.38492
ENSG00000145247	OCIAD2	132299	4	48885019	48906937	-1	protein_coding	0.400679	5.843	4.29937	2.33928e-05	0.00102754	2.33813
ENSG00000169992	NLGN2	57555	17	7404874	7419860	1	protein_coding	-0.440271	5.77294	-4.29671	2.36603e-05	0.00103643	2.32695
ENSG00000177042	TMEM80	283232	11	695591	705028	1	protein_coding	-0.332588	4.57515	-4.29555	2.37751e-05	0.00103859	2.36247
ENSG00000158104	HPD	3242	12	121839527	121863596	-1	protein_coding	-0.720863	0.374222	-4.29262	2.40715e-05	0.00104394	2.24725
ENSG00000101079	NDRG3	57446	20	36651766	36746090	-1	protein_coding	-0.273814	6.03115	-4.29245	2.40891e-05	0.00104394	2.30648
ENSG00000011021	CLCN6	1185	1	11806096	11848079	1	protein_coding	-0.353703	4.55884	-4.29193	2.41422e-05	0.00104394	2.34905
ENSG00000113163	CERT1	10087	5	75356345	75512138	-1	protein_coding	-0.303782	4.90579	-4.29162	2.41742e-05	0.00104394	2.33258
ENSG00000100883	SRP54	6729	14	34981957	35029686	1	protein_coding	0.212032	5.67775	4.29111	2.42258e-05	0.00104394	2.30802
ENSG00000141574	SECTM1	6398	17	82321024	82334074	-1	protein_coding	0.845848	4.8914	4.28839	2.45156e-05	0.00105357	2.32944
ENSG00000168026	TTC21A	199223	3	39107680	39138903	1	protein_coding	-0.45145	2.79557	-4.28653	2.47008e-05	0.00105867	2.3878
ENSG00000165118	QNG1	84267	9	83938311	83956986	-1	protein_coding	0.278442	4.14428	4.28472	2.48899e-05	0.00106285	2.34477
ENSG00000115274	INO80B	83444	2	74455087	74457944	1	protein_coding	-0.432109	-1.07627	-4.28432	2.49321e-05	0.00106285	2.0391
ENSG00000102081	FMR1	2332	X	147911919	147951125	1	protein_coding	0.347718	6.52289	4.28252	2.51229e-05	0.00106812	2.26482
ENSG00000177951	BET1L	51272	11	167784	207399	-1	protein_coding	-0.229705	5.63525	-4.27942	2.54546e-05	0.00107934	2.26176
ENSG00000165389	SPTSSA	171546	14	34432788	34462240	-1	protein_coding	0.332374	5.81487	4.27719	2.56953e-05	0.00108665	2.25109
ENSG00000136144	RCBTB1	55213	13	49531946	49585558	-1	protein_coding	-0.308805	4.62597	-4.27619	2.5804e-05	0.00108716	2.28448
ENSG00000117899	MESD	23184	15	80946289	80989828	-1	protein_coding	0.264745	5.85577	4.27572	2.58555e-05	0.00108716	2.24429
ENSG00000102172	SMS	6611	X	21940709	21994837	1	protein_coding	0.330689	6.60974	4.2752	2.59124e-05	0.00108716	2.23586
ENSG00000176108	CHMP6	79643	17	80991598	81009517	1	protein_coding	0.29649	3.9165	4.27393	2.6051e-05	0.0010901	2.31388
ENSG00000124391	IL17C	27189	16	88638572	88640468	1	protein_coding	1.05712	-2.65066	4.27308	2.61448e-05	0.00109115	1.72855
ENSG00000167525	PROCA1	147011	17	28703197	28711888	-1	protein_coding	-0.512179	1.70156	-4.27166	2.63025e-05	0.00109486	2.28805
ENSG00000184840	TMED9	54732	5	177592203	177597242	1	protein_coding	0.294005	7.21412	4.27079	2.63995e-05	0.00109534	2.22168
ENSG00000182325	FBXL6	26233	8	144355431	144359376	-1	protein_coding	0.405739	4.98026	4.27032	2.64518e-05	0.00109534	2.2502
ENSG00000213563	C8orf82	414919	8	144525733	144529132	-1	protein_coding	0.365355	6.30776	4.26646	2.6885e-05	0.00111039	2.2029
ENSG00000131844	MCCC2	64087	5	71579531	71658706	1	protein_coding	-0.324509	6.48372	-4.26365	2.72054e-05	0.00112007	2.19049
ENSG00000115977	AAK1	22848	2	69457997	69674349	-1	protein_coding	-0.368434	6.29436	-4.26302	2.72785e-05	0.00112007	2.18873
ENSG00000140479	PCSK6	5046	15	101289784	101525202	-1	protein_coding	0.820042	2.09864	4.26261	2.73308e-05	0.00112007	2.26997
ENSG00000183060	LYSMD4	145748	15	99715697	99733561	-1	protein_coding	0.346639	2.40706	4.26082	2.75322e-05	0.00112332	2.28069
ENSG00000059915	PSD	5662	10	102402617	102421539	-1	protein_coding	-0.599141	3.07535	-4.26064	2.75546e-05	0.00112332	2.28784
ENSG00000169446	MMGT1	93380	X	135960588	135974029	-1	protein_coding	0.306626	5.48226	4.26004	2.76221e-05	0.00112332	2.19166
ENSG00000180425	C11orf71	54494	11	114391443	114400511	-1	protein_coding	0.442656	3.22166	4.25822	2.78349e-05	0.00112909	2.278
ENSG00000094755	GABRP	2568	5	170763350	170814047	1	protein_coding	1.03553	2.68568	4.25634	2.80664e-05	0.0011332	2.26884
ENSG00000166886	NAB2	4665	12	57089043	57095476	1	protein_coding	-0.3134	6.30055	-4.25581	2.81182e-05	0.0011332	2.16048
ENSG00000139921	TMX1	81542	14	51240162	51257655	1	protein_coding	0.290548	5.70126	4.25552	2.81537e-05	0.0011332	2.16836
ENSG00000185158	LRRC37B	114659	17	32007383	32053504	1	protein_coding	-0.260376	2.92696	-4.25388	2.83478e-05	0.0011332	2.26392
ENSG00000166575	TMEM135	65084	11	87037844	87328824	1	protein_coding	0.275692	4.33907	4.25343	2.84013e-05	0.0011332	2.21339
ENSG00000177459	ERICH5	203111	8	98064522	98093610	1	protein_coding	0.781196	1.76464	4.25334	2.84138e-05	0.0011332	2.21499
ENSG00000084731	KIF3C	3797	2	25926598	25982749	-1	protein_coding	-0.469426	4.67532	-4.25317	2.84352e-05	0.0011332	2.1922
ENSG00000182220	ATP6AP2	10159	X	40579372	40606848	1	protein_coding	0.285843	7.25493	4.25112	2.86793e-05	0.00114007	2.1452
ENSG00000139636	LMBR1L	55716	12	49097136	49110900	-1	protein_coding	-0.282161	4.46013	-4.24901	2.89344e-05	0.00114735	2.18693
ENSG00000170881	RNF139	11236	8	124474880	124488618	1	protein_coding	0.349495	5.67208	4.24674	2.92121e-05	0.00115548	2.13509
ENSG00000179526	SHARPIN	81858	8	144098633	144108124	-1	protein_coding	0.336818	7.05717	4.24485	2.94437e-05	0.00116175	2.1188
ENSG00000146350	TBC1D32	221322	6	121079494	121334745	-1	protein_coding	-0.378007	2.55919	-4.24248	2.9739e-05	0.00117049	2.21842
ENSG00000039319	ZFYVE16	9765	5	80408013	80483379	1	protein_coding	-0.290811	4.03423	-4.23856	3.0232e-05	0.00118696	2.16829
ENSG00000187778	MCRS1	10445	12	49556544	49568145	-1	protein_coding	-0.238342	6.14945	-4.23372	3.08518e-05	0.00120831	2.07537
ENSG00000149196	HIKESHI	51501	11	86302211	86345943	1	protein_coding	0.341656	5.39349	4.23212	3.10591e-05	0.00121344	2.0856
ENSG00000169084	DHRSX	207063	X	2219506	2502805	-1	protein_coding	0.381935	4.39621	4.22797	3.16031e-05	0.00122982	2.11318
ENSG00000146574	CCZ1B	221960	7	6794134	6826770	-1	protein_coding	-0.328658	3.44544	-4.22775	3.1633e-05	0.00122982	2.15337
ENSG00000180785	OR51E1	143503	11	4643420	4655488	1	protein_coding	0.593773	-0.767361	4.22662	3.17823e-05	0.00123261	1.86795
ENSG00000187325	TAF9B	51616	X	78129748	78139650	-1	protein_coding	0.395338	5.06255	4.22443	3.20743e-05	0.00124091	2.0684
ENSG00000106415	GLCCI1	113263	7	7968796	8094272	1	protein_coding	-0.382065	3.35198	-4.21968	3.27181e-05	0.00126274	2.12579
ENSG00000129480	DTD2	112487	14	31446036	31457506	-1	protein_coding	0.424972	1.85245	4.21681	3.31121e-05	0.00127486	2.08969
ENSG00000185615	PDIA2	64714	16	283164	287215	1	protein_coding	-1.07747	0.4984	-4.21436	3.34635e-05	0.00128527	1.98517
ENSG00000182768	NGRN	51335	15	90265659	90275778	1	protein_coding	0.319942	5.16995	4.21361	3.35585e-05	0.00128582	2.02162
ENSG00000113194	FAF2	23197	5	176447628	176510074	1	protein_coding	0.23245	6.25936	4.21183	3.38086e-05	0.00129017	1.99007
ENSG00000134058	CDK7	1022	5	69234795	69277430	1	protein_coding	-0.290949	4.62403	-4.21164	3.38345e-05	0.00129017	2.03441
ENSG00000203952	CCDC160	347475	X	134237047	134246842	1	protein_coding	0.834626	0.936054	4.20959	3.4126e-05	0.00129818	1.98876
ENSG00000171204	TMEM126B	55863	11	85628573	85636539	1	protein_coding	0.329797	5.12121	4.20688	3.45139e-05	0.0013098	1.99739
ENSG00000170509	HSD17B13	345275	4	87303789	87322886	-1	protein_coding	-0.702786	-2.07109	-4.20547	3.47164e-05	0.00131428	1.63364
ENSG00000198088	NUP62CL	54830	X	107123427	107206433	-1	protein_coding	0.631503	0.973916	4.20492	3.47973e-05	0.00131428	1.97777
ENSG00000109184	DCUN1D4	23142	4	51843000	51916837	1	protein_coding	0.281505	4.75646	4.2038	3.49599e-05	0.00131534	2.00114
ENSG00000163412	EIF4E3	317649	3	71675414	71754773	-1	protein_coding	0.446612	4.90624	4.20359	3.49907e-05	0.00131534	1.99492
ENSG00000170471	RALGAPB	57148	20	38472816	38578859	1	protein_coding	-0.264523	6.563	-4.20193	3.52325e-05	0.0013213	1.9502
ENSG00000164983	TMEM65	157378	8	124306189	124372701	-1	protein_coding	0.336322	5.42234	4.19889	3.56819e-05	0.00133501	1.95624
ENSG00000156831	NSMCE2	286053	8	125091679	125367120	1	protein_coding	0.369272	4.77376	4.19763	3.58684e-05	0.00133884	1.97748
ENSG00000102174	PHEX	5251	X	22032325	22494713	1	protein_coding	0.709237	-0.159001	4.19473	3.63044e-05	0.00135194	1.82947
ENSG00000135917	SLC19A3	80704	2	227683763	227718028	-1	protein_coding	0.892857	2.07297	4.1928	3.66099e-05	0.00136013	2.01097
ENSG00000150316	CWC15	51503	11	94962620	94973586	-1	protein_coding	0.313101	5.92216	4.19066	3.69246e-05	0.00136862	1.91259
ENSG00000196123	MATCAP1	653319	16	67175599	67184040	-1	protein_coding	-0.397484	3.64656	-4.18905	3.7172e-05	0.00137417	1.99774
ENSG00000181038	METTL23	124512	17	76726830	76733936	1	protein_coding	0.30262	4.12693	4.18856	3.72472e-05	0.00137417	1.97552
ENSG00000182446	NPLOC4	55666	17	81556887	81648465	-1	protein_coding	0.259352	7.10733	4.1863	3.75982e-05	0.00138391	1.89225
ENSG00000188021	UBQLN2	29978	X	56563627	56567868	1	protein_coding	0.242914	5.98304	4.1851	3.77869e-05	0.00138764	1.88999
ENSG00000164754	RAD21	5885	8	116845934	116874776	-1	protein_coding	0.297882	8.05606	4.18111	3.84176e-05	0.00140755	1.88843
ENSG00000140943	MBTPS1	8720	16	84053761	84116942	-1	protein_coding	-0.21975	6.83084	-4.17945	3.86826e-05	0.001414	1.86408
ENSG00000095209	TMEM38B	55151	9	105694541	105776629	1	protein_coding	0.539434	3.40617	4.17836	3.88574e-05	0.0014152	1.97168
ENSG00000173914	RBM4B	83759	11	66664998	66677887	-1	protein_coding	0.202513	4.40899	4.17814	3.88932e-05	0.0014152	1.91982
ENSG00000171100	MTM1	4534	X	150568417	150673143	1	protein_coding	0.407292	4.40558	4.17481	3.94341e-05	0.0014316	1.90965
ENSG00000146700	SSC4D	136853	7	76389334	76409697	-1	protein_coding	-0.548634	2.90629	-4.1742	3.95332e-05	0.00143193	1.96448
ENSG00000092978	GPATCH2	55105	1	217426992	217631090	-1	protein_coding	-0.251657	4.33456	-4.17266	3.97862e-05	0.00143341	1.9001
ENSG00000142675	CNKSR1	10256	1	26177484	26189884	1	protein_coding	-0.364327	5.51972	-4.17227	3.98513e-05	0.00143341	1.84863
ENSG00000004779	NDUFAB1	4706	16	23581014	23596316	-1	protein_coding	0.347469	6.13376	4.172	3.98953e-05	0.00143341	1.83801
ENSG00000124523	SIRT5	23408	6	13574227	13615158	1	protein_coding	0.289885	5.05606	4.17149	3.99802e-05	0.00143341	1.86384
ENSG00000060069	CTDP1	9150	18	79679803	79754503	1	protein_coding	-0.293258	4.65731	-4.17122	4.00249e-05	0.00143341	1.87778
ENSG00000164631	ZNF12	7559	7	6688433	6706947	-1	protein_coding	-0.256555	4.96849	-4.1694	4.03284e-05	0.00144104	1.85658
ENSG00000164880	INTS1	26173	7	1470277	1504389	-1	protein_coding	-0.35717	7.37514	-4.16507	4.1057e-05	0.00146378	1.81495
ENSG00000136897	MRPL50	54534	9	101387633	101398618	-1	protein_coding	0.290547	4.63887	4.16355	4.13161e-05	0.00146973	1.85275
ENSG00000123472	ATPAF1	64756	1	46632737	46673867	-1	protein_coding	0.279771	6.71893	4.16106	4.17429e-05	0.00148159	1.79309
ENSG00000188917	TRMT2B	79979	X	101009346	101052116	-1	protein_coding	0.28387	4.32619	4.15844	4.21971e-05	0.0014926	1.85029
ENSG00000090097	PCBP4	57060	3	51957454	51974016	-1	protein_coding	-0.483241	5.52974	-4.15825	4.22409e-05	0.0014926	1.79451
ENSG00000048140	TSPAN17	26262	5	176647387	176659054	1	protein_coding	0.267001	5.9111	4.15673	4.24966e-05	0.00149831	1.7823
ENSG00000187079	TEAD1	7003	11	12674421	12944737	1	protein_coding	-0.382848	6.52027	-4.15166	4.33943e-05	0.00152064	1.75708
ENSG00000170037	CNTROB	116840	17	7932101	7949920	1	protein_coding	-0.254252	5.1385	-4.15164	4.33991e-05	0.00152064	1.78197
ENSG00000205542	TMSB4X	7114	X	12975110	12977227	1	protein_coding	0.454047	10.2531	4.15154	4.34167e-05	0.00152064	1.82292
ENSG00000161179	YDJC	150223	22	21628089	21630064	-1	protein_coding	0.363055	5.71766	4.15019	4.36578e-05	0.00152572	1.76162
ENSG00000116668	SWT1	54823	1	185157080	185291781	1	protein_coding	-0.252967	3.0897	-4.14878	4.39125e-05	0.00153126	1.86698
ENSG00000181284	TMEM102	284114	17	7435435	7437679	1	protein_coding	-0.352953	2.97503	-4.14665	4.43003e-05	0.0015414	1.86125
ENSG00000163950	SLBP	7884	4	1692731	1712344	-1	protein_coding	0.320837	6.32362	4.14567	4.44789e-05	0.00154313	1.73537
ENSG00000140157	NIPA2	81614	15	22838644	22869362	1	protein_coding	0.287459	5.25602	4.14457	4.46822e-05	0.00154313	1.75336
ENSG00000123143	PKN1	5585	19	14433053	14471867	1	protein_coding	-0.359951	8.01776	-4.14447	4.46995e-05	0.00154313	1.74894
ENSG00000119421	NDUFA8	4702	9	122144058	122159779	-1	protein_coding	0.324603	5.61493	4.14426	4.47384e-05	0.00154313	1.74111
ENSG00000006715	VPS41	27072	7	38722974	38932394	-1	protein_coding	-0.228404	5.66884	-4.14308	4.49565e-05	0.0015473	1.7335
ENSG00000146007	ZMAT2	153527	5	140698680	140706686	1	protein_coding	0.25295	6.10601	4.14083	4.53748e-05	0.00155715	1.71873
ENSG00000174915	PTDSS2	81490	11	448268	491399	1	protein_coding	-0.294439	5.22375	-4.14049	4.54386e-05	0.00155715	1.73627
ENSG00000259494	MRPL46	26589	15	88459477	88467390	-1	protein_coding	0.297664	2.0436	4.13989	4.55517e-05	0.00155767	1.82138
ENSG00000170540	ARL6IP1	23204	16	18791669	18801572	-1	protein_coding	0.295189	7.79605	4.13902	4.57151e-05	0.00155991	1.72184
ENSG00000069345	DNAJA2	10294	16	46955362	46973674	-1	protein_coding	0.252345	6.02045	4.1377	4.59629e-05	0.001565	1.7079
ENSG00000138111	MFSD13A	79847	10	102461395	102477045	1	protein_coding	-0.413566	2.57026	-4.13664	4.61642e-05	0.0015685	1.8261
ENSG00000147164	SNX12	29934	X	71056332	71073426	-1	protein_coding	0.222682	5.96131	4.1352	4.64388e-05	0.00157446	1.69913
ENSG00000136379	ABHD17C	58489	15	80679684	80755621	1	protein_coding	0.368354	4.97606	4.13349	4.67666e-05	0.0015822	1.72324
ENSG00000123700	KCNJ2	3759	17	70168673	70180044	1	protein_coding	0.457859	1.70814	4.12864	4.77073e-05	0.0016106	1.76262
ENSG00000131067	GGT7	2686	20	34844720	34872856	-1	protein_coding	-0.393467	5.32213	-4.12393	4.86397e-05	0.0016386	1.6699
ENSG00000041357	PSMA4	5685	15	78540405	78552417	1	protein_coding	0.304581	6.80412	4.12258	4.89086e-05	0.00164418	1.64647
ENSG00000124486	USP9X	8239	X	41085445	41236579	1	protein_coding	0.314441	7.34092	4.12155	4.91158e-05	0.00164766	1.64734
ENSG00000182791	CCDC87	55231	11	66590176	66593063	-1	protein_coding	0.560842	0.471356	4.12055	4.93175e-05	0.00165094	1.63829
ENSG00000131174	COX7B	1349	X	77899440	77907376	1	protein_coding	0.444315	7.43038	4.11974	4.94901e-05	0.00165324	1.64169
ENSG00000183807	FAM162B	221303	6	116752197	116765719	-1	protein_coding	0.541479	0.0806898	4.11669	5.01052e-05	0.00167028	1.58926
ENSG00000102893	PHKB	5257	16	47461123	47701523	1	protein_coding	0.29288	5.69287	4.11431	5.05943e-05	0.00168305	1.62528
ENSG00000111271	ACAD10	80724	12	111686053	111757107	1	protein_coding	-0.287909	4.92789	-4.11034	5.14236e-05	0.00170707	1.63383
ENSG00000070047	PHRF1	57661	11	576470	612222	1	protein_coding	-0.31876	5.93331	-4.10154	5.33071e-05	0.00175934	1.57083
ENSG00000103355	PRSS33	260429	16	2783953	2787948	-1	protein_coding	-1.6648	0.667447	-4.10111	5.34173e-05	0.00175934	1.60824
ENSG00000166762	CATSPER2	117155	15	43628503	43668118	-1	protein_coding	-0.552926	1.52168	-4.10081	5.34664e-05	0.00175934	1.65898
ENSG00000179958	DCTPP1	79077	16	30423615	30430030	-1	protein_coding	0.354661	5.9355	4.10036	5.35667e-05	0.00175934	1.56784
ENSG00000196584	XRCC2	7516	7	152644776	152676193	-1	protein_coding	0.378575	3.35828	4.10015	5.36116e-05	0.00175934	1.68098
ENSG00000197021	EOLA2	541578	X	149929527	149938700	-1	protein_coding	0.296358	4.09629	4.09992	5.3662e-05	0.00175934	1.64268
ENSG00000067533	RRP15	51018	1	218285293	218337983	1	protein_coding	-0.270162	4.66148	-4.09909	5.38436e-05	0.00176166	1.60423
ENSG00000092010	PSME1	5720	14	24136163	24138967	1	protein_coding	0.374824	7.87021	4.09719	5.42643e-05	0.0017714	1.56471
ENSG00000135632	SMYD5	10322	2	73214222	73227221	1	protein_coding	-0.219359	5.81034	-4.0966	5.43945e-05	0.0017714	1.55421
ENSG00000230797	YY2	404281	X	21855987	21858740	1	protein_coding	0.384022	-0.0899688	4.09623	5.44755e-05	0.0017714	1.50497
ENSG00000176853	FAM91A1	157769	8	123768439	123815452	1	protein_coding	0.297255	6.3307	4.09464	5.48316e-05	0.00177581	1.54139
ENSG00000112312	GMNN	51053	6	24774931	24786099	1	protein_coding	0.417112	4.50269	4.09421	5.49279e-05	0.00177581	1.5992
ENSG00000157895	C12orf43	64897	12	121000486	121016502	-1	protein_coding	-0.25337	4.08679	-4.09413	5.49463e-05	0.00177581	1.61763
ENSG00000136868	SLC31A1	1317	9	113221544	113264492	1	protein_coding	0.325092	5.33836	4.09264	5.52808e-05	0.001783	1.55381
ENSG00000215529	EFCAB8	388795	20	32858923	32961845	1	protein_coding	-0.922474	-2.39625	-4.0913	5.5582e-05	0.00178909	1.22185
ENSG00000168264	IRF2BP2	359948	1	234604269	234610178	-1	protein_coding	-0.246953	8.06683	-4.08826	5.6276e-05	0.00180777	1.53681
ENSG00000185442	FAM174B	400451	15	92617448	92809884	-1	protein_coding	0.475181	5.01233	4.08721	5.65259e-05	0.0018116	1.54766
ENSG00000015475	BID	637	22	17734138	17774770	-1	protein_coding	0.382364	5.34531	4.08675	5.66233e-05	0.0018116	1.53184
ENSG00000102531	FNDC3A	22862	13	48975912	49209779	1	protein_coding	-0.298653	5.81206	-4.08339	5.74043e-05	0.0018329	1.5043
ENSG00000157600	TMEM164	84187	X	110002631	110182734	1	protein_coding	0.317842	6.01903	4.08272	5.75595e-05	0.00183418	1.49989
ENSG00000119523	ALG2	85365	9	99216425	99221942	-1	protein_coding	0.255894	5.41996	4.08166	5.78089e-05	0.00183746	1.50926
ENSG00000163053	SLC16A14	151473	2	230034982	230068993	-1	protein_coding	0.480011	2.11842	4.08108	5.79468e-05	0.00183746	1.6123
ENSG00000059758	CDK17	5128	12	96278261	96400480	-1	protein_coding	-0.234959	4.65929	-4.08081	5.80092e-05	0.00183746	1.5359
ENSG00000155229	MMS19	64210	10	97458324	97498794	-1	protein_coding	-0.27924	6.42097	-4.07905	5.84254e-05	0.00184696	1.48159
ENSG00000133195	SLC39A11	201266	17	72645949	73092712	-1	protein_coding	0.357704	4.8029	4.07766	5.87579e-05	0.00185379	1.52088
ENSG00000148153	INIP	58493	9	112683926	112718149	-1	protein_coding	0.230808	4.91596	4.07486	5.94309e-05	0.00187131	1.50351
ENSG00000065833	ME1	4199	6	83210402	83431051	-1	protein_coding	0.51125	2.74691	4.07349	5.97617e-05	0.0018771	1.59608
ENSG00000169087	HSPBAP1	79663	3	122739999	122793831	-1	protein_coding	-0.27044	3.61565	-4.07312	5.9851e-05	0.0018771	1.56577
ENSG00000157368	IL34	146433	16	70579895	70660682	1	protein_coding	-0.638526	2.07043	-4.07164	6.02116e-05	0.00188345	1.58116
ENSG00000166987	MBD6	114785	12	57520710	57530148	1	protein_coding	-0.327115	6.65946	-4.07132	6.02904e-05	0.00188345	1.4524
ENSG00000135002	RFK	55312	9	76385526	76394517	-1	protein_coding	0.339964	5.39724	4.07084	6.04094e-05	0.00188347	1.46994
ENSG00000178252	WDR6	11180	3	49007062	49015953	1	protein_coding	-0.341635	6.93868	-4.06729	6.12842e-05	0.00190641	1.43867
ENSG00000144362	PHOSPHO2	493911	2	169694454	169701708	1	protein_coding	0.320523	1.57475	4.06689	6.13851e-05	0.00190641	1.53694
ENSG00000165244	ZNF367	195828	9	96385941	96418370	-1	protein_coding	0.398461	3.20485	4.06366	6.21944e-05	0.00192778	1.55215
ENSG00000178719	GRINA	2907	8	143990056	143993415	1	protein_coding	0.335137	8.87405	4.06212	6.2584e-05	0.00193609	1.45681
ENSG00000248592	STIMATE-MUSTN1	100526772	3	52833121	52897562	-1	protein_coding	-0.669016	-1.85223	-4.06137	6.27754e-05	0.00193824	1.19859
ENSG00000075856	SART3	9733	12	108522214	108561400	-1	protein_coding	-0.232303	5.72502	-4.06066	6.29561e-05	0.00194005	1.42067
ENSG00000153914	SREK1	140890	5	66139971	66183615	1	protein_coding	-0.253395	5.68033	-4.06016	6.3084e-05	0.00194023	1.41973
ENSG00000040633	PHF23	79142	17	7235029	7239722	-1	protein_coding	-0.222593	5.64343	-4.05566	6.42426e-05	0.0019667	1.40379
ENSG00000101843	PSMD10	5716	X	108084207	108091549	-1	protein_coding	0.252512	5.79456	4.05543	6.43042e-05	0.0019667	1.40099
ENSG00000129292	PHF20L1	51105	8	132775358	132848807	1	protein_coding	0.300076	5.92783	4.05538	6.43157e-05	0.0019667	1.39856
ENSG00000029993	HMGB3	3149	X	150980509	150990771	1	protein_coding	0.354593	5.95013	4.05479	6.44696e-05	0.00196762	1.39625
ENSG00000067191	CACNB1	782	17	39173453	39197702	-1	protein_coding	-0.394535	3.38191	-4.05239	6.51006e-05	0.00198307	1.50041
ENSG00000109220	CHIC2	26511	4	54009789	54064605	-1	protein_coding	0.28084	3.76576	4.0507	6.55467e-05	0.00199157	1.47839
ENSG00000111913	RIPOR2	9750	6	24804282	25042170	-1	protein_coding	0.558249	2.82872	4.05035	6.56379e-05	0.00199157	1.51193
ENSG00000102144	PGK1	5230	X	77910739	78129295	1	protein_coding	0.323141	9.05768	4.04961	6.58351e-05	0.00199157	1.41456
ENSG00000143365	RORC	6097	1	151806071	151831845	-1	protein_coding	-0.734672	3.97568	-4.04952	6.58805e-05	0.00199157	1.45722
ENSG00000179912	R3HDM2	22864	12	57253762	57431043	-1	protein_coding	-0.253528	5.47102	-4.04845	6.6145e-05	0.00199471	1.38133
ENSG00000166484	MAPK7	5598	17	19377721	19383544	1	protein_coding	-0.228284	4.62472	-4.04811	6.62353e-05	0.00199471	1.4157
ENSG00000185608	MRPL40	64976	22	19432545	19436075	1	protein_coding	0.339098	5.32013	4.04732	6.64488e-05	0.00199736	1.3846
ENSG00000102057	KCND1	3750	X	48961378	48971844	-1	protein_coding	-0.539454	2.71917	-4.04617	6.67568e-05	0.00200283	1.49675
ENSG00000166924	NYAP1	222950	7	100483927	100494802	1	protein_coding	-0.66244	1.41515	-4.04522	6.70148e-05	0.00200678	1.45815
ENSG00000049618	ARID1B	57492	6	156776020	157210779	1	protein_coding	-0.243741	6.62947	-4.04246	6.77647e-05	0.00202542	1.34409
ENSG00000110801	PSMD9	5715	12	121888732	121918297	1	protein_coding	-0.233882	2.55582	-4.04139	6.80583e-05	0.00203039	1.48031
ENSG00000160961	ZNF333	84449	19	14689801	14733746	1	protein_coding	-0.372506	3.87638	-4.0408	6.82204e-05	0.00203141	1.4316
ENSG00000166965	RCCD1	91433	15	90954881	90963125	1	protein_coding	0.321111	4.09787	4.03991	6.84657e-05	0.0020349	1.41997
ENSG00000198707	CEP290	80184	12	88049016	88142099	-1	protein_coding	-0.349203	3.34561	-4.03585	6.95965e-05	0.00206128	1.44183
ENSG00000144589	STK11IP	114790	2	219597857	219616451	1	protein_coding	-0.292746	4.57325	-4.0358	6.96123e-05	0.00206128	1.37255
ENSG00000215041	NEURL4	84461	17	7315628	7329393	-1	protein_coding	-0.304887	3.80338	-4.03383	7.0166e-05	0.002067	1.41056
ENSG00000174547	MRPL11	65003	11	66435075	66466738	-1	protein_coding	0.339198	6.17826	4.0338	7.01767e-05	0.002067	1.31454
ENSG00000102054	RBBP7	5931	X	16839283	16870362	-1	protein_coding	0.292359	7.2596	4.03373	7.01957e-05	0.002067	1.31578
ENSG00000067715	SYT1	6857	12	78863993	79452008	1	protein_coding	-0.737424	1.13057	-4.03012	7.12239e-05	0.00209068	1.38866
ENSG00000145907	G3BP1	10146	5	151771045	151812911	1	protein_coding	0.211978	7.70106	4.02947	7.14102e-05	0.00209068	1.30756
ENSG00000104915	STX10	8677	19	13144058	13150383	-1	protein_coding	-0.338206	5.61674	-4.02897	7.15538e-05	0.00209068	1.30475
ENSG00000147224	PRPS1	5631	X	107628428	107651993	1	protein_coding	0.247427	4.87038	4.02864	7.16489e-05	0.00209068	1.33385
ENSG00000146072	TNFRSF21	27242	6	47231532	47309905	-1	protein_coding	0.412478	6.39032	4.02863	7.1657e-05	0.00209068	1.29372
ENSG00000167524	RSKR	124923	17	28455752	28614197	-1	protein_coding	-0.461177	2.25335	-4.02711	7.20922e-05	0.00209952	1.42655
ENSG00000244045	TMEM199	147007	17	28357642	28363683	1	protein_coding	-0.292796	2.9144	-4.02624	7.23463e-05	0.00210077	1.42183
ENSG00000171421	MRPL36	64979	5	1798385	1801366	-1	protein_coding	0.379399	4.96617	4.02605	7.23994e-05	0.00210077	1.32059
ENSG00000196155	PLEKHG4	25894	16	67277510	67289499	1	protein_coding	-0.578388	4.30756	-4.02262	7.34269e-05	0.0021267	1.33823
ENSG00000087095	NLK	51701	17	28041737	28196381	1	protein_coding	-0.274736	4.34433	-4.0189	7.45139e-05	0.00215324	1.32315
ENSG00000165917	RAPSN	5913	11	47437764	47449143	-1	protein_coding	-0.941973	-1.38644	-4.01851	7.46309e-05	0.00215324	1.12317
ENSG00000145740	SLC30A5	64924	5	69093991	69131069	1	protein_coding	-0.217395	5.36829	-4.01811	7.47492e-05	0.00215324	1.27165
ENSG00000123131	PRDX4	10549	X	23664262	23686397	1	protein_coding	0.365251	6.86469	4.01748	7.49391e-05	0.0021548	1.25186
ENSG00000167881	SRP68	6730	17	76038775	76072517	-1	protein_coding	0.21933	6.50753	4.01684	7.51313e-05	0.00215643	1.24892
ENSG00000188938	FAM120AOS	158293	9	93431441	93453581	-1	protein_coding	0.24175	5.79259	4.0126	7.64228e-05	0.00218724	1.24146
ENSG00000136051	WASHC4	23325	12	105107324	105169130	1	protein_coding	-0.242067	5.0295	-4.01217	7.65561e-05	0.00218724	1.26255
ENSG00000115221	ITGB6	3694	2	160099667	160200313	-1	protein_coding	0.844756	3.62586	4.01201	7.6626e-05	0.00218724	1.35017
ENSG00000153317	ASAP1	50807	8	130052104	130443674	-1	protein_coding	0.309198	6.12545	4.01137	7.68023e-05	0.00218724	1.2317
ENSG00000169727	GPS1	2873	17	82050691	82057470	1	protein_coding	0.253287	7.40421	4.01079	7.69792e-05	0.00218724	1.23266
ENSG00000147654	EBAG9	9166	8	109539711	109570072	1	protein_coding	0.360933	5.3983	4.01038	7.71062e-05	0.00218724	1.24475
ENSG00000145817	YIPF5	81555	5	144158162	144170714	-1	protein_coding	0.234554	5.77399	4.01018	7.71675e-05	0.00218724	1.23287
ENSG00000009950	MLXIPL	51085	7	73593194	73624543	-1	protein_coding	-0.777585	3.75557	-4.00804	7.78555e-05	0.00219923	1.31779
ENSG00000071553	ATP6AP1	537	X	154428633	154436516	1	protein_coding	0.300057	7.82645	4.00765	7.7955e-05	0.00219923	1.22917
ENSG00000110921	MVK	4598	12	109573255	109598125	1	protein_coding	-0.287855	4.29852	-4.00749	7.80057e-05	0.00219923	1.28398
ENSG00000105127	AKAP8	10270	19	15353385	15379815	-1	protein_coding	-0.25547	5.23844	-4.00672	7.82472e-05	0.00220214	1.23392
ENSG00000107882	SUFU	51684	10	102503972	102633535	1	protein_coding	-0.275096	5.09543	-4.00265	7.95347e-05	0.00223442	1.22447
ENSG00000179071	CCDC89	220388	11	85683848	85686195	-1	protein_coding	0.537606	1.94935	4.00112	8.00231e-05	0.00224418	1.32332
ENSG00000180921	FAM83H	286077	8	143723933	143738234	-1	protein_coding	0.429967	7.8858	4.00012	8.03538e-05	0.00224948	1.2024
ENSG00000080845	DLGAP4	22839	20	36306336	36528637	1	protein_coding	-0.235408	7.06735	-3.99812	8.09918e-05	0.00226336	1.1818
ENSG00000111361	EIF2B1	1967	12	123620406	123633766	-1	protein_coding	-0.222332	5.97803	-3.99477	8.20833e-05	0.00228847	1.17102
ENSG00000225556	C2CD4D	100191040	1	151837818	151840557	-1	protein_coding	-0.438159	1.15602	-3.99448	8.21784e-05	0.00228847	1.26576
ENSG00000151148	UBE3B	89910	12	109477402	109536705	1	protein_coding	-0.235088	5.79912	-3.99341	8.25301e-05	0.00229425	1.16901
ENSG00000168439	STIP1	10963	11	64185272	64204543	1	protein_coding	0.227257	7.74698	3.99225	8.29148e-05	0.00230092	1.17061
ENSG00000177963	RIC8A	60626	11	207708	215113	1	protein_coding	-0.219739	6.73447	-3.98724	8.45899e-05	0.00233646	1.13928
ENSG00000126767	ELK1	2002	X	47635521	47650604	-1	protein_coding	0.272121	6.4073	3.98701	8.46702e-05	0.00233646	1.13898
ENSG00000175305	CCNE2	9134	8	94879770	94896678	-1	protein_coding	0.440721	1.4612	3.98674	8.4761e-05	0.00233646	1.2511
ENSG00000134864	GGACT	87769	13	100530164	100589528	-1	protein_coding	0.364214	2.1945	3.98667	8.47832e-05	0.00233646	1.28072
ENSG00000132561	MATN2	4147	8	97868840	98036724	1	protein_coding	0.523882	5.71372	3.98529	8.52755e-05	0.00234596	1.14384
ENSG00000101901	ALG13	79868	X	111665811	111760649	1	protein_coding	0.272589	4.73768	3.98457	8.54991e-05	0.00234805	1.17827
ENSG00000089091	DZANK1	55184	20	18383367	18467281	-1	protein_coding	-0.35852	2.72064	-3.984	8.56943e-05	0.00234919	1.27392
ENSG00000104472	CHRAC1	54108	8	140511311	140517154	1	protein_coding	0.308346	6.65551	3.98329	8.59372e-05	0.00234919	1.12471
ENSG00000086061	DNAJA1	3301	9	33025273	33039907	1	protein_coding	0.256949	7.87727	3.98315	8.59837e-05	0.00234919	1.13993
ENSG00000179774	ATOH7	220202	10	68230595	68232113	-1	protein_coding	0.684635	-1.99369	3.98231	8.62718e-05	0.00235066	0.911007
ENSG00000183605	SFXN4	119559	10	119140767	119165714	-1	protein_coding	0.293997	4.74615	3.98213	8.63332e-05	0.00235066	1.16922
ENSG00000136643	RPS6KC1	26750	1	213051233	213274774	1	protein_coding	-0.238422	4.66799	-3.98157	8.65263e-05	0.00235189	1.16768
ENSG00000156535	CD109	135228	6	73695785	73828316	1	protein_coding	0.665402	4.99752	3.97936	8.73177e-05	0.00236557	1.15061
ENSG00000131724	IL13RA1	3597	X	118727133	118794535	1	protein_coding	0.343144	6.92482	3.97926	8.73273e-05	0.00236557	1.11079
ENSG00000163220	S100A9	6280	1	153357854	153361023	1	protein_coding	0.99831	4.791	3.97858	8.75889e-05	0.00236863	1.16295
ENSG00000101134	DOK5	55816	20	54475593	54651169	1	protein_coding	0.803233	5.74014	3.97717	8.80845e-05	0.00237798	1.11577
ENSG00000166164	BRD7	29117	16	50313487	50368988	-1	protein_coding	0.233055	5.94402	3.97385	8.92328e-05	0.00239633	1.09547
ENSG00000175634	RPS6KB2	6199	11	67428460	67435401	1	protein_coding	0.251994	5.58639	3.97367	8.92961e-05	0.00239633	1.10287
ENSG00000164828	SUN1	23353	7	816615	896435	1	protein_coding	-0.289622	6.84327	-3.97313	8.94873e-05	0.00239633	1.08792
ENSG00000196943	NOP9	161424	14	24299850	24309124	1	protein_coding	0.291573	4.28628	3.973	8.95337e-05	0.00239633	1.16308
ENSG00000011451	WIZ	58525	19	15419978	15449956	-1	protein_coding	-0.308054	7.09286	-3.97273	8.96312e-05	0.00239633	1.08866
ENSG00000167863	ATP5PD	10476	17	75038863	75046985	-1	protein_coding	0.377612	6.2249	3.97263	8.96684e-05	0.00239633	1.08772
ENSG00000072609	CHFR	55743	12	132822187	132956304	-1	protein_coding	-0.264038	4.67161	-3.97064	9.03795e-05	0.00241128	1.12743
ENSG00000127483	HP1BP3	50809	1	20740266	20787323	-1	protein_coding	-0.244243	7.64539	-3.97017	9.05503e-05	0.00241179	1.0882
ENSG00000141179	PCTP	58488	17	55751051	55842830	1	protein_coding	0.416652	4.45238	3.96518	9.23646e-05	0.00245173	1.12528
ENSG00000171357	LURAP1	541468	1	46203334	46221256	1	protein_coding	-0.560026	-1.13234	-3.96514	9.2379e-05	0.00245173	0.977041
ENSG00000177663	IL17RA	23765	22	17084954	17115693	1	protein_coding	0.316135	5.20571	3.96478	9.25121e-05	0.00245173	1.08401
ENSG00000185513	L3MBTL1	26013	20	43489442	43550954	1	protein_coding	-0.463491	2.59853	-3.96359	9.29523e-05	0.00245929	1.20291
ENSG00000196458	ZNF605	100289635	12	132918306	132956306	-1	protein_coding	-0.35356	4.19518	-3.96261	9.33144e-05	0.00246477	1.12603
ENSG00000086666	ZFAND6	54469	15	80059568	80138393	1	protein_coding	0.252602	6.01715	3.96172	9.36442e-05	0.00246654	1.04982
ENSG00000198482	ZNF808	388558	19	52527652	52564464	1	protein_coding	0.288151	2.50833	3.96128	9.38083e-05	0.00246654	1.19544
ENSG00000088356	PDRG1	81572	20	31944337	31952046	-1	protein_coding	-0.303483	4.9391	-3.96115	9.3855e-05	0.00246654	1.07895
ENSG00000108839	ALOX12	239	17	6996049	7010754	1	protein_coding	-0.395169	1.01184	-3.96076	9.4002e-05	0.00246654	1.14165
ENSG00000174780	SRP72	6731	4	56467617	56503681	1	protein_coding	0.230818	6.96302	3.95881	9.47338e-05	0.00248165	1.03577
ENSG00000150977	RILPL2	196383	12	123415039	123436684	-1	protein_coding	-0.296402	3.97159	-3.95402	9.65531e-05	0.00252515	1.10921
ENSG00000107816	LZTS2	84445	10	100996618	101007836	1	protein_coding	-0.245012	6.78196	-3.95074	9.78166e-05	0.00255399	1.00535
ENSG00000076641	PAG1	55824	8	80967810	81112068	-1	protein_coding	0.423369	3.2995	3.95006	9.80794e-05	0.00255666	1.1384
ENSG00000012174	MBTPS2	51360	X	21839617	21885423	1	protein_coding	0.252173	4.43432	3.9496	9.82573e-05	0.0025571	1.06825
ENSG00000139697	SBNO1	55206	12	123289109	123364847	-1	protein_coding	-0.242799	5.67109	-3.94585	9.97295e-05	0.00259117	0.997108
ENSG00000136152	COG3	83548	13	45464898	45536701	1	protein_coding	-0.256335	4.46826	-3.94102	0.000101656	0.00263691	1.03116
ENSG00000215193	PEX26	55670	22	18077923	18105396	1	protein_coding	0.264533	5.73763	3.9386	0.000102634	0.00265796	0.970732
ENSG00000137509	PRCP	5547	11	82822936	82970584	-1	protein_coding	0.302178	6.84898	3.93768	0.000103006	0.00266324	0.957907
ENSG00000178372	CALML5	51806	10	5498697	5499570	-1	protein_coding	1.48551	-0.204651	3.93056	0.000105973	0.00273551	0.930942
ENSG00000188687	SLC4A5	57835	2	74216242	74343416	-1	protein_coding	-0.461457	-0.235189	-3.92961	0.000106344	0.00273884	0.947684
ENSG00000179476	C14orf28	122525	14	44897275	44907257	1	protein_coding	0.268146	2.20476	3.92909	0.000106563	0.00273884	1.08042
ENSG00000137492	THAP12	5612	11	76349898	76381132	-1	protein_coding	0.328644	6.06128	3.92896	0.000106618	0.00273884	0.929796
ENSG00000166938	DIS3L	115752	15	66293217	66333898	1	protein_coding	0.280194	5.1338	3.92854	0.000106795	0.00273895	0.95461
ENSG00000102786	INTS6	26512	13	51354077	51454264	-1	protein_coding	-0.259283	5.18532	-3.92632	0.000107734	0.00275859	0.94139
ENSG00000008256	CYTH3	9265	7	6161779	6272644	-1	protein_coding	-0.320825	5.09503	-3.92344	0.000108966	0.00278308	0.934574
ENSG00000101337	TM9SF4	9777	20	32109714	32167258	1	protein_coding	-0.22908	7.572	-3.92326	0.000109041	0.00278308	0.91533
ENSG00000071894	CPSF1	29894	8	144393229	144409335	-1	protein_coding	0.291535	7.6281	3.92159	0.000109761	0.00278984	0.909422
ENSG00000072195	SPEG	10290	2	219434843	219493629	1	protein_coding	-0.618696	4.56626	-3.9216	0.000109787	0.00278984	0.954325
ENSG00000161542	PRPSAP1	5635	17	76309478	76384521	-1	protein_coding	0.237131	5.31478	3.92143	0.000109832	0.00278984	0.921063
ENSG00000206140	TMEM191C	645426	22	21466423	21471269	1	protein_coding	0.477408	-0.328788	3.9192	0.000110801	0.00280747	0.896808
ENSG00000103174	NAGPA	51172	16	5024844	5034141	-1	protein_coding	-0.274959	3.90024	-3.91902	0.000110879	0.00280747	0.987794
ENSG00000164825	DEFB1	1672	8	6870592	6877936	-1	protein_coding	1.2296	3.73274	3.91789	0.000111405	0.00281629	1.00968
ENSG00000180964	TCEAL8	90843	X	103252995	103255192	-1	protein_coding	0.275779	5.64728	3.91627	0.000112085	0.00282899	0.891829
ENSG00000181026	AEN	64782	15	88621337	88632281	1	protein_coding	0.30619	3.86167	3.91578	0.000112304	0.00283002	0.983546
ENSG00000173531	MST1	4485	3	49683947	49689501	-1	protein_coding	-0.506052	3.27392	-3.91446	0.000112888	0.00283786	1.00788
ENSG00000196150	ZNF250	58500	8	144876497	144902168	-1	protein_coding	0.331174	4.83068	3.91427	0.000112972	0.00283786	0.918295
ENSG00000100908	EMC9	51016	14	24138959	24141591	-1	protein_coding	0.371176	3.4586	3.91374	0.000113208	0.0028393	1.0006
ENSG00000042832	TG	7038	8	132866958	133134903	1	protein_coding	0.718551	-0.259228	3.9133	0.000113404	0.00283974	0.880718
ENSG00000136875	PRPF4	9128	9	113275642	113294009	1	protein_coding	0.253738	5.60355	3.91181	0.00011407	0.00285192	0.876706
ENSG00000075539	FRYL	285527	4	48497357	48780322	-1	protein_coding	0.263841	5.0846	3.91098	0.000114447	0.00285686	0.893051
ENSG00000117713	ARID1A	8289	1	26693236	26782104	1	protein_coding	-0.285007	7.61937	-3.9101	0.000114842	0.00285844	0.868748
ENSG00000081760	AACS	65985	12	125065434	125143333	1	protein_coding	-0.280203	5.14705	-3.91004	0.00011487	0.00285844	0.883935
ENSG00000168234	TTC39C	125488	18	23992773	24135610	1	protein_coding	-0.350206	4.62151	-3.90879	0.000115433	0.0028589	0.90544
ENSG00000198205	ZXDA	7789	X	57905430	57910458	-1	protein_coding	0.286315	2.12926	3.9085	0.000115568	0.0028589	1.00791
ENSG00000171202	TMEM126A	84233	11	85647967	85656547	1	protein_coding	0.351929	4.21892	3.90839	0.000115616	0.0028589	0.933692
ENSG00000145919	BOD1	91272	5	173607145	173616659	-1	protein_coding	0.294111	5.80978	3.90832	0.000115649	0.0028589	0.859207
ENSG00000166685	COG1	9382	17	73193055	73208507	1	protein_coding	0.260802	4.72641	3.90801	0.000115787	0.0028589	0.900661
ENSG00000205359	SLCO6A1	133482	5	102371774	102499016	-1	protein_coding	-0.997722	-2.8079	-3.90739	0.000116072	0.00286149	0.601028
ENSG00000014919	COX15	1355	10	99710868	99732127	-1	protein_coding	-0.225758	4.86236	-3.905	0.000117169	0.00288405	0.879071
ENSG00000197363	ZNF517	340385	8	144798876	144811169	1	protein_coding	0.349065	4.55544	3.90436	0.00011746	0.00288677	0.898566
ENSG00000166557	TMED3	23423	15	79311112	79427432	1	protein_coding	0.341527	6.79051	3.90337	0.000117919	0.00289356	0.833035
ENSG00000168916	ZNF608	57507	5	124636913	124748807	-1	protein_coding	-0.432285	4.82768	-3.90246	0.000118351	0.00289969	0.871152
ENSG00000185803	SLC52A2	79581	8	144333957	144361286	1	protein_coding	0.334133	6.41716	3.90116	0.000118948	0.00290982	0.825414
ENSG00000188293	IGFL1	374918	19	46229742	46231243	1	protein_coding	1.20508	-2.45784	3.90015	0.000119434	0.00291723	0.591721
ENSG00000175606	TMEM70	54968	8	73972437	73982783	1	protein_coding	0.286343	4.66968	3.89916	0.000119886	0.00292379	0.872047
ENSG00000025772	TOMM34	10953	20	44942130	44960397	-1	protein_coding	-0.293369	6.58959	-3.89767	0.000120585	0.00293418	0.811932
ENSG00000120833	SOCS2	8835	12	93569814	93583487	1	protein_coding	0.465322	1.61838	3.89747	0.000120681	0.00293418	0.95409
ENSG00000130939	UBE4B	10277	1	10032832	10181239	1	protein_coding	-0.290132	6.409	-3.89627	0.00012125	0.00294351	0.807176
ENSG00000134574	DDB2	1643	11	47214465	47239217	1	protein_coding	0.281847	4.35713	3.89463	0.000122034	0.00295802	0.874952
ENSG00000136238	RAC1	5879	7	6374527	6403967	1	protein_coding	-0.224397	8.60274	-3.89344	0.000122603	0.00296728	0.832985
ENSG00000196465	MYL6B	140465	12	56152256	56159647	1	protein_coding	-0.349638	5.36961	-3.89096	0.0001238	0.00299171	0.806559
ENSG00000025293	PHF20	51230	20	35771974	35950370	1	protein_coding	-0.190514	5.8155	-3.88923	0.00012464	0.00300745	0.788556
ENSG00000166004	CEP295	85459	11	93661682	93730358	1	protein_coding	0.308349	3.19435	3.88875	0.000124876	0.00300858	0.925075
ENSG00000240445	FOXO3B	2310	17	18667629	18682314	-1	protein_coding	-0.426391	1.10031	-3.88501	0.00012672	0.00304836	0.892271
ENSG00000175229	GAL3ST3	89792	11	66040765	66049161	-1	protein_coding	-1.42279	1.33338	-3.88468	0.000126912	0.00304837	0.907742
ENSG00000142330	CAPN10	11132	2	240586734	240617705	1	protein_coding	-0.286721	4.1005	-3.88084	0.0001288	0.00308907	0.838187
ENSG00000150471	ADGRL3	23284	4	61200326	62078335	1	protein_coding	-0.963906	1.23828	-3.87963	0.000129445	0.00309987	0.884172
ENSG00000130304	SLC27A1	376497	19	17468769	17506168	1	protein_coding	-0.366642	5.79611	-3.87814	0.000130165	0.0031124	0.748929
ENSG00000170049	KCNAB3	9196	17	7921859	7929856	-1	protein_coding	-0.451587	1.22816	-3.87731	0.000130592	0.00311794	0.873194
ENSG00000137285	TUBB2B	347733	6	3223324	3231730	-1	protein_coding	-1.29996	0.974406	-3.87637	0.000131104	0.00312547	0.862093
ENSG00000171155	C1GALT1C1	29071	X	120625674	120630054	-1	protein_coding	0.277322	4.98566	3.87578	0.000131372	0.00312715	0.771046
ENSG00000008300	CELSR3	1951	3	48636463	48662886	-1	protein_coding	-0.467487	2.98271	-3.8748	0.000131875	0.00313048	0.881489
ENSG00000162390	ACOT11	26027	1	54542257	54639192	1	protein_coding	-0.452735	3.44198	-3.87474	0.000131905	0.00313048	0.858454
ENSG00000188706	ZDHHC9	51114	X	129803288	129843909	-1	protein_coding	0.27475	6.43425	3.87119	0.000133747	0.00316639	0.717112
ENSG00000169180	XPO6	23214	16	28097976	28211965	-1	protein_coding	0.197295	6.88847	3.87076	0.00013397	0.00316639	0.7157
ENSG00000175395	ZNF25	219749	10	37949573	37976647	-1	protein_coding	-0.262307	3.37063	-3.87068	0.000134015	0.00316639	0.849036
ENSG00000149357	LAMTOR1	55004	11	72085895	72103297	-1	protein_coding	0.274877	7.26306	3.86901	0.00013489	0.00318115	0.713186
ENSG00000118298	CA14	23632	1	150257251	150265078	1	protein_coding	-0.523747	1.17471	-3.86872	0.00013504	0.00318115	0.842531
ENSG00000082512	TRAF5	7188	1	211326615	211374946	1	protein_coding	-0.354996	4.31567	-3.86696	0.000135971	0.0031942	0.774343
ENSG00000112149	CD83	9308	6	14117256	14136918	1	protein_coding	0.324655	3.93501	3.86691	0.000135996	0.0031942	0.804916
ENSG00000187867	PALM3	342979	19	14053363	14062076	-1	protein_coding	-0.740586	3.45851	-3.86635	0.00013633	0.00319733	0.827277
ENSG00000184216	IRAK1	3654	X	154010506	154019902	-1	protein_coding	0.369133	7.26856	3.86337	0.000137884	0.00322445	0.693094
ENSG00000130518	IQCN	80726	19	18257098	18274500	-1	protein_coding	-0.687863	4.36731	-3.86342	0.000137892	0.00322445	0.757814
ENSG00000088280	ASAP3	55616	1	23428563	23484637	-1	protein_coding	-0.376266	5.16607	-3.86278	0.000138205	0.00322702	0.713025
ENSG00000184209	SNRNP35	11066	12	123458088	123473154	1	protein_coding	-0.227915	4.14686	-3.86153	0.00013888	0.00323801	0.766662
ENSG00000108474	PIGL	9487	17	16217191	16351797	1	protein_coding	-0.263528	2.81919	-3.86101	0.000139158	0.00323974	0.839695
ENSG00000143437	ARNT	405	1	150809713	150876708	-1	protein_coding	-0.222602	5.99157	-3.85926	0.000140108	0.0032563	0.677786
ENSG00000141524	TMC6	11322	17	78107397	78132407	-1	protein_coding	0.349752	6.23228	3.85895	0.000140278	0.0032563	0.674971
ENSG00000170837	GPR27	2850	3	71753855	71756496	1	protein_coding	0.564006	4.34605	3.85839	0.000140619	0.00325637	0.749921
ENSG00000079819	EPB41L2	2037	6	130839347	131063322	-1	protein_coding	-0.438174	5.91268	-3.85825	0.000140691	0.00325637	0.675284
ENSG00000130173	ANGPTL8	55908	19	11237502	11241943	1	protein_coding	-0.538941	-2.7803	-3.8567	0.000141514	0.0032651	0.447446
ENSG00000148248	SURF4	6836	9	133361450	133376166	-1	protein_coding	0.241796	8.06348	3.85666	0.000141536	0.0032651	0.685612
ENSG00000182749	PAQR7	164091	1	25861484	25875708	-1	protein_coding	-0.328935	3.95213	-3.85639	0.000141684	0.0032651	0.761127
ENSG00000122008	POLK	51426	5	75511845	75609991	1	protein_coding	-0.257386	3.45436	-3.856	0.000141896	0.00326526	0.792679
ENSG00000076513	ANKRD13A	88455	12	109999186	110039763	1	protein_coding	-0.322702	5.5601	-3.855	0.00014245	0.00326887	0.671598
ENSG00000069998	HDHD5	27440	22	17137511	17165287	-1	protein_coding	0.286498	4.81657	3.85498	0.000142465	0.00326887	0.705793
ENSG00000140839	CLEC18B	497190	16	74408631	74421478	-1	protein_coding	-0.955435	0.363315	-3.85263	0.000143798	0.00329472	0.745171
ENSG00000101187	SLCO4A1	28231	20	62642503	62685785	1	protein_coding	0.700141	1.38651	3.84845	0.000146121	0.00333902	0.778422
ENSG00000130935	NOL11	25926	17	67717931	67744531	1	protein_coding	0.239663	5.8705	3.84822	0.000146254	0.00333902	0.641528
ENSG00000123159	GIPC1	10755	19	14477760	14496149	-1	protein_coding	-0.308405	7.87038	-3.84803	0.000146362	0.00333902	0.651402
ENSG00000160948	VPS28	51160	8	144423601	144428563	-1	protein_coding	0.338812	7.56855	3.8474	0.000146722	0.00334246	0.641011
ENSG00000169813	HNRNPF	3185	10	43385617	43409186	-1	protein_coding	0.22013	7.94419	3.84679	0.00014707	0.00334421	0.64742
ENSG00000132541	RIDA	10247	8	98102344	98117171	-1	protein_coding	0.348124	4.01674	3.84639	0.000147295	0.00334421	0.726567
ENSG00000182108	DEXI	28955	16	10928891	10942468	-1	protein_coding	0.484934	2.15879	3.84594	0.000147556	0.00334421	0.79425
ENSG00000177192	PUS1	80324	12	131929200	131945896	1	protein_coding	-0.251126	4.6431	-3.84579	0.000147641	0.00334421	0.679125
ENSG00000110925	CSRNP2	81566	12	51061205	51083664	-1	protein_coding	-0.235263	5.70787	-3.84412	0.000148601	0.00336118	0.629003
ENSG00000174672	BRSK2	9024	11	1389899	1462689	1	protein_coding	-0.844169	0.179871	-3.84361	0.000148897	0.00336308	0.703454
ENSG00000148690	FRA10AC1	118924	10	93667883	93702592	-1	protein_coding	-0.263627	4.06059	-3.8417	0.000150003	0.00338065	0.702116
ENSG00000203667	COX20	116228	1	244835616	244845057	1	protein_coding	-0.387777	-0.0638084	-3.84123	0.000150274	0.00338065	0.675317
ENSG00000140416	TPM1	7168	15	63042620	63071915	1	protein_coding	0.353911	6.7189	3.84116	0.000150313	0.00338065	0.609297
ENSG00000243696		NA	3	52813282	52835729	-1	protein_coding	-0.568088	-0.423867	-3.83975	0.000151138	0.00339441	0.644548
ENSG00000153294	ADGRF4	221393	6	47685864	47722021	1	protein_coding	0.929931	-1.38228	3.83843	0.000151913	0.00340702	0.534727
ENSG00000119318	RAD23B	5887	9	107283137	107332192	1	protein_coding	0.216707	7.56216	3.8378	0.000152287	0.00341058	0.606735
ENSG00000072501	SMC1A	8243	X	53374149	53422728	-1	protein_coding	0.295469	6.65469	3.83707	0.000152715	0.00341263	0.594538
ENSG00000166803	PCLAF	9768	15	64364304	64387687	-1	protein_coding	0.457492	3.55785	3.83691	0.000152808	0.00341263	0.724944
ENSG00000198455	ZXDB	158586	X	57592011	57597477	1	protein_coding	0.241481	4.08617	3.83648	0.000153063	0.00341353	0.686363
ENSG00000133812	SBF2	81846	11	9776776	10304877	-1	protein_coding	-0.246059	4.64451	-3.83574	0.000153507	0.00341866	0.643344
ENSG00000089094	KDM2B	84678	12	121429096	121581023	-1	protein_coding	-0.249843	5.50284	-3.83472	0.000154112	0.00342732	0.60101
ENSG00000143847	PPFIA4	8497	1	203026491	203078740	1	protein_coding	-0.569776	2.83723	-3.83334	0.000154943	0.00343855	0.742626
ENSG00000103091	WDR59	79726	16	74871362	75000173	-1	protein_coding	-0.249581	4.9004	-3.83315	0.00015505	0.00343855	0.620078
ENSG00000196220	SRGAP3	9901	3	8980591	9363053	-1	protein_coding	-0.365552	5.77022	-3.83231	0.000155555	0.00344043	0.585495
ENSG00000109046	WSB1	26118	17	27294076	27315926	1	protein_coding	-0.325126	6.02081	-3.83193	0.000155782	0.00344043	0.579769
ENSG00000152684	PELO	53918	5	52787916	52804044	1	protein_coding	0.242841	4.53279	3.83193	0.000155783	0.00344043	0.64027
ENSG00000135119	RNFT2	84900	12	116738178	116853631	1	protein_coding	-0.411538	3.36936	-3.83123	0.000156206	0.00344499	0.710465
ENSG00000197620	EOLA1	91966	X	149540355	149550510	1	protein_coding	0.299507	3.4722	3.82898	0.00015757	0.00346994	0.701073
ENSG00000076864	RAP1GAP	5909	1	21596221	21669357	-1	protein_coding	-0.533053	5.70801	-3.82833	0.000158008	0.00346994	0.572696
ENSG00000115041	KCNIP3	30818	2	95297327	95386077	1	protein_coding	-0.567809	3.61375	-3.82811	0.000158136	0.00346994	0.683644
ENSG00000099331	MYO9B	4650	19	17075777	17214537	1	protein_coding	-0.308556	7.01349	-3.82794	0.000158211	0.00346994	0.564111
ENSG00000055483	USP36	57602	17	78787381	78841441	-1	protein_coding	0.262193	6.03393	3.82756	0.000158441	0.0034702	0.56516
ENSG00000149564	ESAM	90952	11	124752583	124762290	-1	protein_coding	0.292255	4.11417	3.82624	0.000159253	0.00347849	0.648437
ENSG00000130560	UBAC1	10422	9	135932969	135961373	-1	protein_coding	0.245493	5.7562	3.82623	0.000159257	0.00347849	0.565687
ENSG00000103227	LMF1	64788	16	853634	981318	-1	protein_coding	0.369537	3.47083	3.82569	0.000159589	0.00348098	0.690335
ENSG00000136463	TACO1	51204	17	63600882	63608365	1	protein_coding	0.272059	4.42379	3.82468	0.000160215	0.00348983	0.621841
ENSG00000162461	SLC25A34	284723	1	15736258	15741392	1	protein_coding	-0.514611	0.798361	-3.82314	0.000161168	0.00350579	0.672543
ENSG00000011009	LYPLA2	11313	1	23791145	23795539	1	protein_coding	-0.280621	6.62225	-3.82237	0.000161649	0.00351144	0.542041
ENSG00000113966	ARL6	84100	3	97764521	97801229	1	protein_coding	-0.307001	3.15405	-3.82024	0.000162983	0.00353169	0.684462
ENSG00000111011	RSRC2	65117	12	122503454	122527000	-1	protein_coding	-0.180814	5.94438	-3.82018	0.000163025	0.00353169	0.539168
ENSG00000017260	ATP2C1	27032	3	130850595	131016712	1	protein_coding	-0.220124	6.83786	-3.81954	0.000163427	0.00353559	0.532645
ENSG00000140374	ETFA	2108	15	76188555	76311730	-1	protein_coding	0.294794	5.7724	3.81863	0.000163999	0.00354019	0.538637
ENSG00000134318	ROCK2	9475	2	11179759	11348330	-1	protein_coding	-0.238189	5.58184	-3.8185	0.000164085	0.00354019	0.541105
ENSG00000055955	ITIH4	3700	3	52812962	52830688	-1	protein_coding	-0.631903	-2.42612	-3.81695	0.00016507	0.00355498	0.3738
ENSG00000136628	EPRS1	2058	1	219968600	220046530	-1	protein_coding	-0.229328	6.9486	-3.81671	0.000165218	0.00355498	0.523442
ENSG00000168612	ZSWIM1	90204	20	45881227	45885266	1	protein_coding	-0.208	4.57077	-3.81608	0.000165623	0.00355634	0.578533
ENSG00000172765	TMCC1	23023	3	129647792	129893711	-1	protein_coding	-0.194951	5.46793	-3.81591	0.000165729	0.00355634	0.535413
ENSG00000189045	ANKDD1B	728780	5	75611182	75681773	1	protein_coding	-0.637443	-1.521	-3.81473	0.000166483	0.00356137	0.466274
ENSG00000205423	CNEP1R1	255919	16	50024410	50037088	1	protein_coding	0.242483	3.58694	3.81459	0.000166578	0.00356137	0.643032
ENSG00000174446	SNAPC5	10302	15	66490135	66497780	-1	protein_coding	0.265579	4.37654	3.8145	0.000166635	0.00356137	0.589129
ENSG00000205981	DNAJC19	131118	3	180983697	180989774	-1	protein_coding	0.288846	5.86747	3.81333	0.000167387	0.00357265	0.517657
ENSG00000165886	UBTD1	80019	10	97498924	97571206	1	protein_coding	-0.332221	5.32724	-3.8111	0.000168828	0.00359858	0.523006
ENSG00000198003	ODAD3	115948	19	11420604	11435782	-1	protein_coding	-0.641651	1.89844	-3.80866	0.000170425	0.00362775	0.666693
ENSG00000149257	SERPINH1	871	11	75562056	75572783	1	protein_coding	0.298205	8.57969	3.8073	0.00017132	0.00364193	0.523929
ENSG00000183971	NPW	283869	16	2009926	2020755	1	protein_coding	-0.813731	3.45322	-3.80465	0.000173119	0.00367057	0.611981
ENSG00000166349	RAG1	5896	11	36510372	36593156	1	protein_coding	-0.475572	0.379387	-3.80444	0.000173213	0.00367057	0.58732
ENSG00000120800	UTP20	27340	12	101280105	101386618	1	protein_coding	-0.261319	4.61701	-3.80422	0.00017336	0.00367057	0.533779
ENSG00000176915	ANKLE2	23141	12	132725503	132761832	-1	protein_coding	-0.232347	6.53314	-3.80317	0.000174061	0.00367935	0.473946
ENSG00000004139	SARM1	23098	17	28364356	28404049	1	protein_coding	-0.39205	2.94716	-3.80289	0.000174254	0.00367935	0.634185
ENSG00000101470	TNNC2	7125	20	45823214	45833745	-1	protein_coding	-0.61534	-0.749992	-3.80257	0.000174469	0.00367935	0.501056
ENSG00000099999	RNF215	200312	22	30368811	30421771	-1	protein_coding	-0.291633	3.67815	-3.80105	0.000175488	0.00369595	0.58596
ENSG00000120509	PDZD11	51248	X	70281118	70290514	-1	protein_coding	0.289436	5.92865	3.8006	0.000175791	0.00369742	0.471465
ENSG00000167535	CACNB3	784	12	48813794	48828941	1	protein_coding	-0.325206	5.16446	-3.79983	0.000176317	0.00370358	0.48963
ENSG00000141527	CARD14	79092	17	80169992	80216073	1	protein_coding	0.493937	2.00826	3.79753	0.000177878	0.00372857	0.629122
ENSG00000206535	LNP1	348801	3	100401532	100456319	1	protein_coding	-0.419535	2.30648	-3.79739	0.000177975	0.00372857	0.630811
ENSG00000116691	MIIP	60672	1	12019466	12032045	1	protein_coding	-0.265193	5.55058	-3.79618	0.000178807	0.00374106	0.463032
ENSG00000135336	ORC3	23595	6	87590067	87667453	1	protein_coding	0.288414	5.20427	3.79483	0.000179733	0.0037555	0.473498
ENSG00000185813	PCYT2	5833	17	81900958	81911432	-1	protein_coding	0.314338	5.68888	3.79267	0.000181226	0.00378174	0.449081
ENSG00000131828	PDHA1	5160	X	19343893	19361718	1	protein_coding	0.294749	6.20516	3.79037	0.000182836	0.00381032	0.431325
ENSG00000134070	IRAK2	3656	3	10164919	10243745	1	protein_coding	0.610179	2.19902	3.78694	0.000185259	0.00385576	0.595638
ENSG00000167792	NDUFV1	4723	11	67605653	67612554	1	protein_coding	0.254956	7.48269	3.78475	0.000186817	0.00388312	0.417351
ENSG00000143178	TBX19	9095	1	168280877	168314426	1	protein_coding	-0.346407	2.77586	-3.7841	0.000187284	0.00388773	0.576554
ENSG00000166847	DCTN5	84516	16	23641466	23677472	1	protein_coding	0.220917	6.02608	3.78364	0.000187612	0.00388945	0.409733
ENSG00000165283	STOML2	30968	9	35099776	35103195	-1	protein_coding	0.282576	6.97079	3.78229	0.000188588	0.00389727	0.401741
ENSG00000142082	SIRT3	23410	11	215030	236931	-1	protein_coding	-0.233575	4.32844	-3.78226	0.000188611	0.00389727	0.475299
ENSG00000080189	SLC35C2	51006	20	46345980	46364458	-1	protein_coding	-0.226541	6.56456	-3.7821	0.000188724	0.00389727	0.399566
ENSG00000169895	SYAP1	94056	X	16719612	16765340	1	protein_coding	0.257479	6.16089	3.78021	0.000190092	0.00392043	0.395946
ENSG00000173662	TAS1R1	80835	1	6555307	6579755	1	protein_coding	-0.776533	-1.2295	-3.77837	0.000191435	0.00394301	0.385225
ENSG00000225828	FAM229A	100128071	1	32361270	32364278	-1	protein_coding	-0.374873	2.16689	-3.77782	0.000191838	0.00394621	0.565395
ENSG00000178921	PFAS	5198	17	8247618	8270491	1	protein_coding	-0.273403	4.89048	-3.7757	0.000193403	0.00397326	0.418121
ENSG00000069329	VPS35	55737	16	46656132	46689518	-1	protein_coding	0.216875	7.22785	3.77431	0.000194433	0.00398926	0.376462
ENSG00000161533	ACOX1	51	17	75941507	75979177	-1	protein_coding	0.249525	5.86798	3.77266	0.00019566	0.00400927	0.374156
ENSG00000107819	SFXN3	81855	10	101031234	101041241	1	protein_coding	-0.323228	5.12643	-3.77102	0.000196889	0.00402809	0.390142
ENSG00000214402	LCNL1	401562	9	136981904	136986410	1	protein_coding	-1.04362	-0.761065	-3.77081	0.000197085	0.00402809	0.404187
ENSG00000166377	ATP9B	374868	18	79069285	79378287	1	protein_coding	-0.258672	4.07306	-3.76947	0.00019806	0.00404282	0.448682
ENSG00000189108	IL1RAPL2	26280	X	104566199	105767829	1	protein_coding	0.920365	-2.59566	3.76737	0.000199657	0.00407018	0.18812
ENSG00000203499	IQANK1	642574	8	143734139	143790645	1	protein_coding	0.472422	5.01742	3.76646	0.000200393	0.00407995	0.384788
ENSG00000164576	SAP30L	79685	5	154445997	154461053	1	protein_coding	0.234388	5.15256	3.76464	0.000201744	0.00409961	0.369619
ENSG00000009335	UBE3C	9690	7	157138926	157269370	1	protein_coding	0.249606	6.59462	3.76447	0.000201874	0.00409961	0.337874
ENSG00000235173	HGH1	51236	8	144137774	144140851	1	protein_coding	0.328532	5.95155	3.76271	0.000203239	0.00412206	0.338043
ENSG00000258472		NA	17	28580012	28614185	-1	protein_coding	-0.495388	-2.86931	-3.75949	0.000205743	0.00416592	0.152482
ENSG00000244187	TMEM141	85014	9	136791344	136793317	1	protein_coding	0.415207	4.08184	3.75922	0.000205958	0.00416592	0.418363
ENSG00000166503	HDGFL3	50810	15	83112738	83207823	-1	protein_coding	0.388243	5.20573	3.75893	0.000206187	0.00416592	0.348739
ENSG00000109182	CWH43	80157	4	48986275	49062081	1	protein_coding	1.10825	-2.55624	3.75825	0.000206733	0.00417165	0.163435
ENSG00000198380	GFPT1	2673	2	69319780	69387250	-1	protein_coding	-0.225642	6.47828	-3.75694	0.000207758	0.00418655	0.311417
ENSG00000132510	KDM6B	23135	17	7834217	7854796	1	protein_coding	-0.317487	6.0353	-3.75663	0.000207998	0.00418655	0.313913
ENSG00000138386	NAB1	4664	2	190646746	190692766	1	protein_coding	0.329159	6.15636	3.756	0.000208502	0.00419138	0.311395
ENSG00000176595	KBTBD11	9920	8	1973677	2006936	1	protein_coding	0.733579	0.883572	3.75554	0.000208864	0.00419336	0.451005
ENSG00000198833	UBE2J1	51465	6	89326625	89352722	-1	protein_coding	0.221342	6.39659	3.75486	0.000209404	0.00419892	0.304859
ENSG00000150779	TIMM8B	26521	11	112084800	112086798	-1	protein_coding	0.382225	5.70283	3.7543	0.00020986	0.00420275	0.314459
ENSG00000163913	IFT122	55764	3	129429607	129520510	1	protein_coding	-0.295185	5.73826	-3.75368	0.000210349	0.00420724	0.309017
ENSG00000185298	CCDC137	339230	17	81666737	81673904	1	protein_coding	0.257296	4.68815	3.75287	0.000210996	0.00421375	0.353769
ENSG00000104529	EEF1D	1936	8	143579697	143599541	-1	protein_coding	0.321702	6.86668	3.75261	0.000211204	0.00421375	0.297075
ENSG00000127838	PNKD	25953	2	218269651	218346793	1	protein_coding	-0.261004	7.67542	-3.74976	0.000213509	0.00424613	0.299937
ENSG00000184281	TSSC4	10078	11	2400488	2403878	1	protein_coding	-0.229752	4.8473	-3.74965	0.000213596	0.00424613	0.32969
ENSG00000164048	ZNF589	51385	3	48241100	48299253	1	protein_coding	-0.315197	3.79657	-3.74961	0.000213628	0.00424613	0.399784
ENSG00000146281	PM20D2	135293	6	89146055	89165565	1	protein_coding	0.336211	5.35105	3.74789	0.000215032	0.0042687	0.303539
ENSG00000170085	SIMC1	375484	5	176238367	176345991	1	protein_coding	0.26602	4.78969	3.74587	0.000216693	0.00429631	0.323529
ENSG00000164331	ANKRA2	57763	5	73552190	73565667	-1	protein_coding	-0.247135	3.6214	-3.74288	0.000219162	0.00433984	0.389319
ENSG00000141522	ARHGDIA	396	17	81867721	81871378	-1	protein_coding	0.244388	7.52307	3.74206	0.000219846	0.00434797	0.26873
ENSG00000130713	EXOSC2	23404	9	130693721	130707288	1	protein_coding	0.226212	4.68752	3.74134	0.000220452	0.00435453	0.313414
ENSG00000100979	PLTP	5360	20	45898621	45912155	-1	protein_coding	-0.440038	8.04379	-3.7409	0.00022086	0.00435551	0.278898
ENSG00000120526	NUDCD1	84955	8	109240919	109334121	-1	protein_coding	0.285408	5.0739	3.74063	0.000221049	0.00435551	0.290009
ENSG00000167552	TUBA1A	7846	12	49184686	49189080	-1	protein_coding	-0.484947	7.5828	-3.73998	0.000221643	0.00435863	0.264427
ENSG00000155980	KIF5A	3798	12	57546026	57586633	1	protein_coding	-0.87684	2.09481	-3.7398	0.000221788	0.00435863	0.438578
ENSG00000215421	ZNF407	55628	18	74597870	75065671	1	protein_coding	-0.274073	3.19766	-3.73946	0.00022203	0.00435863	0.405442
ENSG00000157322	CLEC18A	348174	16	69950705	69964452	1	protein_coding	-0.872519	-1.46576	-3.73796	0.000223297	0.0043781	0.24104
ENSG00000133131	MORC4	79710	X	106813871	107000212	-1	protein_coding	0.345006	3.79271	3.73754	0.000223655	0.00437974	0.364547
ENSG00000174851	YIF1A	10897	11	66284580	66289145	-1	protein_coding	0.281921	6.73095	3.73432	0.000226399	0.00442802	0.232726
ENSG00000074054	CLASP1	23332	2	121337776	121649476	-1	protein_coding	-0.242784	6.01735	-3.73357	0.000227047	0.00443524	0.233749
ENSG00000177098	SCN4B	6330	11	118133377	118152888	-1	protein_coding	-0.51628	1.24371	-3.73292	0.000227604	0.00444066	0.399629
ENSG00000158815	FGF17	8822	8	22042398	22048809	1	protein_coding	-1.2522	-0.639571	-3.7309	0.000229399	0.0044702	0.291761
ENSG00000014164	ZC3H3	23144	8	143437659	143541447	-1	protein_coding	0.27768	6.48963	3.73046	0.000229731	0.00447117	0.219517
ENSG00000125352	RNF113A	7737	X	119870475	119871733	-1	protein_coding	0.261613	3.91953	3.72971	0.000230384	0.00447339	0.327077
ENSG00000148985	PGAP2	27315	11	3797724	3826371	1	protein_coding	-0.258895	5.51599	-3.72969	0.000230407	0.00447339	0.231501
ENSG00000091651	ORC6	23594	16	46689643	46698394	1	protein_coding	0.349103	3.57071	3.72931	0.000230736	0.00447431	0.351477
ENSG00000154305	MIA3	375056	1	222618097	222668007	1	protein_coding	-0.209074	5.97935	-3.72742	0.000232393	0.00450095	0.21299
ENSG00000175084	DES	1674	2	219418377	219426735	1	protein_coding	-0.850396	2.88413	-3.72552	0.000234123	0.00452478	0.372595
ENSG00000113391	FAM172A	83989	5	93617725	94111699	-1	protein_coding	-0.260621	4.73228	-3.72496	0.000234563	0.00452478	0.250618
ENSG00000185730	ZNF696	79943	8	143289676	143299952	1	protein_coding	0.292298	4.2009	3.72495	0.000234573	0.00452478	0.290815
ENSG00000107821	KAZALD1	81621	10	101061989	101068131	1	protein_coding	-0.753892	3.21527	-3.7248	0.000234761	0.00452478	0.352749
ENSG00000152253	SPC25	57405	2	168834132	168913371	-1	protein_coding	0.41174	3.62904	3.72312	0.000236207	0.00454712	0.327259
ENSG00000133789	SWAP70	23075	11	9664077	9752993	1	protein_coding	-0.248861	5.09174	-3.7211	0.000238014	0.00457638	0.218249
ENSG00000170315	UBB	7314	17	16380798	16382745	1	protein_coding	0.619978	6.33484	3.72066	0.000238466	0.00457953	0.187557
ENSG00000130066	SAT1	6303	X	23783173	23786210	1	protein_coding	0.45026	7.88345	3.71903	0.000239931	0.00460196	0.196581
ENSG00000136161	RCBTB2	1102	13	48488963	48533256	-1	protein_coding	-0.331102	3.94048	-3.71862	0.000240253	0.00460196	0.282645
ENSG00000100526	CDKN3	1033	14	54396849	54420218	1	protein_coding	0.446736	4.07432	3.71829	0.00024056	0.00460196	0.278859
ENSG00000160113	NR2F6	2063	19	17231883	17245919	-1	protein_coding	-0.34562	7.74442	-3.71803	0.000240792	0.00460196	0.191646
ENSG00000182095	TNRC18	84629	7	5306790	5425414	-1	protein_coding	-0.378335	7.91119	-3.71623	0.000242431	0.004624	0.189784
ENSG00000149231	CCDC82	79780	11	96349241	96389956	-1	protein_coding	0.249428	4.51381	3.71613	0.000242526	0.004624	0.237648
ENSG00000065615	CYB5R4	123956252	6	83859656	83967423	1	protein_coding	0.300906	3.44988	3.712	0.000246334	0.00468765	0.300621
ENSG00000120868	APAF1	317	12	98645290	98735433	1	protein_coding	-0.300774	3.6097	-3.71187	0.000246455	0.00468765	0.284312
ENSG00000182054	IDH2	3418	15	90083045	90102477	-1	protein_coding	0.35036	7.62131	3.71074	0.000247506	0.00470203	0.162065
ENSG00000054523	KIF1B	23095	1	10210570	10381603	1	protein_coding	-0.299966	6.51234	-3.70968	0.000248503	0.00471531	0.147073
ENSG00000026652	AGPAT4	56895	6	161129967	161274061	-1	protein_coding	-0.399824	3.39835	-3.70936	0.000248799	0.00471531	0.290007
ENSG00000204161	TMEM273	170371	10	49154725	49188585	-1	protein_coding	0.536082	1.23169	3.70814	0.000249949	0.00473147	0.315117
ENSG00000136213	CHST12	55501	7	2403588	2448484	1	protein_coding	-0.235095	4.88426	-3.70697	0.000251054	0.00474673	0.180043
ENSG00000213949	ITGA1	3672	5	52787916	52959209	1	protein_coding	0.329926	4.55665	3.70624	0.000251741	0.00475409	0.201969
ENSG00000185163	DDX51	317781	12	132136594	132144319	-1	protein_coding	-0.254147	4.724	-3.70529	0.000252645	0.00476549	0.183394
ENSG00000196233	LCOR	84458	10	96832254	96995956	1	protein_coding	-0.25142	5.56162	-3.70429	0.000253604	0.00477791	0.142266
ENSG00000078304	PPP2R5C	5527	14	101761709	101927989	1	protein_coding	0.197466	6.88946	3.70361	0.000254253	0.00478447	0.126854
ENSG00000184983	NDUFA6	4700	22	42085526	42090884	-1	protein_coding	0.327859	5.75783	3.70089	0.000256867	0.00482794	0.127368
ENSG00000179532	DNHD1	144132	11	6497260	6593758	1	protein_coding	-0.4461	3.41689	-3.70035	0.000257389	0.00483204	0.25796
ENSG00000110171	TRIM3	10612	11	6448613	6474459	-1	protein_coding	-0.251643	3.42346	-3.69808	0.000259592	0.00486663	0.250697
ENSG00000204370	SDHD	6392	11	112086824	112120016	1	protein_coding	0.32665	6.71549	3.69783	0.000259843	0.00486663	0.106399
ENSG00000164039	BDH2	56898	4	103077592	103099870	-1	protein_coding	-0.290345	3.88504	-3.69723	0.000260425	0.00487179	0.213937
ENSG00000106404	CLDN15	24146	7	101232092	101238820	-1	protein_coding	-0.40097	3.48338	-3.69603	0.0002616	0.00488801	0.238951
ENSG00000213923	CSNK1E	1454	22	38290691	38318084	-1	protein_coding	-0.246486	5.74044	-3.69236	0.000265236	0.00495014	0.0964534
ENSG00000090470	PDCD7	10081	15	65117379	65133808	-1	protein_coding	0.217347	4.81772	3.69169	0.00026591	0.0049538	0.134497
ENSG00000165490	DDIAS	220042	11	82899975	82958277	1	protein_coding	0.354296	3.57709	3.69146	0.000266133	0.0049538	0.222693
ENSG00000155330	C16orf87	388272	16	46796603	46831180	-1	protein_coding	0.288111	3.17334	3.69103	0.000266561	0.0049538	0.247005
ENSG00000056586	RC3H2	54542	9	122844556	122905359	-1	protein_coding	0.225764	5.59996	3.6908	0.000266796	0.0049538	0.0964953
ENSG00000131263	RLIM	51132	X	74582976	74614624	-1	protein_coding	0.188779	5.78346	3.69061	0.00026699	0.0049538	0.0907118
ENSG00000157107	FCHO2	115548	5	72956041	73090522	1	protein_coding	-0.268617	4.59053	-3.68836	0.000269249	0.00498557	0.133568
ENSG00000143376	SNX27	81609	1	151612006	151699091	1	protein_coding	-0.209251	5.5577	-3.68828	0.000269329	0.00498557	0.0873671
ENSG00000109079	TNFAIP1	7126	17	28335602	28347009	1	protein_coding	-0.264543	5.70366	-3.68672	0.000270916	0.00500911	0.0779125
ENSG00000167085	PHB1	5245	17	49404049	49414905	-1	protein_coding	0.264318	6.59904	3.68536	0.0002723	0.00502886	0.0633158
ENSG00000145730	PAM	5066	5	102753981	103029730	1	protein_coding	-0.437251	7.03903	-3.68357	0.000274186	0.0050544	0.059972
ENSG00000236782	ZNF593OS	118568799	1	26169516	26171832	-1	protein_coding	-0.524321	-1.87487	-3.68339	0.000274319	0.0050544	0.0374808
ENSG00000254726	MEX3A	92312	1	156072013	156082465	-1	protein_coding	-0.531803	6.15383	-3.68209	0.00027571	0.00506869	0.0543023
ENSG00000133193	FAM104A	84923	17	73207353	73236753	-1	protein_coding	0.228038	4.22802	3.68161	0.000276151	0.00506869	0.139707
ENSG00000081320	STK17B	9262	2	196133583	196176503	-1	protein_coding	0.400912	5.44678	3.68153	0.000276255	0.00506869	0.0710435
ENSG00000140279	DUOX2	50506	15	45092650	45114172	-1	protein_coding	-0.726892	-0.42725	-3.6814	0.00027637	0.00506869	0.151865
ENSG00000183914	DNAH2	146754	17	7717744	7833742	1	protein_coding	-0.778357	2.3881	-3.67951	0.000278396	0.00509996	0.236194
ENSG00000158062	UBXN11	91544	1	26281328	26318363	-1	protein_coding	-0.334477	5.44824	-3.67838	0.000279519	0.00511465	0.0567012
ENSG00000135046	ANXA1	301	9	73151865	73170393	1	protein_coding	0.50302	7.75143	3.67267	0.000285606	0.00521805	0.0338622
ENSG00000135093	USP30	84749	12	109023089	109088023	1	protein_coding	-0.233105	4.46824	-3.67241	0.000285826	0.00521805	0.0874581
ENSG00000155792	DEPTOR	64798	8	119873717	120050918	1	protein_coding	0.525579	5.57283	3.6717	0.00028665	0.00522556	0.0340564
ENSG00000236287	ZBED5	58486	11	10812074	10858796	-1	protein_coding	-0.221357	5.38485	-3.67141	0.000286895	0.00522556	0.0352608
ENSG00000168734	PKIG	11142	20	44531785	44624247	1	protein_coding	-0.320478	5.52367	-3.66846	0.000290083	0.00527347	0.02032
ENSG00000099377	HSD3B7	80270	16	30985207	30989147	1	protein_coding	0.40722	4.42934	3.66833	0.000290225	0.00527347	0.0822357
ENSG00000155660	PDIA4	9601	7	149003062	149028662	-1	protein_coding	0.272729	8.4932	3.66806	0.00029052	0.00527347	0.038467
ENSG00000196260	SFTA2	389376	6	30931353	30955636	-1	protein_coding	1.20849	-2.86905	3.6659	0.000292904	0.00531068	-0.133606
ENSG00000185947	ZNF267	10308	16	31873807	31917357	1	protein_coding	0.231798	3.57759	3.66526	0.00029357	0.00531113	0.133257
ENSG00000067829	IDH3G	3421	X	153785766	153794512	-1	protein_coding	0.279399	6.24431	3.66523	0.000293597	0.00531113	-0.00365502
ENSG00000135406	PRPH	5630	12	49295147	49298686	1	protein_coding	-0.748059	-1.42913	-3.6648	0.000294071	0.00531366	0.0255078
ENSG00000101350	KIF3B	9371	20	32277651	32335011	1	protein_coding	-0.22508	6.25087	-3.66201	0.000297154	0.00536051	-0.0155627
ENSG00000166037	CEP57	9702	11	95789965	95832693	1	protein_coding	0.235504	5.15259	3.6616	0.000297606	0.00536051	0.0139802
ENSG00000135018	UBQLN1	29979	9	83659968	83707958	-1	protein_coding	0.197625	6.80272	3.66154	0.000297675	0.00536051	-0.0180873
ENSG00000258986	TMEM179	388021	14	104474678	104605647	-1	protein_coding	1.06774	-2.90022	3.65913	0.000300361	0.00540276	-0.153912
ENSG00000162994	CLHC1	130162	2	55172547	55232563	-1	protein_coding	-0.363012	2.1985	-3.65879	0.000300748	0.0054036	0.172229
ENSG00000141401	IMPA2	3613	18	11981025	12030877	1	protein_coding	0.356282	5.13772	3.65582	0.000304092	0.00545753	-0.00397301
ENSG00000033627	ATP6V0A1	535	17	42458844	42522582	1	protein_coding	-0.239859	5.4196	-3.65531	0.000304664	0.00546163	-0.0209687
ENSG00000011275	RNF216	54476	7	5620047	5781696	-1	protein_coding	-0.223762	5.91781	-3.65491	0.000305125	0.00546373	-0.0354649
ENSG00000130294	KIF1A	547	2	240713761	240824293	-1	protein_coding	-1.1521	5.69084	-3.6538	0.000306447	0.00548122	-0.0315331
ENSG00000127585	FBXL16	146330	16	692498	705801	-1	protein_coding	-0.584987	3.92635	-3.6518	0.00030874	0.00551604	0.0560257
ENSG00000188343	CIBAR1	137392	8	93698561	93731527	1	protein_coding	0.295006	4.56785	3.6482	0.000312839	0.00558301	0.00294298
ENSG00000114841	DNAH1	25981	3	52316319	52400492	1	protein_coding	-0.414717	3.45015	-3.6479	0.000313191	0.00558302	0.0795959
ENSG00000003987	MTMR7	9108	8	17296794	17413528	-1	protein_coding	-0.46939	0.902538	-3.64584	0.000315594	0.00561529	0.109722
ENSG00000164978	NUDT2	318	9	34329506	34343711	1	protein_coding	0.353973	3.64395	3.64575	0.000315708	0.00561529	0.0643197
ENSG00000162618	ADGRL4	64123	1	78889764	79282124	-1	protein_coding	0.32681	2.95615	3.64415	0.000317584	0.00564235	0.10318
ENSG00000109743	BST1	683	4	15703065	15738313	1	protein_coding	0.594473	2.73595	3.64251	0.000319561	0.005661	0.108772
ENSG00000100528	CNIH1	10175	14	54423561	54441391	-1	protein_coding	0.277939	6.74465	3.64242	0.000319635	0.005661	-0.0833445
ENSG00000186908	ZDHHC17	23390	12	76764103	76853696	1	protein_coding	-0.228301	4.26847	-3.64236	0.000319702	0.005661	-0.000158656
ENSG00000197006	METTL9	51108	16	21597218	21657471	1	protein_coding	0.235475	6.90239	3.64195	0.000320198	0.00566348	-0.0842858
ENSG00000087510	TFAP2C	7022	20	56629306	56639283	1	protein_coding	0.660897	5.01517	3.64086	0.000321556	0.00568119	-0.0446362
ENSG00000186648	CARMIL3	90668	14	24052009	24069729	1	protein_coding	-0.585992	0.54406	-3.63982	0.000322741	0.00569124	0.0768175
ENSG00000075618	FSCN1	6624	7	5592816	5606655	1	protein_coding	-0.483668	7.28227	-3.63954	0.000323134	0.00569124	-0.0866907
ENSG00000167566	NCKAP5L	57701	12	49791146	49828750	-1	protein_coding	-0.277808	5.77511	-3.63929	0.000323368	0.00569124	-0.0857362
ENSG00000169762	TAPT1	202018	4	16160505	16227410	-1	protein_coding	0.245439	4.33264	3.63887	0.000323878	0.00569124	-0.012512
ENSG00000184677	ZBTB40	9923	1	22428838	22531157	1	protein_coding	-0.270476	4.82229	-3.63884	0.000323915	0.00569124	-0.0490077
ENSG00000188612	SUMO2	6613	17	75165586	75182959	-1	protein_coding	0.253424	7.65929	3.63804	0.000324881	0.00569877	-0.0859741
ENSG00000126603	GLIS2	84662	16	4314761	4339597	1	protein_coding	-0.394931	5.73914	-3.63771	0.00032531	0.00569877	-0.0903812
ENSG00000136856	SLC2A8	29988	9	127397138	127408424	1	protein_coding	0.285395	4.27352	3.63759	0.000325418	0.00569877	-0.0118595
ENSG00000143546	S100A8	6279	1	153390032	153391073	-1	protein_coding	0.956829	2.35857	3.63622	0.000327139	0.00571787	0.0989126
ENSG00000136827	TOR1A	1861	9	129812942	129824244	-1	protein_coding	0.1844	5.66356	3.6361	0.000327229	0.00571787	-0.0924337
ENSG00000106633	GCK	2645	7	44143213	44198170	-1	protein_coding	-0.957189	0.450372	-3.63503	0.000328588	0.00573025	0.0597705
ENSG00000076067	RBMS2	5939	12	56521820	56596193	1	protein_coding	-0.265214	6.14807	-3.63492	0.000328658	0.00573025	-0.106793
ENSG00000046647	GEMIN8	54960	X	14006726	14029893	-1	protein_coding	0.308877	3.8485	3.63152	0.000332824	0.00579262	0.000845583
ENSG00000157349	DDX19B	11269	16	70289663	70335305	1	protein_coding	-0.203875	3.30947	-3.63141	0.000332963	0.00579262	0.0357701
ENSG00000221947	XKR9	389668	8	70669339	70790371	1	protein_coding	-0.70087	0.238702	-3.63089	0.000333604	0.00579742	0.0358247
ENSG00000106144	CASP2	835	7	143288215	143307696	1	protein_coding	0.205828	6.30193	3.62983	0.000334926	0.00581404	-0.124956
ENSG00000150455	TIRAP	114609	11	126282497	126298845	1	protein_coding	0.309707	1.75097	3.62878	0.000336221	0.00582924	0.0752352
ENSG00000108262	GIT1	28964	17	29573475	29594054	-1	protein_coding	-0.244763	6.57619	-3.62853	0.000336535	0.00582924	-0.130839
ENSG00000226979	LTA	4049	6	31572054	31574324	1	protein_coding	0.626046	-0.790449	3.62813	0.000337031	0.00583148	-0.044469
ENSG00000139178	C1RL	51279	12	7089587	7109238	-1	protein_coding	-0.326809	5.85091	-3.62718	0.000338231	0.00584588	-0.128466
ENSG00000090263	MRPS33	51650	7	141002610	141015228	-1	protein_coding	0.344736	5.24245	3.62667	0.000338869	0.00585055	-0.107839
ENSG00000187566	NHLRC1	378884	6	18120440	18122677	-1	protein_coding	0.450586	3.1162	3.62553	0.000340294	0.00586447	0.0339093
ENSG00000124181	PLCG1	5335	20	41136960	41196801	1	protein_coding	-0.344544	5.85486	-3.62544	0.000340413	0.00586447	-0.134423
ENSG00000166317	SYNPO2L	79933	10	73644881	73663803	-1	protein_coding	-0.560804	-0.36801	-3.62353	0.000342822	0.00589958	-0.0208663
ENSG00000010322	NISCH	11188	3	52455118	52493068	1	protein_coding	-0.283796	6.71639	-3.62312	0.000343351	0.0059023	-0.148884
ENSG00000188051	TMEM221	100130519	19	17435509	17448668	-1	protein_coding	-0.688563	1.76067	-3.62107	0.000345997	0.00594135	0.0515943
ENSG00000169188	APEX2	27301	X	55000363	55009057	1	protein_coding	0.225418	5.6636	3.61995	0.000347401	0.00595904	-0.146825
ENSG00000221886	FAM200C	63920	5	160393148	160400054	-1	protein_coding	0.310374	3.06959	3.61933	0.000348193	0.0059639	0.0150832
ENSG00000240230	COX19	90639	7	898778	975549	-1	protein_coding	-0.288393	3.98804	-3.61914	0.000348435	0.0059639	-0.0571838
ENSG00000124275	MTRR	4552	5	7851186	7906025	1	protein_coding	0.247288	5.10739	3.61769	0.000350315	0.00598807	-0.132474
ENSG00000196542	SPTSSB	165679	3	161344798	161372880	-1	protein_coding	0.902892	0.444893	3.61713	0.000351095	0.00598807	-0.00543273
ENSG00000151327	FAM177A1	283635	14	35045117	35116630	1	protein_coding	0.229472	5.33032	3.61701	0.000351189	0.00598807	-0.145152
ENSG00000167612	ANKRD33	341405	12	51888009	51891727	1	protein_coding	-1.11094	-2.91094	-3.61676	0.000351534	0.00598807	-0.249744
ENSG00000198677	SKIC3	9652	5	95461755	95555050	-1	protein_coding	-0.224757	5.64929	-3.61659	0.00035173	0.00598807	-0.159404
ENSG00000105929	ATP6V0A4	50617	7	138706294	138799560	-1	protein_coding	0.747695	-1.46492	3.61532	0.000353388	0.00600635	-0.136641
ENSG00000072778	ACADVL	37	17	7217125	7225266	1	protein_coding	-0.271143	7.37418	-3.61519	0.000353559	0.00600635	-0.168179
ENSG00000155393	HEATR3	55027	16	50065967	50107272	1	protein_coding	0.228693	3.92285	3.61415	0.000354915	0.00602294	-0.0640256
ENSG00000196090	PTPRT	11122	20	42072752	43189970	-1	protein_coding	-1.30113	-0.585416	-3.61269	0.000356913	0.00605041	-0.0634877
ENSG00000074266	EED	8726	11	86201212	86278813	1	protein_coding	0.245256	4.6209	3.6123	0.000357356	0.00605087	-0.122169
ENSG00000115548	KDM3A	55818	2	86440647	86492716	1	protein_coding	-0.198274	6.17886	-3.61203	0.000357702	0.00605087	-0.184571
ENSG00000130741	EIF2S3	1968	X	24054946	24078810	1	protein_coding	0.24284	7.9973	3.61001	0.000360385	0.00608977	-0.172157
ENSG00000158161	EYA3	2140	1	27970344	28088637	-1	protein_coding	-0.228869	5.22401	-3.60942	0.000361167	0.00609652	-0.168576
ENSG00000101342	TLDC2	140711	20	36876121	36894235	1	protein_coding	-0.381521	-0.0709905	-3.60508	0.000366991	0.00618825	-0.0604864
ENSG00000204991	SPIRE2	84501	16	89818179	89871319	1	protein_coding	-0.50575	3.29143	-3.60471	0.000367519	0.00619059	-0.0527764
ENSG00000090686	USP48	84196	1	21678298	21783606	-1	protein_coding	-0.205946	5.73073	-3.60358	0.000369034	0.00620953	-0.205367
ENSG00000170584	NUDCD2	134492	5	163446526	163460102	-1	protein_coding	0.268687	5.07148	3.60215	0.000370973	0.00622949	-0.182762
ENSG00000203546		NA	14	31334312	31457441	-1	protein_coding	0.432148	-0.596648	3.60213	0.000371003	0.00622949	-0.106213
ENSG00000131711	MAP1B	4131	5	72107234	72209565	1	protein_coding	-0.53129	5.37961	-3.60085	0.000372832	0.00624743	-0.203997
ENSG00000105176	URI1	8725	19	29923644	30016612	1	protein_coding	-0.330275	7.05946	-3.60078	0.000372858	0.00624743	-0.221459
ENSG00000117280	RAB29	8934	1	205767986	205775482	-1	protein_coding	-0.31272	4.49443	-3.59969	0.000374358	0.00626597	-0.159902
ENSG00000077721	UBE2A	7319	X	119474802	119591083	1	protein_coding	0.242386	5.96516	3.59928	0.000374913	0.00626865	-0.22347
ENSG00000152926	ZNF117	109504726	7	64971772	65006684	-1	protein_coding	-0.437834	4.46087	-3.59677	0.000378427	0.00631977	-0.167769
ENSG00000111058	ACSS3	79611	12	80936414	81261210	1	protein_coding	-0.5648	3.6292	-3.59636	0.000379035	0.00631977	-0.105756
ENSG00000140575	IQGAP1	8826	15	90388242	90502239	1	protein_coding	0.285771	8.32855	3.59622	0.000379162	0.00631977	-0.209217
ENSG00000166135	HIF1AN	55662	10	100529072	100559998	1	protein_coding	-0.232965	5.48892	-3.59531	0.000380434	0.00633433	-0.226199
ENSG00000160471	COX6B2	125965	19	55349306	55354719	-1	protein_coding	-0.659352	-1.14916	-3.59471	0.00038127	0.00634161	-0.158715
ENSG00000122970	IFT81	28981	12	110124335	110218793	1	protein_coding	-0.324669	3.92731	-3.59439	0.000381717	0.00634241	-0.13494
ENSG00000105219	CCNP	79935	19	40222208	40226697	-1	protein_coding	-0.752727	0.813331	-3.59382	0.000382533	0.00634933	-0.0542606
ENSG00000085511	MAP3K4	4216	6	160991727	161117385	1	protein_coding	-0.222617	4.33474	-3.59311	0.000383521	0.00635908	-0.169928
ENSG00000128185	DGCR6L	85359	22	20314238	20320080	-1	protein_coding	0.339808	5.32332	3.5927	0.000384104	0.00636212	-0.225602
ENSG00000183145	RIPPLY3	53820	21	37006150	37019662	1	protein_coding	0.761685	-0.0168754	3.59204	0.000385031	0.00636582	-0.104103
ENSG00000239704	CDRT4	284040	17	15436015	15475728	-1	protein_coding	-0.510155	-1.59857	-3.59197	0.000385128	0.00636582	-0.203294
ENSG00000198843	SELENOT	51714	3	150602875	150630436	1	protein_coding	0.274201	7.04443	3.59128	0.000386112	0.00637547	-0.254252
ENSG00000114853	ZBTB47	92999	3	42653697	42667580	1	protein_coding	-0.345164	4.52987	-3.5893	0.00038893	0.00641533	-0.197108
ENSG00000084092	NOA1	84273	4	56963350	56977606	-1	protein_coding	0.257567	5.80933	3.5889	0.0003895	0.00641807	-0.254903
ENSG00000132793	LPIN3	64900	20	41340821	41360582	1	protein_coding	-0.333927	4.64226	-3.58777	0.000391114	0.00643799	-0.209728
ENSG00000169962	TAS1R3	83756	1	1331280	1335314	1	protein_coding	-0.709458	0.86477	-3.58674	0.000392606	0.00645587	-0.0746007
ENSG00000109089	CDR2L	30850	17	74987632	75005800	1	protein_coding	0.464884	6.63749	3.58433	0.000396164	0.0065075	-0.279226
ENSG00000154803	FLCN	201163	17	17212212	17237188	-1	protein_coding	-0.223006	4.29798	-3.58375	0.000396933	0.0065075	-0.198471
ENSG00000197283	SYNGAP1	8831	6	33419661	33453689	1	protein_coding	-0.342006	5.70621	-3.58356	0.000397203	0.0065075	-0.272032
ENSG00000140612	SEC11A	23478	15	84669538	84716460	-1	protein_coding	0.254268	6.92853	3.58317	0.000397777	0.0065075	-0.282467
ENSG00000182670	TTC3	7267	21	37073226	37203112	1	protein_coding	-0.237562	7.20201	-3.58316	0.000397792	0.0065075	-0.278924
ENSG00000142751	GPN2	54707	1	26876132	26890283	-1	protein_coding	-0.203496	4.79704	-3.58214	0.00039928	0.00652429	-0.237622
ENSG00000120279	MYCT1	80177	6	152697897	152724569	1	protein_coding	0.318498	1.31741	3.58189	0.000399639	0.00652429	-0.0801121
ENSG00000151014	NOCT	25819	4	139015781	139045939	1	protein_coding	0.311717	2.23209	3.58141	0.000400344	0.00652909	-0.0765285
ENSG00000157335	CLEC18C	124907806	16	70173322	70187361	1	protein_coding	-0.94562	-2.39521	-3.58026	0.000402038	0.00654454	-0.303803
ENSG00000168569	TMEM223	79064	11	62771629	62792006	-1	protein_coding	0.278575	5.126	3.58021	0.000402114	0.00654454	-0.258882
ENSG00000127527	EPS15L1	58513	19	16355239	16472085	-1	protein_coding	-0.225572	5.83105	-3.57842	0.000404764	0.00658093	-0.292073
ENSG00000102393	GLA	2717	X	101393273	101408012	-1	protein_coding	0.250581	4.58496	3.57729	0.000406446	0.00659683	-0.236439
ENSG00000182180	MRPS16	51021	10	73248843	73252693	-1	protein_coding	0.229631	6.5105	3.5772	0.000406571	0.00659683	-0.303341
ENSG00000105866	SP4	6671	7	21428043	21514822	1	protein_coding	-0.289209	3.72554	-3.5765	0.000407611	0.00660696	-0.177634
ENSG00000119471	HSDL2	84263	9	112380080	112472405	1	protein_coding	0.274798	5.45445	3.57546	0.000409177	0.00662559	-0.289106
ENSG00000089053	ANAPC5	51433	12	121308245	121399896	-1	protein_coding	-0.203698	7.08055	-3.57378	0.000411689	0.00665947	-0.312055
ENSG00000189184	PCDH18	54510	4	137518918	137532494	-1	protein_coding	0.450685	3.21421	3.572	0.000414389	0.00669545	-0.147191
ENSG00000108578	BLMH	642	17	30248203	30292056	-1	protein_coding	-0.263194	4.41719	-3.57172	0.000414804	0.00669545	-0.247266
ENSG00000088854	DNAAF9	25943	20	3249306	3407669	-1	protein_coding	-0.294227	4.23815	-3.57148	0.000415176	0.00669545	-0.235039
ENSG00000171401	KRT13	3860	17	41500981	41505705	-1	protein_coding	1.13075	-1.88371	3.57089	0.000416138	0.00670416	-0.305105
ENSG00000083312	TNPO1	3842	5	72816312	72916733	1	protein_coding	-0.164805	6.37936	-3.56964	0.000417981	0.00672704	-0.328463
ENSG00000078043	PIAS2	9063	18	46803218	46920160	-1	protein_coding	-0.259639	5.27703	-3.56793	0.000420601	0.00676236	-0.309802
ENSG00000163975	MELTF	4241	3	196980590	197029835	-1	protein_coding	0.491603	4.59502	3.56706	0.000422012	0.0067782	-0.267543
ENSG00000239282	CASTOR1	652968	22	30285117	30289622	-1	protein_coding	-0.411847	-0.452634	-3.56644	0.000422887	0.00678539	-0.197247
ENSG00000089009	RPL6	6128	12	112405189	112418838	-1	protein_coding	-0.309938	9.94672	-3.56545	0.000424424	0.00679742	-0.263838
ENSG00000122512	PMS2	5395	7	5970925	6009130	-1	protein_coding	-0.291233	3.77205	-3.56537	0.000424553	0.00679742	-0.218002
ENSG00000108443	RPS6KB1	6198	17	59893046	59950574	1	protein_coding	0.220691	4.70214	3.56513	0.000424919	0.00679742	-0.285043
ENSG00000189376	C8orf76	84933	8	123219967	123241377	-1	protein_coding	0.334519	2.26396	3.56222	0.000429465	0.00686324	-0.138121
ENSG00000090447	TFAP4	7023	16	4257186	4273075	-1	protein_coding	-0.255018	4.92843	-3.5618	0.000430114	0.00686671	-0.313162
ENSG00000198169	ZNF251	90987	8	144720907	144756417	-1	protein_coding	0.259684	5.15284	3.56044	0.000432255	0.00689396	-0.325952
ENSG00000113732	ATP6V0E1	8992	5	172983771	173035445	1	protein_coding	0.307404	7.53902	3.56016	0.000432703	0.0068942	-0.350393
ENSG00000176563	CNTD1	124817	17	42798800	42811587	1	protein_coding	-0.408698	-0.133317	-3.55935	0.000433986	0.00690403	-0.201045
ENSG00000175727	MLXIP	22877	12	122078756	122147344	1	protein_coding	-0.272033	6.75201	-3.559	0.000434527	0.00690403	-0.363978
ENSG00000151779	NBAS	51594	2	15166916	15561340	-1	protein_coding	-0.252483	5.5002	-3.55894	0.000434623	0.00690403	-0.34806
ENSG00000167280	ENGASE	64772	17	79074824	79088599	1	protein_coding	0.356764	4.07906	3.55867	0.000435064	0.00690415	-0.258403
ENSG00000163794	UCN	7349	2	27307400	27308445	-1	protein_coding	-0.509794	-0.923093	-3.55808	0.000435999	0.00691208	-0.250885
ENSG00000185038	MROH2A	339766	2	233775679	233833423	1	protein_coding	-1.13343	-0.723902	-3.55781	0.000436501	0.00691314	-0.235785
ENSG00000139687	RB1	5925	13	48303744	48599436	1	protein_coding	-0.339912	5.68968	-3.556	0.000439319	0.00694949	-0.363563
ENSG00000147687	TATDN1	83940	8	124488485	124539458	-1	protein_coding	0.323053	5.07587	3.55539	0.000440291	0.00694949	-0.338164
ENSG00000172530	BANP	54971	16	87949244	88077318	1	protein_coding	-0.183124	4.18733	-3.5552	0.000440593	0.00694949	-0.284109
ENSG00000246705	H2AJ	55766	12	14774405	14778002	1	protein_coding	0.460381	5.25822	3.55518	0.000440708	0.00694949	-0.346801
ENSG00000168672	LRATD2	157638	8	126552443	126558478	-1	protein_coding	0.355619	6.26785	3.55497	0.000440981	0.00694949	-0.375478
ENSG00000131943	C19orf12	83636	19	29698937	29715789	-1	protein_coding	-0.351803	5.40846	-3.55277	0.000444511	0.00699818	-0.365492
ENSG00000138439	FAM117B	150864	2	202634969	202769757	1	protein_coding	-0.29986	4.9026	-3.55236	0.000445181	0.0070018	-0.343141
ENSG00000040933	INPP4A	3631	2	98444854	98594392	1	protein_coding	-0.213116	4.8005	-3.5515	0.000446579	0.00701165	-0.339661
ENSG00000166024	R3HCC1L	27291	10	98134624	98244897	1	protein_coding	-0.258599	3.51559	-3.55143	0.000446689	0.00701165	-0.24279
ENSG00000259224	SLC35G6	643664	17	7481446	7483496	1	protein_coding	-0.58051	-2.77021	-3.55092	0.00044752	0.00701777	-0.423721
ENSG00000074855	ANO8	57719	19	17323223	17334855	-1	protein_coding	-0.370027	4.74275	-3.55063	0.000447983	0.00701811	-0.339556
ENSG00000258839	MC1R	4157	16	89912119	89920973	1	protein_coding	-0.398371	0.909547	-3.54968	0.000449542	0.00702824	-0.188198
ENSG00000140577	CRTC3	64784	15	90529923	90645345	1	protein_coding	0.239626	5.63932	3.5495	0.000449844	0.00702824	-0.381833
ENSG00000099910	KLHL22	84861	22	20441519	20495844	-1	protein_coding	0.279853	4.30937	3.54943	0.000449956	0.00702824	-0.307808
ENSG00000177943	MAMDC4	158056	9	136850943	136860799	1	protein_coding	-0.532717	2.94594	-3.54872	0.000451146	0.00703991	-0.212557
ENSG00000140534	TICRR	90381	15	89575469	89631056	1	protein_coding	0.399315	3.55631	3.54693	0.000454065	0.00707281	-0.253636
ENSG00000162065	TBC1D24	57465	16	2475051	2509560	1	protein_coding	-0.313155	4.378	-3.54688	0.000454144	0.00707281	-0.326847
ENSG00000168096	ANKS3	124401	16	4696510	4734378	-1	protein_coding	-0.259538	3.76903	-3.54567	0.000456145	0.00709702	-0.282344
ENSG00000112308	C6orf62	81688	6	24704861	24720825	-1	protein_coding	0.214949	7.0151	3.54419	0.000458611	0.00712843	-0.411688
ENSG00000120693	SMAD9	4093	13	36844831	36920887	-1	protein_coding	-0.42211	1.99216	-3.54375	0.000459348	0.0071329	-0.193753
ENSG00000059588	TARBP1	6894	1	234391313	234479179	-1	protein_coding	-0.294819	5.41648	-3.54247	0.000461484	0.00715908	-0.399868
ENSG00000233198	RNF224	643596	9	137227502	137229640	1	protein_coding	-0.793082	-0.173545	-3.54215	0.000462021	0.00715991	-0.252487
ENSG00000090857	PDPR	128966601	16	70114332	70162537	1	protein_coding	-0.322754	4.97263	-3.5419	0.000462438	0.00715991	-0.381615
ENSG00000018625	ATP1A2	477	1	160115759	160143591	1	protein_coding	-0.939007	0.0686827	-3.5414	0.00046336	0.00716119	-0.242751
ENSG00000012822	CALCOCO1	57658	12	53708517	53727745	-1	protein_coding	-0.250519	6.46637	-3.54132	0.000463422	0.00716119	-0.422987
ENSG00000135482	ZC3H10	84872	12	56118260	56127514	1	protein_coding	-0.211721	3.13183	-3.5409	0.000464132	0.00716521	-0.248105
ENSG00000130363	RSPH3	83861	6	158972871	159000202	-1	protein_coding	-0.251765	4.49233	-3.53964	0.000466253	0.00719097	-0.358656
ENSG00000143512	HHIPL2	79802	1	222522258	222548104	-1	protein_coding	-0.873092	-1.71047	-3.53822	0.000468669	0.00722122	-0.363667
ENSG00000172893	DHCR7	1717	11	71428193	71452868	-1	protein_coding	0.297688	6.55946	3.53765	0.000469633	0.00722908	-0.434951
ENSG00000071889	FAM3A	60343	X	154506159	154516242	-1	protein_coding	0.264843	6.00514	3.53636	0.000471833	0.00725591	-0.433937
ENSG00000101986	ABCD1	215	X	153724856	153744755	1	protein_coding	0.310168	5.3473	3.53243	0.000478605	0.00735295	-0.427153
ENSG00000143320	CRABP2	1382	1	156699606	156705816	-1	protein_coding	0.585744	8.89154	3.53142	0.000480449	0.0073679	-0.408954
ENSG00000169744	LDB2	9079	4	16501541	16898678	-1	protein_coding	0.359948	2.83868	3.53111	0.000480912	0.0073679	-0.257517
ENSG00000139433	GLTP	51228	12	109850945	109880541	-1	protein_coding	-0.242794	5.67858	-3.53107	0.00048098	0.0073679	-0.44579
ENSG00000154832	CXXC1	30827	18	50282343	50287839	-1	protein_coding	-0.230675	5.64543	-3.53081	0.000481432	0.0073679	-0.44572
ENSG00000196459	TRAPPC2	6399	X	13712244	13734635	-1	protein_coding	0.258407	4.19728	3.52855	0.00048538	0.00742118	-0.36796
ENSG00000129245	FXR2	9513	17	7591230	7614897	-1	protein_coding	-0.223401	5.053	-3.5267	0.000488657	0.00746411	-0.435738
ENSG00000151790	TDO2	6999	4	155854738	155920406	1	protein_coding	0.791859	2.25086	3.52477	0.000492162	0.00751043	-0.255071
ENSG00000160117	ANKLE1	126549	19	17281645	17287646	1	protein_coding	-0.648754	1.69057	-3.52032	0.000500071	0.00762381	-0.265612
ENSG00000004142	POLDIP2	26073	17	28346633	28357527	-1	protein_coding	-0.235486	6.70287	-3.51951	0.000501524	0.00762931	-0.49505
ENSG00000172531	PPP1CA	5499	11	67398181	67421183	-1	protein_coding	0.233137	7.95958	3.51934	0.000501834	0.00762931	-0.474952
ENSG00000111725	PRKAB1	5564	12	119667864	119681624	1	protein_coding	-0.247003	5.42531	-3.51932	0.000501871	0.00762931	-0.476492
ENSG00000101104	PABPC1L	80336	20	44910060	44959035	1	protein_coding	-0.469237	5.34325	-3.51837	0.000503684	0.00764956	-0.476791
ENSG00000077454	LRCH4	4034	7	100574011	100586129	-1	protein_coding	-0.27805	4.43431	-3.51784	0.000504556	0.00765548	-0.426047
ENSG00000108179	PPIF	10105	10	79347469	79355334	1	protein_coding	0.31309	6.90969	3.51581	0.000508282	0.00770467	-0.506238
ENSG00000163655	GMPS	8833	3	155870650	155944020	1	protein_coding	0.205626	6.8505	3.51553	0.000508797	0.00770513	-0.507657
ENSG00000131899	LLGL1	3996	17	18225635	18244875	1	protein_coding	-0.282301	5.51329	-3.51513	0.000509532	0.00770891	-0.493412
ENSG00000198961	PJA2	9867	5	109334713	109409974	-1	protein_coding	-0.212493	6.24059	-3.51411	0.000511402	0.00772985	-0.511508
ENSG00000187048	CYP4A11	1579	1	46929177	46941484	-1	protein_coding	1.06027	-1.17898	3.51289	0.000513741	0.00775251	-0.412955
ENSG00000123815	COQ8B	79934	19	40691514	40725784	-1	protein_coding	-0.292447	5.53936	-3.51278	0.000513876	0.00775251	-0.502013
ENSG00000141568	FOXK2	3607	17	82519713	82644662	1	protein_coding	0.224634	6.64124	3.51199	0.000515344	0.00776097	-0.519878
ENSG00000124795	DEK	7913	6	18223860	18264548	-1	protein_coding	0.288625	7.61317	3.51195	0.000515413	0.00776097	-0.508164
ENSG00000143434	SEMA6C	10500	1	151131685	151146631	-1	protein_coding	-0.471396	4.23881	-3.51054	0.000518124	0.00778842	-0.435951
ENSG00000168811	IL12A	3592	3	159988835	159996019	1	protein_coding	0.713084	0.700775	3.51045	0.000518216	0.00778842	-0.317623
ENSG00000187997	C17orf99	100141515	17	78146385	78166297	1	protein_coding	0.743814	-2.28903	3.50981	0.000519403	0.00779889	-0.506856
ENSG00000131653	TRAF7	84231	16	2155698	2178129	1	protein_coding	-0.255529	7.16056	-3.50764	0.000523479	0.00785268	-0.529959
ENSG00000114455	HHLA2	11148	3	108296529	108378285	1	protein_coding	-0.826541	-2.53653	-3.50656	0.000525529	0.0078689	-0.521785
ENSG00000104341	LAPTM4B	55353	8	97775057	97853013	1	protein_coding	0.338803	9.5198	3.50649	0.000525657	0.0078689	-0.471471
ENSG00000060656	PTPRU	10076	1	29236516	29326813	1	protein_coding	-0.45236	6.68053	-3.50616	0.000526387	0.0078689	-0.5387
ENSG00000124120	TTPAL	79183	20	44475874	44494603	1	protein_coding	-0.234232	4.79572	-3.50603	0.00052654	0.0078689	-0.488975
ENSG00000073921	PICALM	8301	11	85957175	86069882	-1	protein_coding	0.209564	7.19421	3.50554	0.000527468	0.00787117	-0.537081
ENSG00000176381	PRR18	285800	6	166305300	166308448	-1	protein_coding	0.996879	-1.64188	3.50544	0.000527687	0.00787117	-0.467329
ENSG00000005700	IBTK	25998	6	82169986	82247754	-1	protein_coding	0.231853	5.21168	3.50516	0.000528177	0.00787117	-0.511381
ENSG00000253304	TMEM200B	399474	1	29119429	29123903	-1	protein_coding	0.563826	1.22668	3.5047	0.00052907	0.0078771	-0.320247
ENSG00000176435	CLEC14A	161198	14	38254000	38256093	-1	protein_coding	0.268557	3.11173	3.50347	0.000531411	0.00790455	-0.363176
ENSG00000125450	NUP85	79902	17	75205659	75235758	1	protein_coding	0.221643	5.55202	3.50315	0.000532028	0.00790634	-0.531987
ENSG00000170801	HTRA3	94031	4	8269754	8307098	1	protein_coding	0.663839	3.93734	3.50267	0.000533029	0.00791381	-0.42435
ENSG00000139269	INHBE	83729	12	57452323	57459280	1	protein_coding	-0.907463	-2.13451	-3.50159	0.000535012	0.00793584	-0.500811
ENSG00000244274	DBNDD2	55861	20	45406057	45410610	1	protein_coding	-0.374113	0.802471	-3.50008	0.000537944	0.00797189	-0.34202
ENSG00000123352	SPATS2	65244	12	49366584	49527425	1	protein_coding	-0.277487	5.01853	-3.49915	0.000539732	0.00799095	-0.524433
ENSG00000164291	ARSK	153642	5	95555101	95605102	1	protein_coding	-0.277811	3.34015	-3.49794	0.00054209	0.00801839	-0.402204
ENSG00000185664	PMEL	6490	12	55954105	55973317	-1	protein_coding	-0.36553	1.58886	-3.49629	0.00054532	0.00805868	-0.340094
ENSG00000128683	GAD1	2571	2	170813213	170861151	1	protein_coding	-0.727798	-0.25825	-3.49337	0.000551067	0.00813603	-0.400726
ENSG00000091513	TF	7018	3	133746040	133796641	1	protein_coding	-0.61941	-0.489357	-3.49276	0.000552287	0.00814649	-0.41473
ENSG00000106714	CNTNAP3	79937	9	39064710	39288315	-1	protein_coding	0.946723	-1.17369	3.4922	0.000553433	0.00815583	-0.469129
ENSG00000187837	H1-2	3006	6	26055740	26056470	-1	protein_coding	0.664663	5.6099	3.49169	0.000554507	0.0081641	-0.568057
ENSG00000152422	XRCC4	7518	5	83077498	83353787	1	protein_coding	-0.253367	2.82502	-3.49095	0.000555889	0.00817686	-0.388647
ENSG00000085365	SCAMP1	9522	5	78360611	78480739	1	protein_coding	-0.22365	5.73048	-3.49	0.000557778	0.00818568	-0.582025
ENSG00000124588	NQO2	4835	6	2987987	3019755	1	protein_coding	0.298165	4.43257	3.48993	0.000557922	0.00818568	-0.511621
ENSG00000188760	TMEM198	130612	2	219543663	219550595	1	protein_coding	-0.508302	1.84825	-3.48977	0.000558245	0.00818568	-0.360797
ENSG00000113648	MACROH2A1	9555	5	135334381	135399914	-1	protein_coding	0.212999	7.65192	3.48962	0.000558547	0.00818568	-0.580325
ENSG00000089123	TASP1	55617	20	13389392	13638932	-1	protein_coding	-0.209912	3.63125	-3.48838	0.000561045	0.00821472	-0.456227
ENSG00000089234	BRAP	8315	12	111642146	111685956	-1	protein_coding	-0.182097	4.88134	-3.48699	0.000563842	0.00823924	-0.555967
ENSG00000060140	STYK1	55359	12	10618923	10674318	-1	protein_coding	0.593409	1.19419	3.48686	0.000564109	0.00823924	-0.374994
ENSG00000162391	FAM151A	338094	1	54609181	54623556	-1	protein_coding	-0.518006	-1.46152	-3.48667	0.000564493	0.00823924	-0.493175
ENSG00000134215	VAV3	10451	1	107571161	107965180	-1	protein_coding	0.882589	4.11713	3.48657	0.000564793	0.00823924	-0.488117
ENSG00000137135	ARHGEF39	84904	9	35658875	35675866	-1	protein_coding	0.368178	3.55691	3.48594	0.000565978	0.00824177	-0.45139
ENSG00000138002	IFT172	26160	2	27444377	27489805	-1	protein_coding	-0.257859	5.81061	-3.48592	0.000566003	0.00824177	-0.597291
ENSG00000085840	ORC1	4998	1	52372829	52404423	-1	protein_coding	0.363834	3.10968	3.4852	0.000567469	0.00825556	-0.420151
ENSG00000137496	IL18BP	10068	11	71998613	72007315	1	protein_coding	0.34636	3.83179	3.4839	0.000570133	0.00828673	-0.48111
ENSG00000163125	RPRD2	23248	1	150363091	150476566	1	protein_coding	-0.239882	7.275	-3.48335	0.000571254	0.00829545	-0.607677
ENSG00000137310	TCF19	6941	6	31158331	31167159	1	protein_coding	0.335798	4.94108	3.48288	0.000572218	0.00830187	-0.568523
ENSG00000150687	PRSS23	11098	11	86791059	86952910	1	protein_coding	0.486108	6.42652	3.48157	0.000575011	0.00833478	-0.618213
ENSG00000188732	FAM221A	340277	7	23680130	23703249	1	protein_coding	-0.336149	3.30569	-3.47899	0.000580253	0.0084031	-0.460594
ENSG00000111181	SLC6A12	6539	12	190077	214570	-1	protein_coding	-0.630825	3.45657	-3.47823	0.000581925	0.0084151	-0.476221
ENSG00000148120	AOPEP	84909	9	94726604	95151793	1	protein_coding	0.364949	5.53731	3.47769	0.000582964	0.0084151	-0.613603
ENSG00000132842	AP3B1	8546	5	78000522	78294762	-1	protein_coding	-0.199729	5.43906	-3.47757	0.000583203	0.0084151	-0.613501
ENSG00000147155	EBP	10682	X	48521799	48528716	1	protein_coding	0.39186	4.11514	3.47749	0.000583367	0.0084151	-0.5253
ENSG00000138834	MAPK8IP3	23162	16	1706166	1770351	1	protein_coding	-0.337257	5.65735	-3.47732	0.000583728	0.0084151	-0.621545
ENSG00000174606	ANGEL2	90806	1	212992182	213015867	-1	protein_coding	-0.198777	4.86208	-3.47694	0.000584521	0.00841798	-0.587643
ENSG00000166016	ABTB2	25841	11	34150987	34358010	-1	protein_coding	-0.462185	3.24949	-3.47672	0.000584987	0.00841798	-0.463752
ENSG00000125967	NECAB3	63941	20	33657087	33674463	-1	protein_coding	-0.323761	6.07572	-3.47566	0.000587196	0.00844162	-0.635504
ENSG00000139645	ANKRD52	283373	12	56237807	56258384	-1	protein_coding	-0.290521	6.26356	-3.47536	0.000587836	0.00844162	-0.638563
ENSG00000108679	LGALS3BP	3959	17	78971238	78979947	-1	protein_coding	0.312483	10.3677	3.47506	0.000588466	0.00844162	-0.549471
ENSG00000131044	TTLL9	164395	20	31870634	31945000	1	protein_coding	-0.618667	0.897663	-3.47474	0.000589134	0.00844162	-0.414954
ENSG00000196510	ANAPC7	51434	12	110372900	110403730	-1	protein_coding	-0.209417	5.74718	-3.47462	0.000589398	0.00844162	-0.632593
ENSG00000171848	RRM2	6241	2	10120698	10211725	1	protein_coding	0.379677	5.71191	3.47445	0.000589814	0.00844162	-0.629633
ENSG00000214357	NEURL1B	54492	5	172641263	172691540	1	protein_coding	0.369777	5.17558	3.47354	0.000591701	0.008461	-0.611217
ENSG00000111348	ARHGDIB	397	12	14942031	14961728	-1	protein_coding	0.420197	6.20089	3.47175	0.000595568	0.00850866	-0.648328
ENSG00000066629	EML1	2009	14	99737693	99942060	1	protein_coding	0.403317	4.0074	3.47137	0.000596276	0.00851112	-0.535779
ENSG00000185344	ATP6V0A2	23545	12	123712353	123761755	1	protein_coding	-0.222644	4.63312	-3.47094	0.00059721	0.00851681	-0.592459
ENSG00000171824	EXOSC10	5394	1	11066618	11099869	-1	protein_coding	-0.212592	5.66724	-3.47059	0.000597946	0.00851966	-0.643596
ENSG00000128656	CHN1	1123	2	174798809	175005381	-1	protein_coding	0.447326	4.09178	3.47018	0.00059887	0.00852519	-0.546064
ENSG00000113318	MSH3	4437	5	80654652	80876815	1	protein_coding	-0.244049	4.00891	-3.46686	0.000605971	0.0086185	-0.557376
ENSG00000048162	NOP16	51491	5	176383946	176388927	-1	protein_coding	0.289548	4.50408	3.46642	0.000606927	0.0086185	-0.593268
ENSG00000105270	CLIP3	25999	19	36014660	36033343	-1	protein_coding	-0.459228	5.55176	-3.46641	0.000607051	0.0086185	-0.653966
ENSG00000168781	PPIP5K1	9677	15	43533462	43590208	-1	protein_coding	-0.302554	3.79749	-3.46601	0.000607817	0.00862168	-0.542465
ENSG00000154124	OTULIN	90268	5	14664664	14699850	1	protein_coding	0.211352	4.29871	3.46574	0.000608408	0.00862236	-0.580393
ENSG00000115421	PAPOLG	64895	2	60756253	60802086	1	protein_coding	-0.181876	4.79738	-3.46525	0.000609472	0.00862976	-0.62146
ENSG00000119900	OGFRL1	79627	6	71288811	71309059	1	protein_coding	0.293129	4.46136	3.46451	0.000611073	0.00864473	-0.595896
ENSG00000259305	ZHX1-C8orf76	100533106	8	123226189	123274284	-1	protein_coding	0.455332	-2.56567	3.46354	0.000613194	0.00866568	-0.653586
ENSG00000037637	FBXO42	54455	1	16246840	16352480	-1	protein_coding	-0.197829	5.46513	-3.46334	0.000613644	0.00866568	-0.660692
ENSG00000142784	WDTC1	23038	1	27234632	27308636	1	protein_coding	-0.251657	7.0115	-3.46272	0.000615004	0.00867717	-0.678592
ENSG00000149218	ENDOD1	23052	11	95089846	95132645	1	protein_coding	0.375346	5.63769	3.46241	0.000615732	0.00867975	-0.66659
ENSG00000136982	DSCC1	79075	8	119833976	119855894	-1	protein_coding	0.304289	3.84177	3.46213	0.0006163	0.00868006	-0.552894
ENSG00000122779	TRIM24	8805	7	138460259	138589996	1	protein_coding	0.212411	5.5195	3.46134	0.000618033	0.00869438	-0.667148
ENSG00000165240	ATP7A	538	X	77910690	78050395	1	protein_coding	0.270131	3.74177	3.46117	0.000618411	0.00869438	-0.547196
ENSG00000080561	MID2	11043	X	107825755	107931637	1	protein_coding	0.483162	3.17046	3.45995	0.000621098	0.00872445	-0.502506
ENSG00000101109	STK4	6789	20	44966494	45080021	1	protein_coding	-0.192174	5.64753	-3.45912	0.000622934	0.00874252	-0.68022
ENSG00000178980	SELENOW	6415	19	47778677	47784686	1	protein_coding	0.353314	7.31913	3.45807	0.000625296	0.00876793	-0.689951
ENSG00000111802	TDP2	51567	6	24649979	24666930	-1	protein_coding	0.216455	5.40116	3.45746	0.000626641	0.00877735	-0.675324
ENSG00000188191	PRKAR1B	5575	7	549197	727650	-1	protein_coding	-0.348228	5.16281	-3.45725	0.000627105	0.00877735	-0.66811
ENSG00000181191	PJA1	64219	X	69160851	69165521	-1	protein_coding	0.221118	5.01719	3.45702	0.000627624	0.00877735	-0.657945
ENSG00000134444	RELCH	57614	18	62187255	62310249	1	protein_coding	-0.260887	4.51979	-3.45571	0.000630562	0.00881069	-0.633766
ENSG00000142676	RPL11	6135	1	23691742	23696835	1	protein_coding	-0.329206	9.85563	-3.45429	0.000633745	0.00884739	-0.628863
ENSG00000168038	ULK4	54986	3	41246599	41962130	-1	protein_coding	-0.307573	2.94836	-3.45248	0.000637852	0.00889691	-0.517996
ENSG00000062716	VMP1	81671	17	59707192	59842255	1	protein_coding	0.316538	7.39615	3.45182	0.000639343	0.00890989	-0.708786
ENSG00000162654	GBP4	115361	1	89181144	89198942	-1	protein_coding	0.65869	5.16339	3.45114	0.000640998	0.00892514	-0.679315
ENSG00000037241	RPL26L1	51121	5	172958729	172969771	1	protein_coding	0.309343	4.48576	3.4504	0.000642603	0.0089336	-0.643355
ENSG00000014138	POLA2	23649	11	65261913	65305959	1	protein_coding	0.287835	2.59062	3.45034	0.000642729	0.0089336	-0.500479
ENSG00000132906	CASP9	842	1	15490832	15526534	-1	protein_coding	-0.23689	4.206	-3.44962	0.00064438	0.00894873	-0.629108
ENSG00000122679	RAMP3	10268	7	45157791	45186302	1	protein_coding	0.367463	1.58959	3.44846	0.000647046	0.00895979	-0.486288
ENSG00000101888	NXT2	55916	X	109535781	109544698	1	protein_coding	0.351671	4.79605	3.44809	0.000647902	0.00895979	-0.671928
ENSG00000100479	POLE2	5427	14	49643555	49688422	-1	protein_coding	0.318078	2.89	3.44793	0.000648268	0.00895979	-0.52401
ENSG00000163939	PBRM1	55193	3	52545352	52685917	-1	protein_coding	-0.202562	5.64214	-3.4479	0.000648338	0.00895979	-0.71641
ENSG00000162813	BPNT1	10380	1	220057482	220090462	-1	protein_coding	-0.263744	5.22914	-3.44784	0.000648475	0.00895979	-0.701444
ENSG00000126895	AVPR2	554	X	153902531	153907166	1	protein_coding	-0.734521	0.396623	-3.4478	0.000648558	0.00895979	-0.508509
ENSG00000131979	GCH1	2643	14	54842008	54902826	-1	protein_coding	0.332999	3.06754	3.44687	0.00065071	0.00898171	-0.53859
ENSG00000143702	CEP170	645455	1	243124428	243255348	-1	protein_coding	-0.277905	4.21553	-3.44637	0.000651874	0.00898527	-0.64054
ENSG00000113719	ERGIC1	57222	5	172834251	172952792	1	protein_coding	0.254972	7.9989	3.44627	0.000652098	0.00898527	-0.711961
ENSG00000100865	CINP	51550	14	102341102	102362916	-1	protein_coding	0.246659	4.95437	3.44579	0.000653222	0.00899297	-0.690536
ENSG00000132024	CC2D1A	54862	19	13906201	13930879	1	protein_coding	-0.306276	6.37775	-3.44497	0.000655108	0.00901113	-0.737907
ENSG00000166272	WBP1L	102724307	10	102743948	102834516	1	protein_coding	-0.23394	6.19316	-3.44438	0.000656483	0.0090146	-0.738408
ENSG00000157017	GHRL	51738	3	10285666	10292947	-1	protein_coding	-0.423966	-0.751018	-3.44438	0.000656494	0.0090146	-0.568857
ENSG00000112304	ACOT13	55856	6	24667035	24705065	1	protein_coding	0.232869	4.21497	3.44354	0.000658444	0.00903359	-0.645005
ENSG00000119414	PPP6C	5537	9	125146573	125189939	-1	protein_coding	0.178212	6.10258	3.44289	0.000659982	0.00903723	-0.741434
ENSG00000166169	POLL	27343	10	101578882	101588270	-1	protein_coding	-0.208264	4.99062	-3.44272	0.000660377	0.00903723	-0.705706
ENSG00000129636	ITFG1	81533	16	47154387	47464149	-1	protein_coding	0.226048	5.65935	3.4427	0.000660415	0.00903723	-0.731985
ENSG00000164924	YWHAZ	7534	8	100916523	100953388	-1	protein_coding	0.257589	10.0827	3.44211	0.000661803	0.00904155	-0.663319
ENSG00000132840	BHMT2	23743	5	79069767	79090069	1	protein_coding	-0.782217	0.139811	-3.4421	0.000661868	0.00904155	-0.533754
ENSG00000149761	NUDT22	84304	11	64225941	64230686	1	protein_coding	0.260562	4.52733	3.43956	0.000667824	0.00911509	-0.681648
ENSG00000160703	NLRX1	79671	11	119166568	119184016	1	protein_coding	0.304709	4.65605	3.43642	0.000675309	0.00920934	-0.700428
ENSG00000132294	EFR3A	23167	8	131904093	132013642	1	protein_coding	0.314778	6.52308	3.43584	0.000676702	0.00922043	-0.767472
ENSG00000149328	GLB1L2	89944	11	134331988	134378341	1	protein_coding	0.484021	5.1548	3.43539	0.000677889	0.00922869	-0.732197
ENSG00000177885	GRB2	2885	17	75318076	75405709	-1	protein_coding	0.17839	7.08778	3.43471	0.000679404	0.00922893	-0.768821
ENSG00000179348	GATA2	2624	3	128479427	128493201	-1	protein_coding	-0.683663	1.6495	-3.43469	0.000679511	0.00922893	-0.528197
ENSG00000117266	CDK18	5129	1	205504596	205532793	1	protein_coding	-0.271006	5.91704	-3.43443	0.000680096	0.00922893	-0.766497
ENSG00000137601	NEK1	4750	4	169369704	169612632	-1	protein_coding	-0.216725	3.06136	-3.43437	0.000680228	0.00922893	-0.582331
ENSG00000166260	COX11	1353	17	54951902	54968703	-1	protein_coding	0.226099	4.98839	3.43307	0.000683377	0.00926374	-0.733645
ENSG00000150768	DLAT	1737	11	112025033	112064404	1	protein_coding	0.245349	5.42307	3.4313	0.000687677	0.0093141	-0.760218
ENSG00000188690	UROS	7390	10	125784980	125823288	-1	protein_coding	0.254727	5.73062	3.43033	0.000690052	0.00933312	-0.773711
ENSG00000124251	TP53TG5	27296	20	45372557	45407889	-1	protein_coding	-0.347569	-0.341823	-3.43024	0.000690255	0.00933312	-0.589409
ENSG00000102030	NAA10	8260	X	153929225	153935080	-1	protein_coding	0.304577	4.44298	3.42839	0.000694794	0.0093865	-0.710342
ENSG00000138246	DNAJC13	23317	3	132417502	132539032	1	protein_coding	-0.195102	5.89479	-3.42732	0.000697431	0.00941414	-0.788876
ENSG00000064201	TSPAN32	10077	11	2301997	2318204	1	protein_coding	-0.525508	0.689224	-3.42614	0.000700341	0.0094454	-0.564752
ENSG00000086712	TXLNG	55787	X	16786432	16844519	1	protein_coding	0.239848	4.66336	3.42532	0.000702394	0.00946505	-0.737042
ENSG00000178202	POGLUT3	143888	11	108472112	108498405	-1	protein_coding	0.316479	5.03353	3.42482	0.00070364	0.00947381	-0.761412
ENSG00000123728	RAP2C	57826	X	132203024	132219480	-1	protein_coding	0.229909	4.69041	3.42448	0.000704475	0.00947703	-0.742072
ENSG00000117614	SYF2	25949	1	25222276	25232502	-1	protein_coding	-0.198463	5.97157	-3.42401	0.000705658	0.00948493	-0.800972
ENSG00000090612	ZNF268	10795	12	133181409	133214832	1	protein_coding	-0.258304	4.30072	-3.42342	0.000707131	0.0094967	-0.720476
ENSG00000143549	TPM3	7170	1	154155308	154194648	-1	protein_coding	0.168359	8.90573	3.42289	0.000708451	0.00950639	-0.759222
ENSG00000159322	ADPGK	83440	15	72751294	72785846	-1	protein_coding	0.194935	5.80644	3.42218	0.000710231	0.00952224	-0.802226
ENSG00000155111	CDK19	23097	6	110609978	110815958	-1	protein_coding	-0.256591	4.83593	-3.42089	0.000713465	0.00955755	-0.766729
ENSG00000107815	TWNK	56652	10	100987367	100994403	1	protein_coding	-0.259379	4.36134	-3.41619	0.000725402	0.00970927	-0.748256
ENSG00000128973	CLN6	54982	15	68206992	68257211	-1	protein_coding	0.260226	4.56506	3.41374	0.000731722	0.00977769	-0.766719
ENSG00000157766	ACAN	176	15	88803436	88875353	1	protein_coding	0.83105	-0.0915536	3.41374	0.000731743	0.00977769	-0.632139
ENSG00000117597	UTP25	27042	1	209827972	209857565	1	protein_coding	-0.228713	5.47976	-3.41071	0.00073957	0.00987397	-0.830736
ENSG00000180834	MAP6D1	79929	3	183815922	183825594	-1	protein_coding	0.315288	-0.636289	3.40877	0.000744643	0.00993337	-0.668207
ENSG00000149554	CHEK1	1111	11	125625163	125676255	1	protein_coding	0.316135	4.44195	3.40805	0.000746536	0.00995027	-0.774823
ENSG00000106258	CYP3A5	1577	7	99648194	99679996	-1	protein_coding	0.43561	2.53973	3.40659	0.000750397	0.00999015	-0.632474
ENSG00000120963	ZNF706	51123	8	101177878	101206193	-1	protein_coding	0.261218	6.49512	3.40605	0.000751826	0.00999015	-0.863179
ENSG00000185101	ANO9	338440	11	417933	442011	-1	protein_coding	-0.465124	5.1499	-3.40589	0.000752355	0.00999015	-0.832623
ENSG00000165685	TMEM52B	120939	12	10170542	10191804	1	protein_coding	0.595794	0.0111537	3.4058	0.000752472	0.00999015	-0.649444
ENSG00000174059	CD34	947	1	207880972	207911402	-1	protein_coding	0.31312	5.01611	3.40573	0.000752669	0.00999015	-0.82165
ENSG00000102384	CENPI	2491	X	101098188	101166126	1	protein_coding	0.314036	2.40699	3.40386	0.000757643	0.0100478	-0.635845
ENSG00000120337	TNFSF18	8995	1	173039202	173050941	-1	protein_coding	0.616401	-2.29717	3.40208	0.000762399	0.010099	-0.798404
ENSG00000163704	PRRT3	285368	3	9939450	9952408	-1	protein_coding	-0.389755	4.32319	-3.40195	0.000762773	0.010099	-0.791185
ENSG00000102309	PIN4	5303	X	72181353	72302926	1	protein_coding	0.259715	4.4662	3.40154	0.000763855	0.0101049	-0.798343
ENSG00000103160	HSDL1	83693	16	84122141	84145192	-1	protein_coding	-0.237626	4.19394	-3.4009	0.000765573	0.0101192	-0.783174
ENSG00000177169	ULK1	8408	12	131894622	131923150	1	protein_coding	-0.27133	6.26001	-3.40036	0.000767007	0.0101297	-0.880415
ENSG00000159214	CCDC24	149473	1	43991359	43996528	1	protein_coding	-0.287327	4.5508	-3.39892	0.000770919	0.0101632	-0.81779
ENSG00000165678	GHITM	27069	10	84139482	84154841	1	protein_coding	0.275458	7.22572	3.39887	0.000771052	0.0101632	-0.881862
ENSG00000197451	HNRNPAB	3182	5	178204533	178211163	1	protein_coding	0.230787	7.44342	3.39871	0.000771476	0.0101632	-0.878448
ENSG00000114742	WDR48	57599	3	39052013	39096671	1	protein_coding	-0.192039	5.81129	-3.39848	0.000772096	0.0101632	-0.879416
ENSG00000185504	FAAP100	80233	17	81539885	81553961	-1	protein_coding	0.221795	5.98436	3.39816	0.00077297	0.0101663	-0.882761
ENSG00000206561	COLQ	8292	3	15450133	15521751	-1	protein_coding	-0.408366	1.01027	-3.39745	0.000774902	0.0101784	-0.643289
ENSG00000007392	LUC7L	55692	16	188969	229463	-1	protein_coding	-0.27182	5.00089	-3.39712	0.0007758	0.0101784	-0.852398
ENSG00000149313	AASDHPPT	60496	11	106075501	106098699	1	protein_coding	0.227151	5.40609	3.39711	0.000775828	0.0101784	-0.869102
ENSG00000182484	WASH6P	NA	X	156020826	156025710	1	protein_coding	-0.277174	3.62089	-3.39675	0.000776824	0.0101784	-0.746732
ENSG00000112695	COX7A2	1347	6	75237675	75250323	-1	protein_coding	0.352604	7.27538	3.39666	0.000777092	0.0101784	-0.888116
ENSG00000049883	PTCD2	79810	5	72320367	72368395	1	protein_coding	-0.215603	3.48794	-3.39569	0.000779723	0.0102044	-0.737786
ENSG00000082701	GSK3B	2932	3	119821321	120094994	-1	protein_coding	-0.177589	6.29519	-3.39501	0.000781589	0.0102181	-0.897827
ENSG00000205832	C16orf96	342346	16	4556340	4600758	1	protein_coding	-0.562863	-1.86866	-3.39484	0.000782052	0.0102181	-0.77599
ENSG00000196911	KPNA5	3841	6	116681187	116741867	1	protein_coding	-0.266101	3.18655	-3.39409	0.000784108	0.0102365	-0.717938
ENSG00000165704	HPRT1	3251	X	134460165	134520513	1	protein_coding	0.296303	5.36207	3.39326	0.000786393	0.0102579	-0.878887
ENSG00000078967	UBE2D4	51619	7	43926436	43956136	1	protein_coding	-0.236146	4.55109	-3.39222	0.000789273	0.0102715	-0.838751
ENSG00000165072	MAMDC2	256691	9	70043848	70226972	1	protein_coding	0.464193	1.59166	3.39212	0.000789553	0.0102715	-0.655613
ENSG00000139579	NABP2	79035	12	56222015	56229854	1	protein_coding	-0.237701	5.83208	-3.39191	0.000790141	0.0102715	-0.900892
ENSG00000264364	DYNLL2	140735	17	58083419	58095542	1	protein_coding	0.223029	6.36949	3.39182	0.000790375	0.0102715	-0.907964
ENSG00000138107	ACTR1A	10121	10	102461881	102502712	-1	protein_coding	-0.206055	6.53366	-3.39143	0.000791449	0.0102715	-0.910286
ENSG00000104412	EMC2	9694	8	108443601	108489196	1	protein_coding	0.261027	5.11384	3.39138	0.000791599	0.0102715	-0.873306
ENSG00000119446	RBM18	92400	9	122237622	122264840	-1	protein_coding	0.198412	4.82986	3.3911	0.000792383	0.0102715	-0.858151
ENSG00000203685	STUM	375057	1	226548764	226609230	1	protein_coding	-0.691186	0.73519	-3.39102	0.0007926	0.0102715	-0.666447
ENSG00000124160	NCOA5	57727	20	46060991	46089962	-1	protein_coding	-0.182586	6.0811	-3.39069	0.000793521	0.0102751	-0.909229
ENSG00000141837	CACNA1A	773	19	13206442	13633025	-1	protein_coding	-0.509869	3.97818	-3.38966	0.000796511	0.0103054	-0.801575
ENSG00000159958	TNFRSF13C	115650	22	41922032	41926806	-1	protein_coding	-0.489764	1.12303	-3.38841	0.000799881	0.0103368	-0.668395
ENSG00000163946	TASOR	23272	3	56620132	56683265	-1	protein_coding	-0.184578	6.22293	-3.38805	0.000800892	0.0103368	-0.91932
ENSG00000182580	EPHB3	2049	3	184561785	184582408	1	protein_coding	0.537036	5.88074	3.3881	0.000800893	0.0103368	-0.91071
ENSG00000221946	FXYD7	53822	19	35143250	35154302	1	protein_coding	-0.945977	0.469603	-3.38425	0.000811754	0.0104685	-0.691623
ENSG00000232810	TNF	7124	6	31575565	31578336	1	protein_coding	0.737591	2.17014	3.38351	0.000813868	0.0104873	-0.688529
ENSG00000103249	CLCN7	1186	16	1444934	1475077	-1	protein_coding	-0.28029	5.80644	-3.38242	0.000816854	0.0105172	-0.9305
ENSG00000047634	SCML1	6322	X	17737449	17754988	1	protein_coding	0.384464	3.11821	3.38177	0.00081871	0.0105326	-0.74458
ENSG00000175899	A2M	2	12	9067664	9116229	-1	protein_coding	0.389838	7.91712	3.37992	0.000824126	0.0105879	-0.926793
ENSG00000131051	RBM39	9584	20	35701347	35742312	-1	protein_coding	-0.172278	7.52967	-3.37982	0.000824342	0.0105879	-0.935876
ENSG00000160991	ORAI2	80228	7	102433106	102456825	1	protein_coding	-0.25609	5.42871	-3.37934	0.000825706	0.0105969	-0.928764
ENSG00000205129	CFAP96	441054	4	185426249	185449826	1	protein_coding	-0.443031	1.15492	-3.37797	0.000829688	0.0106394	-0.698893
ENSG00000135074	ADAM19	8728	5	157395534	157575775	-1	protein_coding	0.456218	3.51167	3.37685	0.000832968	0.0106729	-0.790903
ENSG00000103184	SEC14L5	9717	16	4958330	5019157	1	protein_coding	-0.622909	-0.897308	-3.37447	0.0008399	0.010753	-0.772484
ENSG00000048028	USP28	57646	11	113797874	113875572	-1	protein_coding	0.256844	5.6416	3.37381	0.000841822	0.010769	-0.951369
ENSG00000196678	ERI2	112479	16	20780193	20900349	-1	protein_coding	0.261686	3.23093	3.37298	0.000844292	0.0107919	-0.782114
ENSG00000153904	DDAH1	23576	1	85318481	85578363	-1	protein_coding	0.328392	5.84105	3.37241	0.000845952	0.0108044	-0.960916
ENSG00000136521	NDUFB5	4711	3	179604690	179627647	1	protein_coding	0.288012	7.1363	3.37182	0.000847724	0.0108149	-0.969122
ENSG00000112319	EYA4	2070	6	133240514	133532128	1	protein_coding	-1.05272	2.30197	-3.37172	0.000848137	0.0108149	-0.734867
ENSG00000141956	PRDM15	63977	21	41798225	41879482	-1	protein_coding	-0.296464	4.22961	-3.37094	0.000850325	0.0108341	-0.880795
ENSG00000122335	SERAC1	84947	6	158109519	158168280	-1	protein_coding	-0.27772	3.21899	-3.36971	0.000853969	0.0108719	-0.796052
ENSG00000181790	ADGRB1	575	8	142449430	142545009	1	protein_coding	0.888336	1.45755	3.36746	0.000860855	0.0109508	-0.729036
ENSG00000078902	TOLLIP	54472	11	1274371	1309654	-1	protein_coding	-0.191989	5.79425	-3.36685	0.000862549	0.0109635	-0.97948
ENSG00000113070	HBEGF	1839	5	140332843	140346603	-1	protein_coding	0.41399	3.4712	3.36637	0.000863987	0.010973	-0.820515
ENSG00000106009	BRAT1	221927	7	2537810	2555694	-1	protein_coding	-0.245671	5.95896	-3.36569	0.000866031	0.0109891	-0.986613
ENSG00000113013	HSPA9	3313	5	138553756	138575675	-1	protein_coding	0.216912	7.92353	3.36533	0.00086713	0.0109891	-0.972396
ENSG00000198805	PNP	4860	14	20461992	20477094	1	protein_coding	0.372473	4.7867	3.36527	0.000867325	0.0109891	-0.934269
ENSG00000224420	ADM5	199800	19	49689594	49690575	1	protein_coding	-0.508301	0.704425	-3.36442	0.000869895	0.0110129	-0.744899
ENSG00000105379	ETFB	2109	19	51345169	51366388	-1	protein_coding	0.28293	3.53198	3.36397	0.000871264	0.0110215	-0.83544
ENSG00000094804	CDC6	990	17	40287879	40304657	1	protein_coding	0.335141	3.87661	3.36325	0.000873431	0.0110401	-0.86758
ENSG00000166997	CNPY4	245812	7	100119634	100125508	1	protein_coding	-0.250524	3.03871	-3.36198	0.000877315	0.0110791	-0.805596
ENSG00000182628	SKA2	348235	17	59109857	59155260	-1	protein_coding	0.304722	5.79523	3.36166	0.000878299	0.0110791	-0.993994
ENSG00000139651	ZNF740	283337	12	53180704	53195142	1	protein_coding	-0.19856	5.20802	-3.36156	0.000878607	0.0110791	-0.975356
ENSG00000100592	DAAM1	23002	14	59188646	59371405	1	protein_coding	-0.333477	4.91828	-3.3609	0.000880628	0.0110958	-0.962372
ENSG00000140553	UNC45A	55898	15	90930180	90954093	1	protein_coding	0.204354	6.0328	3.35708	0.000892414	0.0112234	-1.01403
ENSG00000156469	MTERF3	51001	8	96239398	96261610	-1	protein_coding	0.230005	4.78335	3.35691	0.000892943	0.0112234	-0.962537
ENSG00000198920	KIAA0753	9851	17	6578147	6640711	-1	protein_coding	-0.218983	4.26043	-3.35678	0.000893339	0.0112234	-0.927283
ENSG00000134258	VTCN1	79679	1	117143587	117210960	-1	protein_coding	0.882894	6.19208	3.35675	0.000893583	0.0112234	-1.01357
ENSG00000073578	SDHA	6389	5	218303	257082	1	protein_coding	0.292442	3.57249	3.35637	0.000894642	0.0112279	-0.862309
ENSG00000160410	SHKBP1	92799	19	40576853	40591399	1	protein_coding	-0.29734	6.91244	-3.35602	0.00089573	0.0112327	-1.02096
ENSG00000158480	SPATA2	9825	20	49903391	49915529	-1	protein_coding	-0.198363	4.94777	-3.3547	0.000899852	0.0112633	-0.983102
ENSG00000186480	INSIG1	3638	7	155297776	155310235	1	protein_coding	0.334488	5.23474	3.35463	0.000900049	0.0112633	-0.994896
ENSG00000176896	TCEANC	170082	X	13653112	13681964	1	protein_coding	0.236104	1.93786	3.35455	0.0009003	0.0112633	-0.771407
ENSG00000167371	PRRT2	112476	16	29811382	29815892	1	protein_coding	-0.460971	1.10705	-3.35325	0.000904388	0.0113056	-0.771794
ENSG00000135503	ACVR1B	91	12	51951699	51997078	1	protein_coding	-0.251962	6.18304	-3.35201	0.000908284	0.0113422	-1.03302
ENSG00000213186	TRIM59	286827	3	160432445	160485773	-1	protein_coding	0.351484	4.02004	3.35172	0.000909218	0.0113422	-0.916179
ENSG00000119396	RAB14	51552	9	121178133	121223014	-1	protein_coding	0.202305	6.5282	3.35164	0.00090946	0.0113422	-1.03612
ENSG00000111664	GNB3	2784	12	6839954	6847393	1	protein_coding	-0.586548	-0.205501	-3.34868	0.000918869	0.0114506	-0.814864
ENSG00000196071	OR2L13	284521	1	248095184	248101163	1	protein_coding	-1.0329	-2.97385	-3.34733	0.000923232	0.0114959	-0.980962
ENSG00000144063	MALL	128966597	2	110083870	110116022	-1	protein_coding	0.642224	0.285565	3.34586	0.000927925	0.0115453	-0.811517
ENSG00000047579	DTNBP1	84062	6	15522807	15663058	-1	protein_coding	0.208725	4.26469	3.34543	0.000929312	0.0115536	-0.958905
ENSG00000111676	ATN1	1822	12	6924463	6942321	1	protein_coding	-0.272147	9.15479	-3.34478	0.000931386	0.0115703	-0.997076
ENSG00000189157	FAM47E	100129583	4	76214040	76283783	1	protein_coding	-0.457024	0.937386	-3.34416	0.000933398	0.0115862	-0.800037
ENSG00000164818	DNAAF5	54919	7	726699	786475	1	protein_coding	-0.240498	5.97532	-3.34376	0.000934714	0.0115935	-1.05606
ENSG00000038210	PI4K2B	55300	4	25160663	25279204	1	protein_coding	0.250467	4.24656	3.34322	0.000936468	0.0115997	-0.963629
ENSG00000134852	CLOCK	9575	4	55427903	55546909	-1	protein_coding	0.23289	5.34825	3.34315	0.000936673	0.0115997	-1.03708
ENSG00000065548	ZC3H15	55854	2	186486253	186509361	1	protein_coding	0.183097	6.32065	3.34235	0.000939272	0.0116163	-1.06421
ENSG00000188886	ASTL	431705	2	96122818	96138502	-1	protein_coding	-0.591552	-0.490519	-3.34229	0.000939473	0.0116163	-0.843838
ENSG00000177225	GATD1	347862	11	767220	777488	-1	protein_coding	-0.243546	5.61508	-3.34107	0.000943456	0.0116565	-1.05586
ENSG00000049656	CLPTM1L	81037	5	1317752	1345099	-1	protein_coding	0.223312	7.18141	3.33792	0.000953804	0.0117709	-1.07537
ENSG00000094841	UPRT	139596	X	75156388	75304885	1	protein_coding	0.187596	3.1274	3.33781	0.000954197	0.0117709	-0.882542
ENSG00000129562	DAD1	1603	14	22564907	22589224	-1	protein_coding	0.291026	7.53912	3.33616	0.000959664	0.0118252	-1.07423
ENSG00000188493	ACTMAP	284325	19	40740856	40751553	-1	protein_coding	-0.2716	4.86756	-3.33603	0.000960083	0.0118252	-1.03705
ENSG00000135912	TTLL4	9654	2	218710835	218755416	1	protein_coding	-0.255102	5.24662	-3.33543	0.000962087	0.0118407	-1.05943
ENSG00000186468	RPS23	6228	5	82273320	82278396	-1	protein_coding	-0.338794	7.59986	-3.33431	0.00096583	0.0118711	-1.07704
ENSG00000234127	TRIM26	7726	6	30184455	30213427	-1	protein_coding	0.215892	6.31117	3.3341	0.000966525	0.0118711	-1.08994
ENSG00000130175	PRKCSH	5589	19	11435284	11450968	1	protein_coding	-0.255466	9.173	-3.33394	0.000967063	0.0118711	-1.03043
ENSG00000196476	C20orf96	140680	20	270863	290778	-1	protein_coding	-0.338021	4.71254	-3.33379	0.00096755	0.0118711	-1.03418
ENSG00000078401	EDN1	1906	6	12290361	12297194	1	protein_coding	0.580956	3.15263	3.33322	0.000969617	0.0118873	-0.894806
ENSG00000145715	RASA1	5921	5	87267883	87391931	1	protein_coding	-0.237349	4.34825	-3.3325	0.000971882	0.0119009	-1.01021
ENSG00000153086	ACMSD	130013	2	134838616	134902034	1	protein_coding	-0.509539	-2.63434	-3.3324	0.000972223	0.0119009	-0.998171
ENSG00000175895	PLEKHF2	79666	8	95115642	95156698	1	protein_coding	0.329246	5.08056	3.3316	0.000974925	0.0119248	-1.05901
ENSG00000143442	POGZ	23126	1	151402724	151459494	-1	protein_coding	-0.245035	6.91642	-3.33107	0.000976721	0.0119376	-1.09947
ENSG00000077150	NFKB2	4791	10	102394110	102402524	1	protein_coding	-0.272398	6.32562	-3.33002	0.000980272	0.0119718	-1.10338
ENSG00000163482	STK36	27148	2	218672069	218702716	1	protein_coding	-0.309673	5.50514	-3.32953	0.000981926	0.0119828	-1.08848
ENSG00000175536	LIPT2	387787	11	74490519	74493724	-1	protein_coding	0.323031	2.5886	3.32798	0.000987208	0.012032	-0.874687
ENSG00000059728	MXD1	4084	2	69897688	69942945	1	protein_coding	-0.255137	4.5023	-3.3279	0.000987471	0.012032	-1.03686
ENSG00000160741	CRTC2	200186	1	153947669	153958615	-1	protein_coding	-0.17419	6.47404	-3.32767	0.000988257	0.0120324	-1.11153
ENSG00000129437	KLK14	43847	19	51077495	51084245	-1	protein_coding	0.686626	2.24658	3.32624	0.000993303	0.0120846	-0.862714
ENSG00000115009	CCL20	6364	2	227805739	227817564	1	protein_coding	0.91048	1.85394	3.3259	0.00099446	0.0120894	-0.85349
ENSG00000214655	ZSWIM8	23053	10	73785606	73801797	1	protein_coding	-0.277402	5.3559	-3.32467	0.000998542	0.0121283	-1.09786
ENSG00000110047	EHD1	10938	11	64851642	64888296	-1	protein_coding	0.21337	6.41991	3.32449	0.000999187	0.0121283	-1.12084
ENSG00000183397	TEKTIP1	100128569	19	3539171	3544030	1	protein_coding	-0.361042	0.38945	-3.32408	0.0010006	0.0121362	-0.86788
ENSG00000116127	ALMS1	7840	2	73385758	73625166	1	protein_coding	-0.273628	4.88914	-3.32361	0.00100223	0.0121417	-1.07709
ENSG00000178385	PLEKHM3	389072	2	207821288	208025527	-1	protein_coding	-0.270688	3.97986	-3.3235	0.00100258	0.0121417	-1.00668
ENSG00000164007	CLDN19	149461	1	42733093	42740254	-1	protein_coding	-1.2656	-1.52938	-3.321	0.00101145	0.0122398	-0.950669
ENSG00000107611	CUBN	8029	10	16823966	17129811	-1	protein_coding	-0.459703	0.782922	-3.32041	0.00101334	0.0122457	-0.870632
ENSG00000182256	GABRG3	2567	15	26971181	27541984	1	protein_coding	1.14939	0.417085	3.32039	0.00101358	0.0122457	-0.881967
ENSG00000103269	RHBDL1	9028	16	675671	678268	1	protein_coding	-0.45774	1.45605	-3.32015	0.00101425	0.0122457	-0.867926
ENSG00000169379	ARL13B	200894	3	93980139	94055678	1	protein_coding	-0.320938	4.67826	-3.31836	0.00102053	0.0123122	-1.07975
ENSG00000078596	ITM2A	9452	X	79360384	79367667	-1	protein_coding	0.417565	2.71058	3.31763	0.0010231	0.0123338	-0.912275
ENSG00000140471	LINS1	55180	15	100559369	100603230	-1	protein_coding	0.213173	3.54494	3.31616	0.00102832	0.0123827	-0.984588
ENSG00000140481	CCDC33	80125	15	74202705	74336472	1	protein_coding	-0.726234	1.84237	-3.31609	0.00102871	0.0123827	-0.885777
ENSG00000173991	TCAP	8557	17	39665349	39666554	1	protein_coding	-0.47745	-1.21684	-3.3155	0.00103065	0.0123966	-0.952019
ENSG00000141551	CSNK1D	1453	17	82239023	82273700	-1	protein_coding	0.185041	7.06193	3.31527	0.00103147	0.0123971	-1.14781
ENSG00000170270	GON7	84520	14	93202894	93207065	-1	protein_coding	0.302082	4.16945	3.31325	0.00103867	0.0124686	-1.04966
ENSG00000184557	SOCS3	9021	17	78356778	78360077	-1	protein_coding	0.436204	6.79176	3.31313	0.00103927	0.0124686	-1.15626
ENSG00000114771	AADAC	13	3	151814073	151828488	1	protein_coding	0.73832	1.43652	3.31298	0.00103977	0.0124686	-0.888399
ENSG00000171962	DRC3	83450	17	17972813	18016889	1	protein_coding	-0.415349	2.33599	-3.31266	0.0010408	0.0124716	-0.912025
ENSG00000172071	EIF2AK3	9451	2	88556741	88691518	-1	protein_coding	-0.163463	4.54644	-3.3124	0.00104171	0.012473	-1.08782
ENSG00000166436	TRIM66	9866	11	8612037	8682694	-1	protein_coding	-0.352386	3.4547	-3.31123	0.00104594	0.0125036	-0.996897
ENSG00000099958	DERL3	91319	22	23834503	23839128	-1	protein_coding	0.588818	2.17792	3.31122	0.00104603	0.0125036	-0.905355
ENSG00000162981	LRATD1	151354	2	14632700	14650814	1	protein_coding	-0.740908	3.57127	-3.31108	0.00104662	0.0125036	-1.00939
ENSG00000134996	OSTF1	26578	9	75088514	75147265	1	protein_coding	0.294677	4.66373	3.31061	0.00104815	0.0125125	-1.09765
ENSG00000197183	NOL4L	140688	20	32443059	32585333	-1	protein_coding	-0.248485	6.79192	-3.31038	0.00104898	0.0125131	-1.165
ENSG00000164916	FOXK1	221937	7	4682295	4771442	1	protein_coding	-0.301916	5.81574	-3.31003	0.00105024	0.0125187	-1.15831
ENSG00000179776	CDH5	1003	16	66366690	66404784	1	protein_coding	0.2821	4.00288	3.30973	0.00105132	0.0125222	-1.04544
ENSG00000121274	TENT4B	64282	16	50152911	50235310	1	protein_coding	0.23472	4.05592	3.30934	0.00105274	0.0125297	-1.0519
ENSG00000101367	MAPRE1	22919	20	32819954	32850405	1	protein_coding	-0.171657	7.20938	-3.30809	0.0010573	0.0125745	-1.16765
ENSG00000164961	WASHC5	9897	8	125024260	125091819	-1	protein_coding	0.228616	6.0567	3.30648	0.00106318	0.012635	-1.17287
ENSG00000169562	GJB1	2705	X	71212811	71225516	1	protein_coding	0.791682	4.3625	3.30572	0.00106609	0.0126513	-1.07948
ENSG00000140600	SH3GL3	6457	15	83447228	83618743	1	protein_coding	0.737976	-0.236305	3.30546	0.00106691	0.0126513	-0.942327
ENSG00000047932	GOPC	57120	6	117560269	117602542	-1	protein_coding	-0.193224	4.99247	-3.30545	0.00106694	0.0126513	-1.13935
ENSG00000173198	CYSLTR1	10800	X	78271468	78327691	-1	protein_coding	0.604529	0.539926	3.30473	0.00106959	0.0126733	-0.921808
ENSG00000165494	PCF11	51585	11	83156988	83187451	1	protein_coding	0.214866	5.36551	3.30357	0.00107384	0.0127142	-1.16144
ENSG00000197935	ZNF311	282890	6	28994785	29005316	-1	protein_coding	0.40317	1.80865	3.30281	0.00107666	0.012738	-0.921577
ENSG00000147799	ARHGAP39	80728	8	144529179	144685846	-1	protein_coding	0.286734	5.89932	3.30202	0.00107957	0.0127599	-1.18329
ENSG00000131507	NDFIP1	80762	5	142108779	142154440	1	protein_coding	0.184239	7.64559	3.30188	0.00108011	0.0127599	-1.1785
ENSG00000102302	FGD1	2245	X	54445454	54496234	-1	protein_coding	0.422894	4.02952	3.30041	0.00108564	0.0128157	-1.07342
ENSG00000255508		NA	11	62559603	62591531	-1	protein_coding	0.251927	1.58355	3.29975	0.00108802	0.0128343	-0.927744
ENSG00000185043	CIB1	10519	15	90229975	90234047	-1	protein_coding	0.301086	6.2542	3.29812	0.00109413	0.0128968	-1.20132
ENSG00000141736	ERBB2	2064	17	39687914	39730426	1	protein_coding	-0.313625	7.83289	-3.29679	0.00109915	0.0129402	-1.18778
ENSG00000107362	ABHD17B	51104	9	71862452	71911193	-1	protein_coding	0.203846	3.90563	3.29664	0.0010997	0.0129402	-1.07778
ENSG00000131788	PIAS3	10401	1	145848522	145859836	-1	protein_coding	-0.269019	5.88859	-3.2965	0.00110025	0.0129402	-1.20196
ENSG00000235387	SPAAR	158376	9	35909490	35937153	1	protein_coding	0.570344	0.670368	3.29621	0.00110135	0.0129435	-0.943237
ENSG00000119547	ONECUT2	9480	18	57435374	57491298	1	protein_coding	-0.787362	0.148304	-3.2932	0.00111284	0.0130665	-0.959848
ENSG00000186832	KRT16	3868	17	41609778	41615899	-1	protein_coding	0.991734	1.53514	3.29306	0.00111346	0.0130665	-0.946381
ENSG00000106554	CHCHD3	54927	7	132784870	133082090	-1	protein_coding	0.210216	6.25587	3.2921	0.00111694	0.0130885	-1.2203
ENSG00000147421	HMBOX1	79618	8	28890395	29064764	1	protein_coding	-0.276927	3.73291	-3.2921	0.00111698	0.0130885	-1.08059
ENSG00000182606	TRAK1	22906	3	42013802	42225890	1	protein_coding	-0.225365	6.39732	-3.29102	0.00112111	0.0131272	-1.22532
ENSG00000181638	ZFP41	286128	8	143246821	143262705	1	protein_coding	0.302934	3.89132	3.29067	0.00112246	0.0131333	-1.09294
ENSG00000198718	TOGARAM1	23116	14	44962190	45074431	1	protein_coding	0.214366	4.41432	3.28924	0.00112797	0.0131881	-1.14509
ENSG00000185436	IFNLR1	163702	1	24154168	24187959	-1	protein_coding	-0.383144	3.32018	-3.2875	0.00113471	0.0132402	-1.05696
ENSG00000088298	EDEM2	111089941	20	35115364	35147336	-1	protein_coding	-0.234941	5.82046	-3.28746	0.00113486	0.0132402	-1.22843
ENSG00000175662	TOM1L2	146691	17	17843511	17972422	-1	protein_coding	-0.265491	5.13365	-3.28744	0.00113493	0.0132402	-1.20309
ENSG00000198176	TFDP1	7027	13	113584721	113641473	1	protein_coding	0.230002	6.82782	3.28613	0.00114004	0.0132891	-1.24026
ENSG00000214029	ZNF891	101060200	12	133104779	133130274	-1	protein_coding	-0.323554	2.45482	-3.28582	0.00114123	0.0132891	-0.997252
ENSG00000188404	SELL	6402	1	169690665	169711702	-1	protein_coding	0.586842	2.40806	3.28547	0.00114271	0.0132891	-0.990335
ENSG00000224531	SMIM13	221710	6	11093834	11138733	1	protein_coding	0.241106	4.04749	3.28539	0.00114291	0.0132891	-1.1247
ENSG00000124193	SRSF6	6431	20	43457893	43466046	1	protein_coding	-0.163702	7.10263	-3.28525	0.00114348	0.0132891	-1.24016
ENSG00000161328	LRRC56	115399	11	537527	554912	1	protein_coding	-0.415856	3.10604	-3.28493	0.00114472	0.0132891	-1.04651
ENSG00000151276	MAGI1	9223	3	65353525	66038918	-1	protein_coding	-0.333529	5.28338	-3.28487	0.00114496	0.0132891	-1.21838
ENSG00000196455	PIK3R4	30849	3	130678934	130746829	-1	protein_coding	-0.182259	5.21556	-3.28401	0.00114835	0.0133186	-1.21749
ENSG00000183323	CCDC125	202243	5	69280175	69332809	-1	protein_coding	-0.237349	3.55155	-3.28276	0.00115326	0.0133489	-1.09175
ENSG00000156011	PSD3	23362	8	18527303	19084730	-1	protein_coding	-0.36435	3.42479	-3.28275	0.0011533	0.0133489	-1.0808
ENSG00000086062	B4GALT1	2683	9	33104082	33167356	-1	protein_coding	0.315823	7.76585	3.2827	0.00115348	0.0133489	-1.23491
ENSG00000197165	SULT1A2	6799	16	28591943	28597050	-1	protein_coding	0.461287	-1.4756	3.28193	0.00115653	0.0133674	-1.06207
ENSG00000182512	GLRX5	51218	14	95533503	95544724	1	protein_coding	0.251355	6.30375	3.28187	0.00115676	0.0133674	-1.25232
ENSG00000126467	TSKS	60385	19	49739753	49763306	-1	protein_coding	-0.739212	-2.86504	-3.28139	0.00115865	0.0133739	-1.14475
ENSG00000165879	FRAT1	10023	10	97319271	97321915	1	protein_coding	-0.270604	2.70197	-3.28131	0.00115899	0.0133739	-1.02554
ENSG00000100897	DCAF11	80344	14	24114195	24125242	1	protein_coding	0.196917	6.31821	3.28108	0.00115989	0.0133745	-1.25505
ENSG00000185875	THNSL1	79896	10	25016612	25026664	1	protein_coding	-0.299914	4.30939	-3.28061	0.00116177	0.0133802	-1.16753
ENSG00000143801	PSEN2	5664	1	226870184	226927726	1	protein_coding	-0.333425	0.228451	-3.28053	0.00116207	0.0133802	-0.994386
ENSG00000130921	MTRFR	91574	12	123233385	123258079	1	protein_coding	-0.195239	4.58411	-3.28028	0.00116309	0.0133822	-1.1899
ENSG00000113643	RARS1	5917	5	168486451	168519301	1	protein_coding	0.196123	6.05829	3.27935	0.00116676	0.0134147	-1.25707
ENSG00000166579	NDEL1	81565	17	8413131	8490411	1	protein_coding	-0.171794	5.24058	-3.27863	0.00116963	0.0134381	-1.23525
ENSG00000196689	TRPV1	7442	17	3565444	3609411	-1	protein_coding	-0.299097	2.64883	-3.27792	0.00117247	0.013448	-1.03225
ENSG00000100764	PSMC1	5700	14	90256527	90275429	1	protein_coding	0.192192	4.85801	3.27772	0.0011733	0.013448	-1.21369
ENSG00000139194	RBP5	83758	12	7115736	7128889	-1	protein_coding	-0.413219	1.28192	-3.27766	0.00117351	0.013448	-0.990288
ENSG00000183495	EP400	57634	12	131949942	132080460	1	protein_coding	-0.274437	6.01678	-3.27757	0.00117388	0.013448	-1.26287
ENSG00000184613	NELL2	4753	12	44508275	44921848	-1	protein_coding	-0.610482	1.96837	-3.2772	0.00117547	0.0134542	-1.00314
ENSG00000147400	CETN2	1069	X	152826994	152830757	-1	protein_coding	0.27933	6.61015	3.27702	0.00117611	0.0134542	-1.26882
ENSG00000168952	STXBP6	29091	14	24809454	25050147	-1	protein_coding	0.711946	4.50426	3.27605	0.00118016	0.0134832	-1.18464
ENSG00000171722	SPATA46	284680	1	162373203	162376854	-1	protein_coding	-0.574695	-2.7473	-3.27596	0.00118034	0.0134832	-1.15165
ENSG00000114993	RTKN	6242	2	74425835	74442422	-1	protein_coding	-0.239935	6.58585	-3.27564	0.00118163	0.0134883	-1.27331
ENSG00000135047	CTSL	1514	9	87724051	87731469	1	protein_coding	0.282163	6.62354	3.27518	0.00118351	0.0135	-1.27449
ENSG00000119411	BSPRY	54836	9	113349541	113371233	1	protein_coding	0.386875	4.26571	3.27434	0.00118695	0.0135295	-1.17619
ENSG00000157510	AFAP1L1	134265	5	149271859	149343637	1	protein_coding	0.494261	3.25386	3.27398	0.00118846	0.0135327	-1.08207
ENSG00000126903	SLC10A3	8273	X	154487306	154490690	-1	protein_coding	0.275586	6.01492	3.27367	0.0011896	0.0135327	-1.27346
ENSG00000197345	MRPL21	219927	11	68891276	68903835	-1	protein_coding	0.28945	5.81248	3.27343	0.00119061	0.0135327	-1.26971
ENSG00000215182	MUC5AC	4586	11	1157953	1201138	1	protein_coding	-1.14443	-1.50499	-3.27346	0.00119063	0.0135327	-1.07722
ENSG00000085382	HACE1	57531	6	104728094	104859919	-1	protein_coding	-0.271016	3.42843	-3.27292	0.00119268	0.0135415	-1.11052
ENSG00000134153	EMC7	56851	15	34084017	34101862	-1	protein_coding	0.238159	5.49902	3.27281	0.00119311	0.0135415	-1.26192
ENSG00000166148	AVPR1A	552	12	63142759	63151201	-1	protein_coding	0.49044	1.6025	3.2716	0.00119805	0.0135827	-1.00919
ENSG00000135744	AGT	183	1	230690776	230745576	-1	protein_coding	-0.787187	0.119405	-3.27152	0.00119845	0.0135827	-1.02089
ENSG00000172053	QARS1	5859	3	49095932	49105130	-1	protein_coding	-0.208827	7.76922	-3.27009	0.00120423	0.013636	-1.27239
ENSG00000102225	CDK16	5127	X	47217860	47229997	1	protein_coding	0.274838	8.14728	3.26993	0.00120487	0.013636	-1.26303
ENSG00000104267	CA2	760	8	85463968	85481493	1	protein_coding	0.48303	3.04072	3.26962	0.0012062	0.0136414	-1.07888
ENSG00000173653	RCE1	9986	11	66842835	66846552	1	protein_coding	0.196709	5.2118	3.26875	0.00120973	0.0136716	-1.26191
ENSG00000184465	WDR27	253769	6	169457212	169702067	-1	protein_coding	-0.325419	3.25706	-3.26691	0.00121736	0.013748	-1.11318
ENSG00000007541	PIGQ	9091	16	566995	584109	1	protein_coding	-0.233927	5.4955	-3.2661	0.00122073	0.0137763	-1.28466
ENSG00000179195	ZNF664	144348	12	123971845	124015439	1	protein_coding	-0.222492	7.62237	-3.26504	0.00122514	0.0138163	-1.29181
ENSG00000157890	MEGF11	84465	15	65895079	66253756	-1	protein_coding	0.689275	0.31757	3.26438	0.00122787	0.0138373	-1.04004
ENSG00000184436	THAP7	80764	22	20999104	21002196	-1	protein_coding	0.248198	4.87267	3.26354	0.00123139	0.0138671	-1.25764
ENSG00000128881	TTBK2	146057	15	42738730	42920809	-1	protein_coding	-0.244657	2.75264	-3.26293	0.00123397	0.0138863	-1.08344
ENSG00000175970	UNC119B	84747	12	120710458	120723640	1	protein_coding	-0.28641	5.08925	-3.26221	0.001237	0.0139106	-1.27836
ENSG00000130540	SULT4A1	25830	22	43824509	43862513	-1	protein_coding	-0.600465	1.07815	-3.25969	0.00124764	0.0140203	-1.04159
ENSG00000095464	PDE6C	5146	10	93612537	93666010	1	protein_coding	-0.475847	-1.85252	-3.25941	0.00124881	0.0140235	-1.13702
ENSG00000139364	TMEM132B	114795	12	125186386	125662377	1	protein_coding	-0.822744	1.44808	-3.2587	0.00125199	0.0140493	-1.04634
ENSG00000148290	SURF1	6834	9	133351758	133356676	-1	protein_coding	0.254019	5.04683	3.25806	0.00125457	0.0140679	-1.28527
ENSG00000178952	TUFM	7284	16	28842411	28846348	-1	protein_coding	0.189456	7.66231	3.25786	0.00125541	0.0140679	-1.31388
ENSG00000114316	USP4	7375	3	49277144	49340712	-1	protein_coding	-0.188531	6.39346	-3.25705	0.00125889	0.0140964	-1.33005
ENSG00000012963	UBR7	55148	14	93207241	93229215	1	protein_coding	0.221656	5.197	3.25673	0.00126023	0.0140964	-1.29767
ENSG00000185133	INPP5J	27124	22	31122731	31134697	1	protein_coding	-0.347491	3.11325	-3.25663	0.00126069	0.0140964	-1.13141
ENSG00000104774	MAN2B1	4125	19	12646511	12666742	-1	protein_coding	-0.283888	6.30038	-3.25642	0.00126156	0.0140964	-1.33131
ENSG00000141504	SAT2	112483	17	7626234	7627876	-1	protein_coding	-0.28956	4.61301	-3.25621	0.00126249	0.0140964	-1.26624
ENSG00000183742	MACC1	346389	7	20134655	20217404	-1	protein_coding	-0.617682	4.39013	-3.256	0.00126356	0.0140964	-1.25035
ENSG00000002586	CD99	4267	X	2691187	2741309	1	protein_coding	0.33511	7.10682	3.25583	0.00126416	0.0140964	-1.33103
ENSG00000108479	GALK1	2584	17	75751594	75765236	-1	protein_coding	0.270721	4.325	3.25501	0.00126762	0.014125	-1.24135
ENSG00000187630	DHRS4L2	317749	14	23969874	24006408	1	protein_coding	0.307922	3.49799	3.25448	0.00126993	0.0141409	-1.16633
ENSG00000130477	UNC13A	23025	19	17601336	17688365	-1	protein_coding	-0.629281	0.658486	-3.25117	0.00128426	0.0142841	-1.06855
ENSG00000182173	TSEN54	283989	17	75515944	75524735	1	protein_coding	0.223659	5.38391	3.25109	0.00128459	0.0142841	-1.32383
ENSG00000180257	ZNF816	125893	19	52949379	52962911	-1	protein_coding	0.243259	3.07361	3.25076	0.00128603	0.0142902	-1.1401
ENSG00000213859	KCTD11	147040	17	7351889	7354944	1	protein_coding	-0.234977	4.0088	-3.25045	0.0012874	0.0142954	-1.23253
ENSG00000001461	NIPAL3	57185	1	24415802	24472976	1	protein_coding	-0.249238	5.39586	-3.24985	0.00129003	0.0143146	-1.33062
ENSG00000115275	MOGS	7841	2	74461057	74465410	-1	protein_coding	-0.166767	6.46044	-3.24918	0.00129295	0.0143333	-1.35447
ENSG00000054267	ARID4B	51742	1	235131634	235328219	-1	protein_coding	-0.231918	5.68214	-3.24905	0.00129352	0.0143333	-1.34297
ENSG00000005801	ZNF195	7748	11	3339261	3379222	-1	protein_coding	-0.249732	4.89216	-3.24786	0.00129875	0.0143812	-1.31064
ENSG00000164761	TNFRSF11B	4982	8	118923557	118951885	-1	protein_coding	0.723175	3.01258	3.24672	0.00130397	0.0144289	-1.14126
ENSG00000196177	ACADSB	36	10	123008979	123058290	1	protein_coding	0.272505	4.16023	3.24633	0.0013055	0.0144316	-1.25309
ENSG00000171631	P2RY6	5031	11	73264498	73305103	1	protein_coding	0.515302	3.23664	3.24625	0.00130602	0.0144316	-1.16381
ENSG00000205364	MT1M	4499	16	56632659	56633981	1	protein_coding	0.814382	0.940598	3.24441	0.00131422	0.014512	-1.08642
ENSG00000197081	IGF2R	3482	6	159969082	160113507	1	protein_coding	-0.245798	6.6062	-3.24337	0.00131868	0.0145512	-1.37239
ENSG00000006756	ARSD	414	X	2903972	2929349	-1	protein_coding	0.29139	5.81322	3.24254	0.0013224	0.0145822	-1.3644
ENSG00000163956	LRPAP1	4043	4	3503612	3532446	-1	protein_coding	0.224573	7.13452	3.24228	0.00132353	0.0145845	-1.37217
ENSG00000125846	ZNF133	7692	20	18288283	18316996	1	protein_coding	-0.22769	4.24892	-3.24117	0.00132853	0.0146295	-1.28225
ENSG00000165195	PIGA	5277	X	15319452	15335554	-1	protein_coding	0.225884	3.22198	3.2384	0.00134104	0.014757	-1.18979
ENSG00000077097	TOP2B	7155	3	25597978	25664909	-1	protein_coding	-0.207421	6.99637	-3.23815	0.00134217	0.0147592	-1.38606
ENSG00000162972	MAIP1	79568	2	199955317	200008540	1	protein_coding	0.19107	4.14752	3.23643	0.00134999	0.0148349	-1.28329
ENSG00000065357	DGKA	1606	12	55927319	55954027	1	protein_coding	-0.314954	4.26659	-3.23571	0.00135329	0.0148609	-1.30065
ENSG00000174749	FAM241A	132720	4	112145454	112195256	1	protein_coding	0.381706	1.86347	3.23464	0.0013582	0.0148954	-1.12057
ENSG00000050426	LETMD1	25875	12	51047962	51060424	1	protein_coding	-0.249107	5.76507	-3.23462	0.0013583	0.0148954	-1.38929
ENSG00000144535	DIS3L2	129563	2	231961245	232344350	1	protein_coding	-0.197081	4.78945	-3.23408	0.00136076	0.0149072	-1.34556
ENSG00000183696	UPP1	7378	7	48088628	48108736	1	protein_coding	0.447667	3.49579	3.23399	0.00136125	0.0149072	-1.22517
ENSG00000106615	RHEB	6009	7	151466012	151520120	-1	protein_coding	0.247795	7.58188	3.23371	0.00136249	0.0149105	-1.38976
ENSG00000047056	WDR37	22884	10	1049538	1160991	1	protein_coding	-0.22654	4.59805	-3.23302	0.00136565	0.0149348	-1.33512
ENSG00000131023	LATS1	9113	6	149658153	149718105	-1	protein_coding	-0.190943	4.97015	-3.23234	0.00136877	0.0149498	-1.36236
ENSG00000099899	TRMT2A	27037	22	20111875	20117392	-1	protein_coding	0.222298	4.88746	3.2322	0.00136943	0.0149498	-1.35426
ENSG00000079432	CIC	23152	19	42268537	42295797	1	protein_coding	-0.298606	7.74831	-3.23211	0.00136984	0.0149498	-1.38878
ENSG00000102178	UBL4A	8266	X	154483717	154486615	-1	protein_coding	0.231404	6.00532	3.23041	0.00137772	0.0150255	-1.40599
ENSG00000095321	CRAT	1384	9	129094142	129111189	-1	protein_coding	0.46302	4.90881	3.23	0.00137983	0.0150382	-1.35917
ENSG00000003147	ICA1	3382	7	8113184	8262687	-1	protein_coding	-0.324569	4.33198	-3.22909	0.00138391	0.0150719	-1.32639
ENSG00000118873	RAB3GAP2	25782	1	220148293	220272529	-1	protein_coding	-0.187406	5.6502	-3.22889	0.00138482	0.0150719	-1.40343
ENSG00000171045	TSNARE1	203062	8	142212080	142403182	-1	protein_coding	0.292647	4.57718	3.22836	0.00138728	0.0150884	-1.34219
ENSG00000187531	SIRT7	51547	17	81911939	81921323	-1	protein_coding	0.223972	4.63385	3.22774	0.0013902	0.0151097	-1.34982
ENSG00000204856	FAM216A	29902	12	110468415	110490385	1	protein_coding	-0.291632	2.92167	-3.22708	0.00139332	0.0151281	-1.20292
ENSG00000232859	LYRM9	201229	17	27878314	27894752	-1	protein_coding	-0.291946	1.58378	-3.22698	0.00139379	0.0151281	-1.13828
ENSG00000082805	ERC1	23085	12	990509	1495933	1	protein_coding	-0.277137	6.20716	-3.22593	0.00139871	0.0151711	-1.4236
ENSG00000135272	MDFIC	29969	7	114922094	115019917	1	protein_coding	0.475729	3.83651	3.22452	0.00140556	0.0152175	-1.28532
ENSG00000159461	AMFR	267	16	56361452	56425545	-1	protein_coding	0.21933	6.35183	3.22448	0.0014056	0.0152175	-1.42873
ENSG00000165280	VCP	7415	9	35053928	35072668	-1	protein_coding	0.199328	7.97726	3.22442	0.00140586	0.0152175	-1.40703
ENSG00000072274	TFRC	7037	3	196012511	196082153	-1	protein_coding	0.376122	7.30486	3.22375	0.00140921	0.0152434	-1.42598
ENSG00000232653	GOLGA8N	643699	15	32593456	32607310	1	protein_coding	-0.378331	-0.901162	-3.22344	0.00141051	0.0152471	-1.18574
ENSG00000074181	NOTCH3	4854	19	15159038	15200995	-1	protein_coding	-0.393599	8.25611	-3.22213	0.0014169	0.0153057	-1.4032
ENSG00000120093	HOXB3	3213	17	48548870	48604912	-1	protein_coding	-0.674471	4.50177	-3.21977	0.00142822	0.0154176	-1.36892
ENSG00000243244	STON1	11037	2	48529383	48598513	1	protein_coding	-0.406837	4.21867	-3.2193	0.0014304	0.0154306	-1.34633
ENSG00000183826	BTBD9	114781	6	38168451	38640148	-1	protein_coding	-0.255174	4.56427	-3.2171	0.00144093	0.0155337	-1.38092
ENSG00000187713	TMEM203	94107	9	137204082	137205648	-1	protein_coding	0.198513	5.28325	3.21619	0.00144537	0.0155706	-1.42569
ENSG00000118922	KLF12	11278	13	73686089	74134404	-1	protein_coding	-0.307119	4.21714	-3.216	0.00144631	0.0155706	-1.35572
ENSG00000176386	CDC26	246184	9	113255835	113275572	-1	protein_coding	0.218264	3.39072	3.21502	0.00145104	0.0156015	-1.27537
ENSG00000137857	DUOX1	53905	15	45129933	45165576	1	protein_coding	-0.552424	2.64147	-3.21503	0.00145114	0.0156015	-1.21858
ENSG00000108256	NUFIP2	57532	17	29255839	29294148	-1	protein_coding	-0.189734	6.28105	-3.21467	0.00145278	0.015604	-1.45852
ENSG00000144036	EXOC6B	23233	2	72175984	72826041	-1	protein_coding	-0.18924	4.21287	-3.21438	0.00145419	0.015604	-1.35936
ENSG00000101204	CHRNA4	1137	20	63343223	63378401	-1	protein_coding	-1.02401	-2.78937	-3.21437	0.00145432	0.015604	-1.3071
ENSG00000106536	POU6F2	11281	7	38977909	39493095	1	protein_coding	-1.20088	-1.05899	-3.21284	0.00146191	0.0156749	-1.21764
ENSG00000186998	EMID1	129080	22	29205896	29259597	1	protein_coding	-0.475496	5.40035	-3.21254	0.0014634	0.0156803	-1.44449
ENSG00000196531	NACA	4666	12	56712305	56731628	-1	protein_coding	-0.268919	8.67582	-3.21151	0.0014683	0.0157222	-1.42189
ENSG00000121594	CD80	941	3	119524293	119559614	-1	protein_coding	0.558889	-0.612558	3.20999	0.00147581	0.0157843	-1.21501
ENSG00000103148	NPRL3	8131	16	84271	138677	-1	protein_coding	-0.212213	6.29529	-3.20986	0.00147645	0.0157843	-1.47321
ENSG00000101346	POFUT1	23509	20	32207855	32238658	1	protein_coding	-0.215061	6.96794	-3.20973	0.00147708	0.0157843	-1.47271
ENSG00000130830	MPP1	4354	X	154778684	154821007	-1	protein_coding	0.327568	3.93794	3.20894	0.00148103	0.0158159	-1.34354
ENSG00000241058	NSUN6	221078	10	18545561	18659285	-1	protein_coding	-0.207985	3.26857	-3.20763	0.00148754	0.0158688	-1.28991
ENSG00000106524	ANKMY2	57037	7	16599779	16645817	-1	protein_coding	-0.260372	3.64166	-3.20754	0.00148798	0.0158688	-1.3266
ENSG00000177030	DEAF1	10522	11	644233	707118	-1	protein_coding	-0.257937	5.5905	-3.20706	0.00149039	0.0158839	-1.46783
ENSG00000173933	RBM4	5936	11	66638667	66668374	1	protein_coding	0.234046	4.01737	3.2065	0.00149319	0.0159014	-1.36038
ENSG00000112787	FBRSL1	57666	12	132489551	132585188	1	protein_coding	-0.262428	7.2269	-3.20633	0.00149404	0.0159014	-1.4792
ENSG00000184831	APOO	79135	X	23833353	23907938	-1	protein_coding	0.283314	4.27864	3.20303	0.00151068	0.0160678	-1.39404
ENSG00000051596	THOC3	84321	5	175917873	176034680	-1	protein_coding	0.268091	4.70679	3.20186	0.00151662	0.0161202	-1.43283
ENSG00000149179	CSTPP1	79096	11	46936689	47164385	1	protein_coding	-0.204263	5.81373	-3.20149	0.00151849	0.0161293	-1.4909
ENSG00000157554	ERG	2078	21	38380027	38661780	-1	protein_coding	0.349626	2.63028	3.19982	0.00152702	0.0162055	-1.25575
ENSG00000109083	IFT20	90410	17	28328325	28335489	-1	protein_coding	-0.245122	3.7153	-3.19943	0.00152899	0.0162055	-1.35793
ENSG00000068305	MEF2A	4205	15	99565417	99716488	1	protein_coding	0.198886	5.57451	3.19936	0.00152939	0.0162055	-1.48858
ENSG00000138449	SLC40A1	30061	2	189560590	189583758	-1	protein_coding	0.504653	7.20305	3.19933	0.00152974	0.0162055	-1.50139
ENSG00000076003	MCM6	4175	2	135839626	135876443	-1	protein_coding	0.257475	5.90522	3.19908	0.00153079	0.0162058	-1.49868
ENSG00000156218	ADAMTSL3	57188	15	83654088	84039842	1	protein_coding	0.607574	1.48487	3.19706	0.00154123	0.0163054	-1.2202
ENSG00000124177	CHD6	84181	20	41402083	41618384	-1	protein_coding	-0.24305	6.20086	-3.19614	0.00154594	0.0163444	-1.51373
ENSG00000148795	CYP17A1	1586	10	102830531	102837472	-1	protein_coding	-0.774698	-0.781682	-3.19529	0.00155037	0.0163661	-1.25485
ENSG00000140403	DNAJA4	55466	15	78264086	78282196	1	protein_coding	0.433699	4.06848	3.19519	0.00155104	0.0163661	-1.3959
ENSG00000108960	MMD	23531	17	55392622	55421924	-1	protein_coding	0.425896	4.33386	3.19518	0.00155108	0.0163661	-1.42008
ENSG00000169738	DCXR	51181	17	82035136	82037709	-1	protein_coding	0.331835	6.48773	3.19489	0.0015525	0.01637	-1.51883
ENSG00000165091	TMC1	117531	9	72521608	72838297	1	protein_coding	0.657709	0.0774834	3.19468	0.00155351	0.01637	-1.23673
ENSG00000171703	TCEA2	6919	20	64049836	64072347	1	protein_coding	-0.255425	6.50655	-3.19386	0.0015578	0.0163947	-1.52257
ENSG00000171236	LRG1	116844	19	4536402	4540036	-1	protein_coding	0.802184	3.50901	3.19381	0.00155823	0.0163947	-1.33684
ENSG00000111199	TRPV4	59341	12	109783087	109833406	-1	protein_coding	-0.417133	2.81152	-3.19364	0.00155895	0.0163947	-1.29297
ENSG00000089163	SIRT4	23409	12	120302316	120313249	1	protein_coding	-0.303297	0.323863	-3.19337	0.00156036	0.0163988	-1.23367
ENSG00000100372	SLC25A17	10478	22	40769630	40819399	-1	protein_coding	0.17154	4.65136	3.19187	0.00156817	0.0164699	-1.45982
ENSG00000167210	LOXHD1	125336	18	46476972	46657220	-1	protein_coding	-0.612271	-2.28046	-3.19044	0.00157573	0.0165383	-1.33895
ENSG00000176340	COX8A	1351	11	63974620	63976543	1	protein_coding	0.318644	6.9249	3.19025	0.00157676	0.0165383	-1.53213
ENSG00000118194	TNNT2	7139	1	201359008	201377764	-1	protein_coding	-0.747209	-1.09486	-3.18905	0.00158302	0.016593	-1.28318
ENSG00000167216	KATNAL2	83473	18	46917492	47103478	1	protein_coding	-0.381863	2.64397	-3.18686	0.00159465	0.0167039	-1.29989
ENSG00000103043	VAC14	55697	16	70687439	70801160	-1	protein_coding	-0.197157	6.21593	-3.18661	0.00159602	0.0167072	-1.5426
ENSG00000148335	NTMT1	28989	9	129608884	129636135	1	protein_coding	0.229128	3.47806	3.1858	0.00160031	0.0167411	-1.36983
ENSG00000069509	FUNDC1	139341	X	44523639	44542859	-1	protein_coding	0.252693	4.02775	3.18505	0.00160436	0.0167725	-1.42527
ENSG00000139370	SLC15A4	121260	12	128793194	128823958	-1	protein_coding	-0.165519	4.65163	-3.18425	0.00160862	0.016806	-1.48562
ENSG00000157087	ATP2B2	491	3	10324023	10708007	-1	protein_coding	-0.732258	3.05614	-3.18369	0.00161184	0.0168286	-1.34432
ENSG00000175283	DOLK	22845	9	128945530	128947603	-1	protein_coding	0.203112	4.58725	3.18327	0.00161391	0.0168363	-1.48012
ENSG00000156873	PHKG2	5261	16	30748293	30761176	1	protein_coding	0.185743	5.38712	3.18312	0.0016147	0.0168363	-1.53011
ENSG00000124194	GDAP1L1	78997	20	44247099	44280947	1	protein_coding	-0.544664	-2.1608	-3.18286	0.00161608	0.0168396	-1.35174
ENSG00000172889	EGFL7	51162	9	136658856	136672678	1	protein_coding	0.397554	3.82544	3.18025	0.00163025	0.0169762	-1.41815
ENSG00000099940	SNAP29	9342	22	20859007	20891214	1	protein_coding	0.216879	4.99935	3.1794	0.00163483	0.0170127	-1.52042
ENSG00000225921	NOL7	51406	6	13615335	13632739	1	protein_coding	0.200779	6.07993	3.1792	0.00163595	0.0170132	-1.56221
ENSG00000023318	ERP44	23071	9	99979185	100099052	-1	protein_coding	0.210772	6.74306	3.17862	0.00163912	0.0170351	-1.5682
ENSG00000187556	NANOS3	342977	19	13862063	13880757	1	protein_coding	-0.4653	0.167168	-3.17836	0.00164051	0.0170384	-1.27671
ENSG00000145335	SNCA	6622	4	89700345	89838315	-1	protein_coding	-0.500775	1.03472	-3.17742	0.00164567	0.0170707	-1.27269
ENSG00000185247	MAGEA11	4110	X	149688228	149717268	1	protein_coding	-1.5074	-2.04024	-3.17744	0.00164577	0.0170707	-1.35431
ENSG00000129559	NEDD8	4738	14	24216857	24232367	-1	protein_coding	0.288411	5.55964	3.17697	0.00164816	0.0170843	-1.55479
ENSG00000232119	MCTS1	28985	X	120594010	120621159	1	protein_coding	0.192614	5.4131	3.17659	0.00165024	0.0170907	-1.55076
ENSG00000162645	GBP2	2634	1	89106132	89150456	-1	protein_coding	0.515612	5.41806	3.1765	0.00165092	0.0170907	-1.54786
ENSG00000143106	PSMA5	5686	1	109399042	109426448	-1	protein_coding	0.225794	6.69855	3.17523	0.00165771	0.0171498	-1.57843
ENSG00000177971	IMP3	55272	15	75639085	75648706	-1	protein_coding	0.249504	4.65112	3.17142	0.00167889	0.0173497	-1.51975
ENSG00000205683	DPF3	8110	14	72609034	72894101	-1	protein_coding	0.65195	1.26108	3.17137	0.00167921	0.0173497	-1.28992
ENSG00000087263	OGFOD1	55239	16	56451521	56479104	1	protein_coding	0.176274	5.06097	3.17043	0.0016844	0.0173901	-1.5513
ENSG00000219545	UMAD1	729852	7	7640711	7968020	1	protein_coding	-0.2338	3.27357	-3.17017	0.0016859	0.0173901	-1.40103
ENSG00000080824	HSP90AA1	3320	14	102080742	102139699	-1	protein_coding	0.224393	10.0231	3.17008	0.00168641	0.0173901	-1.50442
ENSG00000106028	SSBP1	6742	7	141738334	141787922	1	protein_coding	0.260852	6.5238	3.16951	0.00168956	0.0174038	-1.59536
ENSG00000049759	NEDD4L	23327	18	58044226	58401540	1	protein_coding	-0.299303	5.23268	-3.16945	0.00168992	0.0174038	-1.56632
ENSG00000182272	B4GALNT4	338707	11	369499	382117	1	protein_coding	-0.460571	5.21764	-3.16912	0.00169199	0.0174138	-1.56682
ENSG00000122025	FLT3	2322	13	28003274	28100592	-1	protein_coding	0.657584	-2.05809	3.16761	0.00170031	0.0174881	-1.39227
ENSG00000254087	LYN	4067	8	55879835	56014169	1	protein_coding	0.319308	5.54444	3.16657	0.00170619	0.0175372	-1.58485
ENSG00000008405	CRY1	1407	12	106991364	107093549	-1	protein_coding	-0.215481	4.4926	-3.16627	0.00170787	0.0175432	-1.52716
ENSG00000184497	TMEM255B	348013	13	113759226	113816995	1	protein_coding	0.286245	2.47928	3.16552	0.00171214	0.0175723	-1.34569
ENSG00000163623	NKX6-1	4825	4	84491985	84499292	-1	protein_coding	-1.06326	0.619445	-3.16542	0.00171292	0.0175723	-1.30636
ENSG00000117472	TSPAN1	10103	1	46175073	46185962	1	protein_coding	-0.702653	5.09905	-3.16473	0.00171683	0.0176007	-1.57346
ENSG00000125991	ERGIC3	51614	20	35542038	35557634	1	protein_coding	-0.231872	8.82171	-3.16451	0.0017179	0.0176007	-1.558
ENSG00000163395	IGFN1	91156	1	201190824	201228952	1	protein_coding	-0.945242	-2.61108	-3.16365	0.00172286	0.0176329	-1.42369
ENSG00000188895	MSL1	339287	17	40121971	40136917	1	protein_coding	-0.185315	6.27281	-3.16357	0.00172326	0.0176329	-1.61219
ENSG00000196417	ZNF765	91661	19	53389793	53430413	1	protein_coding	0.21924	3.57638	3.16267	0.00172842	0.0176743	-1.44719
ENSG00000213347	MXD3	83463	5	177301461	177312757	-1	protein_coding	0.315766	3.784	3.16183	0.00173323	0.0177121	-1.46919
ENSG00000116096	SPR	6697	2	72887382	72892158	1	protein_coding	0.302026	4.96885	3.16151	0.00173511	0.0177199	-1.57094
ENSG00000129518	EAPP	55837	14	34515938	34539704	-1	protein_coding	0.205484	5.52731	3.16082	0.00173908	0.0177491	-1.60241
ENSG00000174326	SLC16A11	162515	17	7041621	7044092	-1	protein_coding	-0.738153	0.279114	-3.16058	0.00174055	0.0177527	-1.32289
ENSG00000136874	STX17	55014	9	99906654	99974534	1	protein_coding	0.188921	5.02858	3.16004	0.00174356	0.017772	-1.58023
ENSG00000162413	KLHL21	9903	1	6590724	6614607	-1	protein_coding	-0.316624	5.17761	-3.15928	0.00174799	0.0177987	-1.59395
ENSG00000188033	ZNF490	57474	19	12576100	12640098	-1	protein_coding	-0.274228	2.56758	-3.15916	0.00174868	0.0177987	-1.37383
ENSG00000033030	ZCCHC8	55596	12	122471600	122500932	-1	protein_coding	-0.176479	4.77234	-3.15901	0.00174954	0.0177987	-1.5696
ENSG00000184232	OAF	220323	11	120211032	120230334	1	protein_coding	0.284844	5.59575	3.15827	0.00175383	0.017831	-1.61189
ENSG00000198554	WDHD1	11169	14	54938949	55027105	-1	protein_coding	0.244597	3.63541	3.15783	0.00175638	0.0178455	-1.46679
ENSG00000101333	PLCB4	5332	20	9067825	9504593	1	protein_coding	-0.512387	3.42972	-3.15762	0.00175784	0.0178456	-1.45474
ENSG00000187498	COL4A1	1282	13	110148963	110307157	-1	protein_coding	0.343931	7.84717	3.15746	0.00175864	0.0178456	-1.61244
ENSG00000106025	TSPAN12	23554	7	120787320	120858402	-1	protein_coding	0.471848	5.01221	3.15696	0.00176169	0.0178652	-1.58496
ENSG00000163848	ZNF148	7707	3	125225669	125375325	-1	protein_coding	-0.175097	6.15041	-3.15666	0.00176319	0.017869	-1.63145
ENSG00000179168	GGN	199720	19	38384267	38388082	-1	protein_coding	-0.420731	0.450184	-3.15614	0.00176628	0.017889	-1.33339
ENSG00000083814	ZNF671	79891	19	57719751	57727624	-1	protein_coding	0.330999	2.35823	3.15531	0.0017711	0.0179236	-1.36758
ENSG00000085872	CHERP	10523	19	16517894	16542437	-1	protein_coding	-0.257538	6.53633	-3.15517	0.00177196	0.0179236	-1.63853
ENSG00000162426	SLC45A1	50651	1	8318114	8344167	1	protein_coding	-0.333958	1.48779	-3.15467	0.00177488	0.0179311	-1.3405
ENSG00000064726	BTBD1	53339	15	83016423	83067252	-1	protein_coding	0.178434	6.03833	3.15463	0.00177514	0.0179311	-1.635
ENSG00000249884	RNF103-CHMP3	100526767	2	86505668	86721122	-1	protein_coding	-0.402867	-2.65084	-3.15447	0.00177608	0.0179311	-1.45218
ENSG00000137692	DCUN1D5	84259	11	103050686	103092194	-1	protein_coding	0.227784	5.02805	3.15427	0.00177725	0.0179315	-1.59699
ENSG00000141027	NCOR1	9611	17	16029065	16218185	-1	protein_coding	-0.196977	6.71313	-3.1538	0.00178	0.0179478	-1.64247
ENSG00000062598	ELMO2	63916	20	46366050	46432985	-1	protein_coding	-0.179355	5.94465	-3.15358	0.00178131	0.0179478	-1.63733
ENSG00000136518	ACTL6A	86	3	179562886	179588407	1	protein_coding	0.216275	6.13371	3.15342	0.00178225	0.0179478	-1.64002
ENSG00000197119	SLC25A29	123096	14	100291116	100306547	-1	protein_coding	-0.330141	6.30744	-3.15282	0.00178586	0.0179727	-1.64447
ENSG00000146950	SHROOM2	357	X	9786429	9949443	1	protein_coding	0.378814	4.14592	3.15231	0.00178883	0.0179912	-1.53032
ENSG00000123200	ZC3H13	23091	13	45954465	46052759	-1	protein_coding	-0.247095	6.29178	-3.15161	0.00179294	0.0180212	-1.64798
ENSG00000125798	FOXA2	3170	20	22580998	22585455	-1	protein_coding	0.978988	1.73001	3.15109	0.00179625	0.0180431	-1.35245
ENSG00000187634	SAMD11	148398	1	923923	944575	1	protein_coding	-0.889155	2.47799	-3.15073	0.00179842	0.0180534	-1.39519
ENSG00000139718	SETD1B	23067	12	121804009	121832656	1	protein_coding	-0.245292	6.41308	-3.15008	0.00180204	0.0180784	-1.65332
ENSG00000189159	JPT1	51155	17	75135248	75168281	-1	protein_coding	0.308059	6.43924	3.14933	0.00180654	0.0181121	-1.65502
ENSG00000166153	DEPDC4	120863	12	100203669	100267079	-1	protein_coding	-0.314726	-0.0355656	-3.14911	0.00180785	0.0181138	-1.35939
ENSG00000100906	NFKBIA	4792	14	35401079	35404749	-1	protein_coding	0.286945	7.31777	3.14871	0.00181025	0.0181157	-1.65119
ENSG00000181634	TNFSF15	9966	9	114784652	114806039	-1	protein_coding	0.414624	2.30594	3.1487	0.00181031	0.0181157	-1.38302
ENSG00000008513	ST3GAL1	6482	8	133454848	133571926	-1	protein_coding	0.442819	6.55831	3.1485	0.00181174	0.0181186	-1.65764
ENSG00000112812	PRSS16	10279	6	27247701	27256624	1	protein_coding	0.621013	4.04568	3.14723	0.00181935	0.0181832	-1.53233
ENSG00000148219	ASTN2	23245	9	116423112	117415070	-1	protein_coding	0.329613	2.20573	3.1468	0.00182172	0.0181955	-1.38401
ENSG00000182134	TDRKH	11022	1	151770107	151791416	-1	protein_coding	-0.268681	4.21768	-3.14657	0.00182308	0.0181976	-1.56206
ENSG00000185115	NSMCE3	56160	15	29264989	29269822	-1	protein_coding	0.208866	4.90015	3.14606	0.0018262	0.0182173	-1.61347
ENSG00000167196	FBXO22	26263	15	75903876	75942511	1	protein_coding	0.213455	4.70088	3.14579	0.0018278	0.0182199	-1.59982
ENSG00000197530	MIB2	142678	1	1615454	1630605	1	protein_coding	-0.256939	5.75724	-3.14563	0.00182875	0.0182199	-1.65672
ENSG00000198346	ZNF813	126017	19	53467733	53496255	1	protein_coding	0.232865	3.0164	3.14416	0.00183768	0.0182974	-1.44783
ENSG00000156787	TBC1D31	93594	8	123041968	123152153	1	protein_coding	0.257848	3.45627	3.14372	0.00184033	0.0183052	-1.48981
ENSG00000162419	GMEB1	10691	1	28668778	28719353	1	protein_coding	-0.167728	4.30415	-3.14365	0.00184076	0.0183052	-1.57763
ENSG00000111644	ACRBP	84519	12	6638075	6647433	-1	protein_coding	-0.369575	2.19883	-3.1433	0.00184291	0.0183151	-1.39738
ENSG00000165443	PHYHIPL	84457	10	59176643	59247774	1	protein_coding	0.825643	1.14912	3.14299	0.00184503	0.0183247	-1.3677
ENSG00000119661	DNAL1	83544	14	73644875	73703732	1	protein_coding	-0.200876	4.01635	-3.1421	0.00185024	0.018365	-1.5561
ENSG00000153902	LGI4	163175	19	35124513	35142451	-1	protein_coding	-0.467336	0.475903	-3.14098	0.00185709	0.0184214	-1.37419
ENSG00000163528	CHCHD4	131474	3	14112077	14124870	-1	protein_coding	0.22444	3.86807	3.1402	0.00186186	0.0184489	-1.54224
ENSG00000161016	RPL8	6132	8	144789765	144792587	-1	protein_coding	0.33714	11.3086	3.14015	0.00186217	0.0184489	-1.55247
ENSG00000131669	NINJ1	4814	9	93121496	93134251	-1	protein_coding	0.260903	6.11217	3.1397	0.00186494	0.0184629	-1.68027
ENSG00000156453	PCDH1	5097	5	141853090	141879246	-1	protein_coding	0.337591	6.63971	3.13956	0.00186592	0.0184629	-1.68461
ENSG00000088543	C3orf18	51161	3	50558025	50571027	-1	protein_coding	-0.270052	2.86399	-3.1391	0.00186863	0.0184688	-1.45432
ENSG00000116030	SUMO1	7341	2	202206182	202238599	-1	protein_coding	0.186	7.03013	3.13898	0.00186935	0.0184688	-1.68437
ENSG00000089486	CDIP1	29965	16	4510669	4538828	-1	protein_coding	-0.314426	4.57104	-3.13888	0.00187	0.0184688	-1.61496
ENSG00000108829	LRRC59	55379	17	50375059	50397523	-1	protein_coding	0.234633	6.80726	3.13863	0.00187153	0.0184702	-1.68716
ENSG00000167513	CDT1	81620	16	88803789	88809258	1	protein_coding	0.307135	5.03061	3.13848	0.00187246	0.0184702	-1.6428
ENSG00000151461	UPF2	26019	10	11920022	12043170	-1	protein_coding	-0.21252	5.81051	-3.13825	0.00187391	0.0184731	-1.67993
ENSG00000104835	SARS2	54938	19	38915266	38930763	-1	protein_coding	-0.332236	1.93501	-3.13771	0.00187722	0.0184942	-1.40099
ENSG00000188827	SLX4	84464	16	3581181	3611606	-1	protein_coding	-0.235808	3.35812	-3.13714	0.00188078	0.0185178	-1.50539
ENSG00000095261	PSMD5	5711	9	120815496	120842951	-1	protein_coding	0.209216	5.83436	3.13626	0.00188622	0.0185598	-1.68501
ENSG00000146918	NCAPG2	54892	7	158631169	158704804	-1	protein_coding	0.267334	4.90941	3.1358	0.00188906	0.0185763	-1.64348
ENSG00000214078	CPNE1	8904	20	35626031	35664956	-1	protein_coding	-0.291191	7.42701	-3.13522	0.00189272	0.0186008	-1.68779
ENSG00000143537	ADAM15	8751	1	155050566	155062775	1	protein_coding	0.24604	7.35492	3.13369	0.00190226	0.0186728	-1.695
ENSG00000143614	GATAD2B	57459	1	153789030	153923360	-1	protein_coding	-0.164981	6.51601	-3.13367	0.00190239	0.0186728	-1.70242
ENSG00000142748	FCN3	8547	1	27369110	27374824	-1	protein_coding	0.32804	0.324991	3.13281	0.00190778	0.0187141	-1.39862
ENSG00000143374	TARS2	80222	1	150487414	150507602	1	protein_coding	-0.201542	5.60774	-3.1324	0.00191034	0.0187277	-1.6914
ENSG00000112367	FIG4	9896	6	109690609	109878098	1	protein_coding	-0.211561	4.53436	-3.13074	0.00192084	0.018819	-1.63531
ENSG00000013392	RWDD2A	112611	6	83193357	83198935	1	protein_coding	0.220672	3.49913	3.13025	0.00192392	0.0188376	-1.53425
ENSG00000115998	C2orf42	54980	2	70149885	70248615	-1	protein_coding	-0.153306	4.09948	-3.12984	0.00192652	0.0188514	-1.59933
ENSG00000115073	ACTR1B	10120	2	97655939	97664044	-1	protein_coding	-0.169021	6.75421	-3.1292	0.00193062	0.0188799	-1.71534
ENSG00000155561	NUP205	23165	7	135557917	135648757	1	protein_coding	0.190397	6.48182	3.12883	0.00193295	0.0188912	-1.71633
ENSG00000104312	RIPK2	8767	8	89757806	89791064	1	protein_coding	0.300274	5.00798	3.12809	0.00193767	0.0189107	-1.67237
ENSG00000139437	TCHP	84260	12	109900264	109983841	1	protein_coding	-0.201232	4.08906	-3.12806	0.00193787	0.0189107	-1.6038
ENSG00000104147	OIP5	11339	15	41309273	41332591	-1	protein_coding	0.291555	0.58196	3.12796	0.00193852	0.0189107	-1.4092
ENSG00000160049	DFFA	1676	1	10456522	10472529	-1	protein_coding	-0.202482	6.30769	-3.12711	0.0019439	0.0189515	-1.72076
ENSG00000170873	MTSS1	9788	8	124550784	124728473	-1	protein_coding	0.343497	3.69838	3.12571	0.00195288	0.0190274	-1.56467
ENSG00000007202	BLTP2	9703	17	28614446	28645454	-1	protein_coding	-0.277362	6.65451	-3.12545	0.00195456	0.0190321	-1.72658
ENSG00000100767	PAPLN	89932	14	73237497	73274640	1	protein_coding	-0.478441	2.99969	-3.12496	0.00195787	0.0190527	-1.50807
ENSG00000158552	ZFAND2B	130617	2	219195237	219209651	1	protein_coding	-0.201523	4.66054	-3.12411	0.00196323	0.0190929	-1.66467
ENSG00000160993	ALKBH4	54784	7	102456238	102464863	-1	protein_coding	-0.175234	3.77977	-3.12392	0.0019644	0.0190929	-1.58556
ENSG00000155906	RMND1	55005	6	151398898	151452158	-1	protein_coding	-0.2295	4.15163	-3.12359	0.00196658	0.0191023	-1.6231
ENSG00000204475	NCR3	259197	6	31588895	31593006	-1	protein_coding	0.632447	-1.9051	3.12308	0.00196987	0.0191227	-1.4961
ENSG00000175334	BANF1	8815	11	66002228	66004149	1	protein_coding	0.242287	8.09095	3.12273	0.0019721	0.0191326	-1.7076
ENSG00000137210	TMEM14B	81853	6	10747759	10852753	1	protein_coding	0.297963	6.45487	3.12142	0.00198066	0.019204	-1.73783
ENSG00000143319	ISG20L2	81875	1	156721891	156728766	-1	protein_coding	0.148353	5.95863	3.12025	0.00198826	0.0192659	-1.73543
ENSG00000083828	ZNF586	54807	19	57769655	57819939	1	protein_coding	0.296754	3.69557	3.11977	0.00199143	0.0192848	-1.58325
ENSG00000185924	RTN4RL1	146760	17	1934677	2025334	-1	protein_coding	0.888844	0.335208	3.11906	0.0019963	0.0193134	-1.43622
ENSG00000073711	PPP2R3A	5523	3	135965728	136147894	1	protein_coding	-0.222462	4.92533	-3.11894	0.0019968	0.0193134	-1.69832
ENSG00000198689	SLC9A6	10479	X	135973841	136047269	1	protein_coding	0.209131	4.50221	3.11829	0.00200107	0.0193428	-1.66485
ENSG00000181938	GINS3	64785	16	58295080	58406147	1	protein_coding	0.244072	3.03374	3.11732	0.0020075	0.019393	-1.52631
ENSG00000087237	CETP	1071	16	56961923	56983845	1	protein_coding	0.385627	-0.197936	3.11713	0.0020087	0.019393	-1.44899
ENSG00000154518	ATP5MC3	518	2	175176258	175181710	-1	protein_coding	0.282262	7.96353	3.11691	0.00201019	0.0193956	-1.72881
ENSG00000135960	EDAR	10913	2	108894471	108989372	-1	protein_coding	0.852911	0.0407955	3.11634	0.00201416	0.0194222	-1.44775
ENSG00000134644	PUM1	9698	1	30931506	31065991	-1	protein_coding	-0.15002	7.40582	-3.11595	0.00201653	0.0194333	-1.7456
ENSG00000158941	CCAR2	57805	8	22604757	22620964	1	protein_coding	-0.213393	6.03137	-3.11553	0.00201931	0.0194483	-1.75155
ENSG00000164366	CCDC127	133957	5	196868	218153	-1	protein_coding	0.197992	4.70905	3.11498	0.00202294	0.0194714	-1.69152
ENSG00000108556	CHRNE	1145	17	4897771	4934438	-1	protein_coding	-0.418309	0.746553	-3.11457	0.00202566	0.0194858	-1.44445
ENSG00000157796	WDR19	57728	4	39182504	39285810	1	protein_coding	-0.265716	4.58996	-3.1139	0.00203015	0.0195172	-1.68949
ENSG00000127220	ABHD8	79575	19	17292131	17310236	-1	protein_coding	-0.275279	4.90678	-3.11	0.00205623	0.019756	-1.7236
ENSG00000076201	PTPN23	25930	3	47381011	47413435	1	protein_coding	-0.203957	7.21028	-3.10857	0.0020659	0.019835	-1.77098
ENSG00000244734	HBB	3043	11	5225464	5229395	-1	protein_coding	0.752836	3.63709	3.10841	0.00206722	0.019835	-1.60153
ENSG00000081041	CXCL2	2920	4	74097040	74099196	-1	protein_coding	0.736484	1.97638	3.10826	0.0020682	0.019835	-1.47995
ENSG00000146433	TMEM181	57583	6	158536436	158635429	1	protein_coding	-0.227145	4.81795	-3.10655	0.00207959	0.0199322	-1.7275
ENSG00000146535	GNA12	2768	7	2728105	2844308	-1	protein_coding	-0.216798	5.87571	-3.10548	0.00208692	0.0199904	-1.77807
ENSG00000254122	PCDHGB7	56099	5	141417645	141512975	1	protein_coding	0.570194	1.47401	3.10476	0.00209178	0.0200249	-1.47628
ENSG00000103811	CTSH	1512	15	78921058	78949574	-1	protein_coding	0.305834	6.29303	3.10409	0.00209637	0.0200466	-1.78747
ENSG00000166526	ZNF3	7551	7	100064033	100082548	-1	protein_coding	-0.1804	5.66422	-3.10393	0.00209746	0.0200466	-1.77694
ENSG00000141562	NARF	26502	17	82458180	82490537	1	protein_coding	0.213358	5.77042	3.10385	0.00209802	0.0200466	-1.77871
ENSG00000142677	IL22RA1	58985	1	24119771	24143140	-1	protein_coding	-0.529593	1.26331	-3.10342	0.00210096	0.0200466	-1.47845
ENSG00000173011	TADA2B	93624	4	7041899	7057952	1	protein_coding	0.189057	4.99443	3.10331	0.00210177	0.0200466	-1.74544
ENSG00000089050	RBBP9	10741	20	18486540	18497225	-1	protein_coding	-0.239522	5.11404	-3.10325	0.00210219	0.0200466	-1.75565
ENSG00000137824	RMDN3	55177	15	40735884	40755851	-1	protein_coding	0.199819	5.0331	3.10315	0.00210287	0.0200466	-1.74807
ENSG00000185800	DMWD	1762	19	45782947	45792845	-1	protein_coding	-0.206428	5.70064	-3.10224	0.00210911	0.0200941	-1.78305
ENSG00000162607	USP1	7398	1	62436297	62451804	1	protein_coding	0.222412	6.06577	3.10187	0.00211163	0.020106	-1.79115
ENSG00000113645	WWC1	23286	5	168291645	168472303	1	protein_coding	0.303812	6.52746	3.10142	0.00211479	0.0201235	-1.79691
ENSG00000125637	PSD4	23550	2	113157325	113209396	1	protein_coding	-0.210813	6.23093	-3.10124	0.00211599	0.0201235	-1.79618
ENSG00000144061	NPHP1	4867	2	110122311	110205066	-1	protein_coding	-0.305809	3.50375	-3.09951	0.002128	0.0202255	-1.62932
ENSG00000095203	EPB41L4B	54566	9	109171974	109321059	-1	protein_coding	0.321432	4.42879	3.09841	0.00213566	0.0202862	-1.71518
ENSG00000102858	MGRN1	23295	16	4616493	4690974	1	protein_coding	-0.200402	7.01546	-3.09796	0.00213879	0.0203006	-1.80499
ENSG00000164066	INTU	27152	4	127623271	127726737	1	protein_coding	-0.270332	3.66358	-3.09783	0.00213973	0.0203006	-1.65026
ENSG00000114857	NKTR	4820	3	42600655	42648735	1	protein_coding	-0.248493	5.48918	-3.09722	0.00214398	0.0203228	-1.79073
ENSG00000169908	TM4SF1	4071	3	149369022	149377692	-1	protein_coding	0.409277	8.53992	3.09707	0.00214531	0.0203228	-1.76853
ENSG00000120262	CCDC170	80129	6	151494017	151621193	1	protein_coding	-0.469585	2.82414	-3.09695	0.0021459	0.0203228	-1.57261
ENSG00000109832	DDX25	29118	11	125903348	125943702	1	protein_coding	-0.725831	0.202405	-3.09571	0.0021547	0.020394	-1.49765
ENSG00000003756	RBM5	10181	3	50088919	50119021	1	protein_coding	-0.217239	5.78845	-3.09533	0.00215725	0.020406	-1.8057
ENSG00000170959	DCDC1	341019	11	30830369	31369810	-1	protein_coding	-0.483154	0.0598117	-3.09451	0.002163	0.0204482	-1.50266
ENSG00000147123	NDUFB11	54539	X	47142071	47145466	-1	protein_coding	0.302399	7.3612	3.09423	0.00216499	0.0204548	-1.81094
ENSG00000163815	CLEC3B	7123	3	45001548	45036071	1	protein_coding	0.451039	-1.06086	3.09376	0.0021683	0.020474	-1.53361
ENSG00000005059	MCUB	55013	4	109560209	109688719	1	protein_coding	0.422371	4.43272	3.09204	0.00218077	0.0205795	-1.73214
ENSG00000168502	MTCL1	23255	18	8705556	8832778	1	protein_coding	0.545539	1.6477	3.09172	0.00218282	0.0205866	-1.5159
ENSG00000205209	SCGB2B2	284402	19	34590644	34677159	-1	protein_coding	-0.411003	-0.485933	-3.09067	0.00219029	0.0206449	-1.52247
ENSG00000106462	EZH2	2146	7	148807257	148884321	-1	protein_coding	0.302759	4.93045	3.09028	0.00219304	0.0206585	-1.77763
ENSG00000135749	PCNX2	80003	1	232983435	233295725	-1	protein_coding	-0.255018	4.83326	-3.09009	0.00219441	0.0206592	-1.77668
ENSG00000100156	SLC16A8	23539	22	38078134	38084184	-1	protein_coding	-0.532539	0.757765	-3.08861	0.00220502	0.0207468	-1.51437
ENSG00000108010	GLRX3	10539	10	130136391	130184521	1	protein_coding	0.224851	5.96884	3.0883	0.00220724	0.0207554	-1.82899
ENSG00000172922	RNASEH2C	84153	11	65714005	65720818	-1	protein_coding	0.257528	5.36003	3.08783	0.00221061	0.0207748	-1.80996
ENSG00000036448	MYOM2	9172	8	2045046	2165552	1	protein_coding	0.642327	-1.05132	3.08749	0.00221306	0.0207856	-1.54989
ENSG00000178821	TMEM52	339456	1	1917590	1919279	-1	protein_coding	0.48689	1.82117	3.08693	0.00221711	0.0208112	-1.53452
ENSG00000163166	IWS1	55677	2	127436207	127526886	-1	protein_coding	-0.173179	5.33968	-3.08665	0.00221914	0.020818	-1.81515
ENSG00000141971	MVB12A	93343	19	17405722	17433724	1	protein_coding	-0.26085	6.19719	-3.08559	0.00222684	0.0208779	-1.84159
ENSG00000100084	HIRA	7290	22	19330698	19447450	-1	protein_coding	0.21937	3.39109	3.08484	0.00223226	0.0209164	-1.65364
ENSG00000162407	PLPP3	8613	1	56494761	56645301	-1	protein_coding	-0.359676	5.34315	-3.08447	0.00223513	0.020931	-1.82213
ENSG00000151552	QDPR	5860	4	17460261	17512206	-1	protein_coding	0.230364	4.90301	3.08363	0.00224106	0.020973	-1.79635
ENSG00000128463	EMC4	51234	15	34225013	34230156	1	protein_coding	0.191081	5.56568	3.08347	0.00224225	0.020973	-1.83175
ENSG00000139132	FGD4	121512	12	32399558	32646050	1	protein_coding	-0.254989	4.51882	-3.08245	0.0022497	0.0210303	-1.7752
ENSG00000132563	REEP2	51308	5	138439057	138446969	1	protein_coding	-0.430285	3.28728	-3.08106	0.00225993	0.0211135	-1.66061
ENSG00000137404	NRM	11270	6	30688047	30691420	-1	protein_coding	0.324329	5.10941	3.08018	0.00226641	0.0211616	-1.81824
ENSG00000056487	PHF21B	112885	22	44881162	45010005	-1	protein_coding	-0.853395	-2.41231	-3.07877	0.00227674	0.0212456	-1.62257
ENSG00000172345	STARD5	80765	15	81309053	81324183	-1	protein_coding	0.295589	-0.363559	3.07832	0.00228008	0.0212643	-1.55355
ENSG00000197483	ZNF628	89887	19	55476617	55484487	1	protein_coding	-0.206887	4.69522	-3.0781	0.00228175	0.0212674	-1.80137
ENSG00000137504	CREBZF	58487	11	85657742	85682908	-1	protein_coding	0.24912	5.67822	3.07703	0.00228965	0.0213213	-1.85396
ENSG00000175575	PAAF1	80227	11	73876699	73931114	1	protein_coding	0.226736	4.84191	3.07696	0.00229022	0.0213213	-1.81156
ENSG00000139613	SMARCC2	6601	12	56162359	56189567	-1	protein_coding	-0.207617	7.01528	-3.07499	0.00230491	0.0214455	-1.872
ENSG00000110931	CAMKK2	10645	12	121237675	121298308	-1	protein_coding	-0.176712	5.91014	-3.07472	0.0023069	0.0214515	-1.86857
ENSG00000182107	TMEM30B	161291	14	61277370	61281761	-1	protein_coding	0.341019	5.61682	3.07454	0.00230837	0.0214526	-1.85845
ENSG00000213064	SFT2D2	375035	1	168225938	168253021	1	protein_coding	-0.216009	6.94806	-3.07404	0.00231199	0.0214717	-1.8755
ENSG00000101945	SUV39H1	6839	X	48695554	48709016	1	protein_coding	0.261932	3.98901	3.07389	0.00231312	0.0214717	-1.74581
ENSG00000168143	FAM83B	222584	6	54846771	54945099	1	protein_coding	1.02307	-0.552104	3.07304	0.00231977	0.0215164	-1.57386
ENSG00000133226	SRRM1	10250	1	24631716	24673281	1	protein_coding	-0.17581	6.77993	-3.07289	0.00232065	0.0215164	-1.88026
ENSG00000159873	CCDC117	150275	22	28772674	28789301	1	protein_coding	0.228869	5.30833	3.07199	0.00232744	0.0215668	-1.85371
ENSG00000130517	PGPEP1	54858	19	18340598	18369950	1	protein_coding	-0.282465	5.03538	-3.07161	0.00233029	0.021575	-1.84335
ENSG00000159445	THEM4	117145	1	151870866	151909637	-1	protein_coding	-0.221228	4.64457	-3.07151	0.00233105	0.021575	-1.81666
ENSG00000152454	ZNF256	10172	19	57940833	57947706	-1	protein_coding	0.262246	2.89144	3.07133	0.00233239	0.021575	-1.64404
ENSG00000157637	SLC38A10	124565	17	81244811	81295547	-1	protein_coding	0.211894	6.6499	3.06921	0.0023485	0.0216961	-1.89127
ENSG00000163346	PBXIP1	57326	1	154944076	154956123	-1	protein_coding	-0.247991	6.74843	-3.06893	0.00235062	0.0216961	-1.89179
ENSG00000133104	SPART	23111	13	36301638	36370180	-1	protein_coding	-0.251917	5.36447	-3.06893	0.00235065	0.0216961	-1.86799
ENSG00000159588	CCDC17	149483	1	45620044	45624057	-1	protein_coding	-0.484433	1.20868	-3.06871	0.00235231	0.0216961	-1.57184
ENSG00000070759	TESK2	10420	1	45343883	45491163	-1	protein_coding	-0.264361	2.60522	-3.06871	0.00235231	0.0216961	-1.63265
ENSG00000214367	HAUS3	79441	4	2227464	2242133	-1	protein_coding	0.199366	3.61801	3.06697	0.00236564	0.0218026	-1.72842
ENSG00000168890	TMEM150A	129303	2	85598547	85603196	-1	protein_coding	-0.18366	4.86701	-3.06684	0.0023666	0.0218026	-1.84604
ENSG00000179094	PER1	5187	17	8140472	8156506	-1	protein_coding	-0.352708	5.13668	-3.06649	0.00236941	0.0218159	-1.8641
ENSG00000105887	MTPN	136319	7	135926760	135977359	-1	protein_coding	0.172979	7.45297	3.06587	0.00237403	0.0218457	-1.89147
ENSG00000155893	PXYLP1	92370	3	141228726	141367753	1	protein_coding	0.206556	4.44158	3.0653	0.00237845	0.0218654	-1.81385
ENSG00000101407	TTI1	9675	20	37983007	38033461	-1	protein_coding	-0.191651	5.66933	-3.06524	0.00237891	0.0218654	-1.88988
ENSG00000102287	GABRE	2564	X	151953124	151974680	-1	protein_coding	0.708585	4.40273	3.06495	0.00238137	0.0218753	-1.80188
ENSG00000109255	NMU	10874	4	55595229	55636698	-1	protein_coding	0.554508	3.73086	3.0637	0.00239105	0.0219515	-1.74356
ENSG00000107371	EXOSC3	51010	9	37759234	37832117	-1	protein_coding	0.188487	4.25365	3.06327	0.00239415	0.0219674	-1.80297
ENSG00000107862	GBF1	8729	10	102245371	102382899	1	protein_coding	-0.207253	6.72097	-3.06296	0.00239656	0.0219768	-1.90931
ENSG00000179918	SEPHS2	22928	16	30443631	30445874	-1	protein_coding	0.19701	6.1547	3.06275	0.00239818	0.0219789	-1.90668
ENSG00000164080	RAD54L2	23132	3	51538719	51668667	1	protein_coding	-0.207362	4.80506	-3.06248	0.00240028	0.0219855	-1.85443
ENSG00000179796	LRRC3B	116135	3	26622772	26717537	1	protein_coding	1.00084	0.311312	3.06229	0.00240201	0.0219887	-1.5866
ENSG00000185261	KIAA0825	285600	5	94150851	94618604	-1	protein_coding	-0.284622	0.673345	-3.0618	0.00240552	0.0220081	-1.58572
ENSG00000143190	POU2F1	5451	1	167220876	167427345	1	protein_coding	-0.202155	5.53673	-3.06004	0.00241925	0.0221211	-1.90047
ENSG00000172458	IL17D	53342	13	20702127	20723098	1	protein_coding	0.295825	1.30772	3.05953	0.00242326	0.0221449	-1.59673
ENSG00000164647	STEAP1	26872	7	90154456	90164829	1	protein_coding	0.439458	3.52556	3.05846	0.00243184	0.0222028	-1.73873
ENSG00000171811	CFAP46	54777	10	132808392	132942823	-1	protein_coding	0.680044	1.11392	3.05839	0.00243238	0.0222028	-1.59666
ENSG00000214087	ARL16	339231	17	81681187	81683797	-1	protein_coding	0.230212	4.83026	3.0576	0.00243845	0.0222423	-1.8668
ENSG00000167978	SRRM2	23524	16	2752626	2772538	1	protein_coding	-0.253102	9.51326	-3.05738	0.0024402	0.0222423	-1.84831
ENSG00000198252	STYX	6815	14	52730166	52774989	1	protein_coding	0.173901	4.5909	3.05729	0.00244091	0.0222423	-1.84986
ENSG00000152804	HHEX	3087	10	92689955	92695647	1	protein_coding	0.383248	2.38483	3.05693	0.00244375	0.0222555	-1.64464
ENSG00000117791	MTARC2	54996	1	220748225	220784815	1	protein_coding	0.373534	2.27498	3.05672	0.00244541	0.0222578	-1.63883
ENSG00000166444	DENND2B	6764	11	8693351	8910951	-1	protein_coding	-0.259479	6.23129	-3.05586	0.00245214	0.0222948	-1.92828
ENSG00000136930	PSMB7	5695	9	124353465	124415444	-1	protein_coding	0.186909	6.86002	3.05585	0.00245227	0.0222948	-1.92929
ENSG00000043591	ADRB1	153	10	114043866	114046904	1	protein_coding	0.595328	-1.28054	3.05538	0.002456	0.0223159	-1.63884
ENSG00000198015	MRPL42	28977	12	93467514	93516214	1	protein_coding	-0.199587	6.03877	-3.05515	0.00245778	0.0223193	-1.92775
ENSG00000175106	TVP23C	201158	17	15502264	15563595	-1	protein_coding	-0.258947	0.654053	-3.05233	0.00248025	0.0225023	-1.61078
ENSG00000111412	SPRING1	79794	12	116710171	116738070	-1	protein_coding	-0.203468	5.44229	-3.05227	0.00248076	0.0225023	-1.91928
ENSG00000131398	KCNC3	3748	19	50311937	50333515	-1	protein_coding	-0.424897	5.00043	-3.05104	0.00249086	0.0225811	-1.90098
ENSG00000154133	ROBO4	54538	11	124883691	124898500	-1	protein_coding	0.281897	2.81063	3.04971	0.00250131	0.0226513	-1.69767
ENSG00000162006	MSLNL	NA	16	769428	782054	-1	protein_coding	-0.578839	2.05576	-3.04972	0.00250146	0.0226513	-1.65198
ENSG00000109861	CTSC	1075	11	88265069	88359684	-1	protein_coding	0.309147	6.90109	3.04952	0.00250294	0.0226518	-1.94714
ENSG00000011405	PIK3C2A	5286	11	17077730	17207986	-1	protein_coding	-0.192802	5.92362	-3.04869	0.0025096	0.0226992	-1.94426
ENSG00000173141	MRPL57	78988	13	21176658	21179084	1	protein_coding	0.274835	6.20628	3.04529	0.00253724	0.0229362	-1.95755
ENSG00000101955	SRPX	8406	X	38149336	38220924	-1	protein_coding	0.455503	2.82635	3.04492	0.00254029	0.0229391	-1.71012
ENSG00000172346	CSDC2	27254	22	41561010	41577741	1	protein_coding	-0.555799	1.72008	-3.04477	0.00254156	0.0229391	-1.65026
ENSG00000158006	PAFAH2	5051	1	25959767	25998117	-1	protein_coding	-0.206776	4.46074	-3.04464	0.00254252	0.0229391	-1.87889
ENSG00000103064	SLC7A6	9057	16	68264516	68301823	1	protein_coding	-0.255775	2.5126	-3.04454	0.00254334	0.0229391	-1.69284
ENSG00000180879	SSR4	6748	X	153793516	153798499	1	protein_coding	0.337121	7.75539	3.04309	0.00255539	0.0230347	-1.94975
ENSG00000177853	ZNF518A	9849	10	96129715	96205288	1	protein_coding	-0.233565	4.32205	-3.04126	0.00257036	0.0231565	-1.87665
ENSG00000167874	TMEM88	92162	17	7855066	7856099	1	protein_coding	-0.431395	1.34891	-3.03984	0.00258215	0.0232496	-1.65214
ENSG00000132522	GPS2	2874	17	7311324	7315564	-1	protein_coding	-0.273406	0.151427	-3.03919	0.00258751	0.0232846	-1.64691
ENSG00000135506	OS9	10956	12	57693841	57728342	1	protein_coding	-0.181581	7.17333	-3.03798	0.00259765	0.0233627	-1.9768
ENSG00000109756	RAPGEF2	9693	4	159103013	159360174	1	protein_coding	-0.21138	4.37942	-3.03543	0.00261904	0.0235417	-1.8982
ENSG00000214279	SCART1	619207	10	133453928	133523558	1	protein_coding	-0.560706	0.966471	-3.03393	0.00263166	0.0236418	-1.6617
ENSG00000033100	CHPF2	54480	7	151232483	151240979	1	protein_coding	0.215091	6.31816	3.03319	0.00263791	0.0236846	-1.99379
ENSG00000122729	ACO1	48	9	32384603	32454769	1	protein_coding	0.229901	5.07979	3.03033	0.00266224	0.0238884	-1.96101
ENSG00000156853	ZNF689	115509	16	30602558	30624012	-1	protein_coding	0.204004	4.02075	3.03017	0.00266362	0.0238884	-1.87421
ENSG00000170412	GPRC5C	55890	17	74424851	74451653	1	protein_coding	0.458107	6.28794	3.02967	0.00266812	0.0239122	-2.00263
ENSG00000172819	RARG	5916	12	53210567	53232980	-1	protein_coding	-0.254918	6.77661	-3.02951	0.00266927	0.0239122	-2.00539
ENSG00000198901	PRC1	9055	15	90966040	90995629	-1	protein_coding	0.319935	0.220516	3.02872	0.00267602	0.0239591	-1.67408
ENSG00000004660	CAMKK1	84254	17	3860315	3894891	-1	protein_coding	-0.330708	2.6623	-3.02783	0.00268369	0.0240143	-1.75162
ENSG00000144857	BOC	91653	3	113211003	113287459	1	protein_coding	-0.447861	5.79418	-3.02736	0.00268803	0.0240396	-2.00265
ENSG00000117298	ECE1	1889	1	21217247	21345572	-1	protein_coding	-0.270073	7.04856	-3.02675	0.00269296	0.0240701	-2.01062
ENSG00000109971	HSPA8	3312	11	123057489	123063230	-1	protein_coding	0.256142	10.0545	3.02637	0.00269626	0.0240861	-1.921
ENSG00000149289	ZC3H12C	85463	11	110093392	110171841	1	protein_coding	0.388628	2.89047	3.02551	0.00270374	0.0241394	-1.7701
ENSG00000126705	AHDC1	27245	1	27534035	27604431	-1	protein_coding	-0.308156	6.96337	-3.02501	0.00270811	0.0241561	-2.01656
ENSG00000066923	STAG3	10734	7	100177563	100214387	1	protein_coding	-0.397654	2.34155	-3.02494	0.00270865	0.0241561	-1.73572
ENSG00000188647	PTAR1	375743	9	69709522	69760011	-1	protein_coding	0.193564	5.04774	3.02473	0.00271045	0.0241585	-1.97553
ENSG00000109572	CLCN3	1182	4	169612633	169723673	1	protein_coding	-0.195655	5.30472	-3.02365	0.0027199	0.0242292	-1.9954
ENSG00000018610	STEEP1	63932	X	119538149	119565409	-1	protein_coding	0.171235	4.3621	3.02346	0.00272153	0.0242301	-1.92672
ENSG00000131378	RFTN1	23180	3	16313574	16514026	-1	protein_coding	0.329174	4.67526	3.02299	0.00272564	0.0242532	-1.95256
ENSG00000163093	BBS5	129880	2	169479480	169506655	1	protein_coding	-0.217448	3.51174	-3.02277	0.00272756	0.0242566	-1.8476
ENSG00000125454	SLC25A19	60386	17	75272981	75289510	-1	protein_coding	0.246246	3.34499	3.02141	0.00273949	0.0243492	-1.82796
ENSG00000109771	LRP2BP	55805	4	185363872	185395924	-1	protein_coding	-0.330948	1.62038	-3.02025	0.00274968	0.0244251	-1.7121
ENSG00000269858	EGLN2	112398	19	40798996	40808434	1	protein_coding	-0.356049	1.62484	-3.02008	0.00275111	0.0244251	-1.71266
ENSG00000084754	HADHA	3030	2	26190635	26244672	-1	protein_coding	-0.170443	7.63545	-3.01987	0.00275299	0.0244281	-2.01842
ENSG00000250305	TRMT9B	57604	8	12945642	13031503	1	protein_coding	0.743161	-0.148762	3.01968	0.00275481	0.0244307	-1.7018
ENSG00000147439	BIN3	55909	8	22620418	22669148	-1	protein_coding	-0.221267	3.34265	-3.01948	0.00275644	0.0244316	-1.8389
ENSG00000004776	HSPB6	126393	19	35754566	35758079	-1	protein_coding	-0.546105	3.38797	-3.01894	0.00276149	0.0244626	-1.84757
ENSG00000104936	DMPK	1760	19	45769709	45782552	-1	protein_coding	-0.290715	4.4451	-3.0183	0.00276687	0.0244967	-1.95318
ENSG00000086065	CHMP5	51510	9	33264879	33282070	1	protein_coding	0.237083	6.24406	3.01761	0.00277299	0.0245096	-2.03759
ENSG00000196684	HSH2D	84941	19	16134028	16158575	1	protein_coding	-0.457804	4.01365	-3.01758	0.0027735	0.0245096	-1.91568
ENSG00000174109	UQCC4	283951	16	1419752	1420756	-1	protein_coding	0.240818	3.75269	3.0175	0.00277393	0.0245096	-1.88264
ENSG00000152558	TMEM123	114908	11	102396332	102470384	-1	protein_coding	0.254741	8.07985	3.0173	0.00277572	0.0245096	-2.01351
ENSG00000188486	H2AX	3014	11	119093874	119095465	-1	protein_coding	0.277725	7.15182	3.01726	0.00277603	0.0245096	-2.03701
ENSG00000214717	ZBED1	9189	X	2486414	2500976	-1	protein_coding	0.244938	5.71534	3.01616	0.00278582	0.0245671	-2.03042
ENSG00000185338	SOCS1	8651	16	11254417	11256204	-1	protein_coding	0.361276	3.33682	3.01608	0.00278658	0.0245671	-1.84122
ENSG00000163382	NAXE	128240	1	156591756	156609507	1	protein_coding	0.240395	7.54711	3.01601	0.00278718	0.0245671	-2.03272
ENSG00000120647	CCDC77	84318	12	389273	442642	1	protein_coding	-0.237306	3.54321	-3.01464	0.00279943	0.0246614	-1.87375
ENSG00000117069	ST6GALNAC5	81849	1	76867480	77067546	1	protein_coding	0.723201	4.85986	3.01444	0.00280147	0.0246657	-1.98296
ENSG00000136732	GYPC	2995	2	126656133	126696667	1	protein_coding	0.3666	4.36745	3.01423	0.00280326	0.0246677	-1.95065
ENSG00000114631	PODXL2	50512	3	127629185	127672802	1	protein_coding	-0.426614	5.57974	-3.01368	0.00280832	0.0246986	-2.03539
ENSG00000119487	MAPKAP1	79109	9	125437393	125707234	-1	protein_coding	0.140852	6.31746	3.01262	0.00281758	0.0247663	-2.0529
ENSG00000188747	NOXA1	10811	9	137423350	137434406	1	protein_coding	-0.366828	4.62993	-3.01121	0.00283042	0.0248443	-1.98894
ENSG00000122012	SV2C	22987	5	76083383	76353939	1	protein_coding	-0.842178	0.54628	-3.01116	0.00283097	0.0248443	-1.71887
ENSG00000162650	ATXN7L2	127002	1	109483479	109492804	1	protein_coding	-0.254058	3.52264	-3.011	0.00283215	0.0248443	-1.88191
ENSG00000162889	MAPKAPK2	9261	1	206684905	206734281	1	protein_coding	-0.166708	6.87748	-3.01088	0.00283324	0.0248443	-2.05812
ENSG00000126785	RHOJ	57381	14	63204114	63293508	1	protein_coding	0.309956	2.2384	3.01077	0.00283425	0.0248443	-1.7632
ENSG00000173334	TRIB1	10221	8	125430358	125438403	1	protein_coding	0.315	6.22974	3.01007	0.00284071	0.0248871	-2.0586
ENSG00000112146	FBXO9	26268	6	53051991	53100873	1	protein_coding	0.199734	5.38573	3.00982	0.00284286	0.0248922	-2.03627
ENSG00000154358	OBSCN	84033	1	228208044	228378876	1	protein_coding	-0.361201	5.66245	-3.00949	0.00284612	0.0249071	-2.05003
ENSG00000124299	PEPD	5184	19	33386950	33521823	-1	protein_coding	-0.273357	6.49499	-3.0084	0.00285577	0.0249778	-2.06617
ENSG00000164327	RICTOR	253260	5	38937920	39074402	-1	protein_coding	-0.171704	4.80177	-3.00778	0.00286141	0.0249934	-2.01054
ENSG00000183010	PYCR1	5831	17	81932384	81942412	-1	protein_coding	0.318384	5.6202	3.00768	0.00286239	0.0249934	-2.05089
ENSG00000076604	TRAF4	9618	17	28744011	28750956	1	protein_coding	-0.273104	6.04071	-3.00759	0.00286316	0.0249934	-2.06427
ENSG00000104356	POP1	10940	8	98117293	98159835	1	protein_coding	0.192659	3.00677	3.00751	0.00286384	0.0249934	-1.83325
ENSG00000260027	HOXB7	3217	17	48607232	48633572	-1	protein_coding	-0.554364	4.17731	-3.00704	0.00286846	0.0250199	-1.9617
ENSG00000163013	FBXO41	150726	2	73254682	73284478	-1	protein_coding	-0.336183	4.29747	-3.00652	0.00287296	0.0250455	-1.97349
ENSG00000102452	NALCN	259232	13	101053776	101416508	-1	protein_coding	0.579756	0.179709	3.00628	0.00287516	0.025051	-1.73252
ENSG00000198865	CCDC152	100129792	5	42756818	42802439	1	protein_coding	-0.489468	0.0803863	-3.00598	0.00287791	0.0250611	-1.73311
ENSG00000102753	KPNA3	3839	13	49699320	49792682	-1	protein_coding	-0.215377	5.36139	-3.0056	0.0028814	0.0250778	-2.04948
ENSG00000169609	C15orf40	123207	15	82988441	83011641	-1	protein_coding	0.205229	4.23962	3.0053	0.00288416	0.0250881	-1.96624
ENSG00000213918	DNASE1	1773	16	3611728	3680143	1	protein_coding	-0.276155	3.74205	-3.00497	0.00288716	0.0251004	-1.92243
ENSG00000183647	ZNF530	348327	19	57599885	57612722	1	protein_coding	0.271622	2.20194	3.00404	0.00289571	0.025161	-1.77936
ENSG00000184178	SCFD2	152579	4	52872982	53366066	-1	protein_coding	0.186337	3.82951	3.00279	0.00290725	0.0252475	-1.93193
ENSG00000198373	WWP2	11060	16	69762328	69941741	1	protein_coding	-0.216974	5.69382	-3.00241	0.00291084	0.0252649	-2.07094
ENSG00000070778	PTPN21	11099	14	88465778	88555007	-1	protein_coding	-0.219811	4.14505	-3.00214	0.00291328	0.0252723	-1.97081
ENSG00000163734	CXCL3	2921	4	74036589	74038807	-1	protein_coding	0.657325	0.914906	3.00161	0.00291836	0.0253025	-1.74497
ENSG00000068383	INPP5A	3632	10	132537787	132783480	1	protein_coding	0.243358	4.41469	3.00132	0.0029209	0.0253107	-1.99272
ENSG00000167702	KIFC2	90990	8	144466043	144474202	1	protein_coding	0.376592	5.23466	3.00111	0.00292319	0.0253168	-2.05152
ENSG00000172264	MACROD2	140733	20	13995369	16053197	1	protein_coding	-0.499406	3.67377	-3.00086	0.00292547	0.0253227	-1.92788
ENSG00000128408	RIBC2	26150	22	45413693	45432509	1	protein_coding	0.418098	2.05861	3.0005	0.00292856	0.0253231	-1.78015
ENSG00000168061	SAC3D1	29901	11	65040901	65044828	1	protein_coding	0.235138	4.42869	3.00049	0.00292869	0.0253231	-1.99676
ENSG00000123427	EEF1AKMT3	25895	12	57771492	57782541	1	protein_coding	-0.209366	3.85173	-2.99998	0.00293346	0.0253505	-1.94706
ENSG00000184160	ADRA2C	152	4	3766348	3768526	1	protein_coding	0.552638	5.20585	2.9993	0.00294008	0.0253939	-2.05296
ENSG00000111850	SMIM8	63914	6	87322583	87399749	1	protein_coding	0.282757	2.92809	2.99847	0.00294757	0.0254448	-1.85011
ENSG00000102100	SLC35A2	7355	X	48903180	48911958	-1	protein_coding	0.254447	6.0178	2.99804	0.0029516	0.0254658	-2.08968
ENSG00000170296	GABARAP	11337	17	7240008	7242449	-1	protein_coding	-0.288876	-0.709604	-2.9971	0.00296045	0.0255283	-1.76629
ENSG00000174963	ZIC4	84107	3	147386046	147406809	-1	protein_coding	-1.37411	-1.13451	-2.99643	0.00296702	0.0255711	-1.77563
ENSG00000153822	KCNJ16	3773	17	70053429	70135608	1	protein_coding	0.969537	0.358538	2.99623	0.00296893	0.0255736	-1.7577
ENSG00000117122	MFAP2	4237	1	16974502	16980632	-1	protein_coding	-0.650016	5.58926	-2.99554	0.00297547	0.0256018	-2.08687
ENSG00000147697	GSDMC	56169	8	129748196	129786624	-1	protein_coding	0.783997	0.560543	2.99522	0.00297851	0.0256018	-1.75995
ENSG00000135469	COQ10A	93058	12	56266890	56270966	1	protein_coding	-0.226382	2.55877	-2.99486	0.00298156	0.0256018	-1.83303
ENSG00000173465	ZNRD2	10534	11	65570460	65573942	1	protein_coding	0.251992	5.2798	2.99469	0.00298321	0.0256018	-2.07359
ENSG00000189369	GSPT2	23708	X	51743442	51746232	1	protein_coding	0.487551	2.90384	2.99469	0.00298334	0.0256018	-1.85588
ENSG00000178338	ZNF354B	117608	5	178859953	178888122	1	protein_coding	0.226488	2.85479	2.99449	0.00298505	0.0256018	-1.85472
ENSG00000136999	CCN3	4856	8	119416446	119424434	1	protein_coding	0.45926	3.83906	2.99452	0.00298514	0.0256018	-1.95245
ENSG00000143499	SMYD2	56950	1	214281102	214337131	1	protein_coding	-0.234572	5.35153	-2.99434	0.00298654	0.0256018	-2.08104
ENSG00000005889	ZFX	7543	X	24149173	24216255	1	protein_coding	0.171741	5.45139	2.99432	0.00298669	0.0256018	-2.08328
ENSG00000173917	HOXB2	3212	17	48540894	48545109	-1	protein_coding	-0.577303	5.27852	-2.99407	0.00298937	0.025611	-2.07856
ENSG00000164919	COX6C	1345	8	99873200	99893707	-1	protein_coding	0.34249	6.55964	2.99286	0.00300081	0.0256844	-2.11
ENSG00000013563	DNASE1L1	1774	X	154401236	154412112	-1	protein_coding	0.231844	3.2961	2.9928	0.00300117	0.0256844	-1.90255
ENSG00000103707	MTFMT	123263	15	65001512	65029639	-1	protein_coding	0.192412	3.75284	2.99241	0.00300487	0.0257022	-1.95296
ENSG00000129244	ATP1B2	482	17	7646627	7657770	1	protein_coding	-0.666092	2.32316	-2.992	0.00300913	0.0257248	-1.82648
ENSG00000173875	ZNF791	163049	19	12610918	12633840	1	protein_coding	-0.23394	5.34319	-2.99149	0.00301373	0.0257346	-2.08871
ENSG00000108387	SEPTIN4	5414	17	58520250	58544368	-1	protein_coding	0.282972	2.1664	2.99117	0.00301672	0.0257346	-1.81214
ENSG00000117016	RIMS3	9783	1	40620680	40665682	-1	protein_coding	-0.441269	1.91302	-2.99092	0.0030191	0.0257346	-1.8032
ENSG00000198625	MDM4	4194	1	204516379	204558120	1	protein_coding	-0.226625	5.42982	-2.99063	0.00302192	0.0257346	-2.09491
ENSG00000131061	ZNF341	84905	20	33731657	33792269	1	protein_coding	-0.17706	3.63374	-2.99044	0.00302376	0.0257346	-1.95039
ENSG00000116141	MARK1	4139	1	220528136	220664461	1	protein_coding	0.539902	1.68639	2.99042	0.00302396	0.0257346	-1.79075
ENSG00000187672	ERC2	26059	3	55508311	56469095	-1	protein_coding	-0.447717	-0.062298	-2.99031	0.00302499	0.0257346	-1.77426
ENSG00000205730	ITPRIPL2	162073	16	19113932	19121629	1	protein_coding	0.28099	4.55787	2.9903	0.00302509	0.0257346	-2.0356
ENSG00000160856	FCRL3	115352	1	157674321	157700769	-1	protein_coding	0.707523	-1.90107	2.99022	0.00302591	0.0257346	-1.82264
ENSG00000182154	MRPL41	64975	9	137551879	137552555	1	protein_coding	0.304514	5.43122	2.99001	0.00302794	0.0257346	-2.09374
ENSG00000093010	COMT	1312	22	19941371	19969975	1	protein_coding	0.230196	6.27531	2.98999	0.00302808	0.0257346	-2.11653
ENSG00000159399	HK2	3099	2	74834127	74893359	1	protein_coding	-0.277808	5.73682	-2.98971	0.00303077	0.0257427	-2.10827
ENSG00000239887	C1orf226	400793	1	162378841	162386812	1	protein_coding	-0.288261	4.08226	-2.98934	0.00303432	0.0257427	-2.00095
ENSG00000117600	PLPPR4	9890	1	99264292	99309590	1	protein_coding	0.621273	1.21486	2.98922	0.00303557	0.0257427	-1.78132
ENSG00000127663	KDM4B	23030	19	4969113	5153598	1	protein_coding	-0.227417	5.69395	-2.98918	0.00303591	0.0257427	-2.10848
ENSG00000072134	EPN2	22905	17	19215615	19336715	1	protein_coding	-0.241408	4.44946	-2.98905	0.00303712	0.0257427	-2.03585
ENSG00000100938	GMPR2	51292	14	24232422	24239242	1	protein_coding	0.191068	5.72765	2.98788	0.00304844	0.0258249	-2.11156
ENSG00000167112	TRUB2	26995	9	128305159	128322447	-1	protein_coding	0.184806	5.51967	2.98592	0.0030674	0.0259716	-2.10989
ENSG00000113761	ZNF346	23567	5	177022696	177081189	1	protein_coding	0.188094	4.16184	2.98565	0.00307004	0.0259801	-2.01399
ENSG00000111696	NT5DC3	51559	12	103770453	103841234	-1	protein_coding	-0.223419	3.58286	-2.98522	0.00307428	0.0259894	-1.95967
ENSG00000204070	SYS1	90196	20	45361937	45376798	1	protein_coding	-0.187726	5.57285	-2.9852	0.0030744	0.0259894	-2.11567
ENSG00000164967	RPP25L	138716	9	34610486	34612104	-1	protein_coding	0.255187	4.61801	2.98494	0.00307697	0.0259973	-2.05669
ENSG00000102218	RP2	6102	X	46837043	46882358	1	protein_coding	0.220397	4.21294	2.98476	0.00307876	0.0259986	-2.0211
ENSG00000070413	DGCR2	9993	22	19036282	19122454	-1	protein_coding	0.217714	6.95432	2.98388	0.00308732	0.0260561	-2.13428
ENSG00000137106	GRHPR	9380	9	37422666	37436990	1	protein_coding	0.208895	6.61535	2.98373	0.00308884	0.0260561	-2.13622
ENSG00000175550	DRAP1	10589	11	65919274	65921563	1	protein_coding	0.211657	6.70808	2.98228	0.00310307	0.0261622	-2.14024
ENSG00000112242	E2F3	1871	6	20401879	20493714	1	protein_coding	0.214003	5.10864	2.98155	0.00311024	0.0262088	-2.1014
ENSG00000167771	RCOR2	283248	11	63911230	63917164	-1	protein_coding	-0.533733	3.81917	-2.98122	0.00311378	0.0262247	-1.99823
ENSG00000109189	USP46	64854	4	52590960	52659301	-1	protein_coding	0.206191	4.42931	2.9808	0.00311766	0.0262304	-2.05235
ENSG00000135363	LMO2	4005	11	33858576	33892076	-1	protein_coding	0.326076	3.43242	2.98079	0.00311776	0.0262304	-1.94927
ENSG00000160712	IL6R	3570	1	154405193	154469450	1	protein_coding	0.444868	5.09609	2.97937	0.00313206	0.0263368	-2.10366
ENSG00000214944	ARHGEF28	64283	5	73626158	73941993	1	protein_coding	-0.318711	4.15281	-2.97881	0.00313732	0.0263671	-2.03762
ENSG00000087157	PGS1	9489	17	78378649	78425114	1	protein_coding	0.181642	5.17374	2.97853	0.00314012	0.0263767	-2.11405
ENSG00000124104	SNX21	90203	20	45833799	45843276	1	protein_coding	-0.209782	3.85026	-2.97827	0.00314271	0.0263845	-2.00756
ENSG00000063015	SEZ6	124925	17	28954901	29006440	-1	protein_coding	-0.644752	-0.173394	-2.97748	0.00315052	0.0264194	-1.8076
ENSG00000204583	LRCOL1	100507055	12	132603150	132610582	-1	protein_coding	-0.806127	-2.66619	-2.97723	0.00315309	0.0264194	-1.87866
ENSG00000116001	TIA1	7072	2	70209444	70248660	-1	protein_coding	-0.217561	6.41918	-2.97721	0.00315327	0.0264194	-2.15439
ENSG00000169248	CXCL11	6373	4	76033682	76041415	-1	protein_coding	0.790736	3.03249	2.97721	0.00315351	0.0264194	-1.90941
ENSG00000016864	GLT8D1	55830	3	52694486	52706032	-1	protein_coding	-0.151321	5.64816	-2.97652	0.0031601	0.0264607	-2.14265
ENSG00000007908	SELE	6401	1	169722640	169764705	-1	protein_coding	0.625962	-1.46111	2.97587	0.00316661	0.0265012	-1.84105
ENSG00000070985	TRPM5	29850	11	2404515	2444514	-1	protein_coding	-0.598544	-0.128704	-2.9753	0.00317232	0.026535	-1.81282
ENSG00000167447	SMG8	55181	17	59209400	59215239	1	protein_coding	0.234506	3.90923	2.97497	0.0031757	0.0265493	-2.01726
ENSG00000166159	LRTM2	654429	12	1820267	1836753	1	protein_coding	-0.96472	-3.1449	-2.97472	0.00317836	0.0265576	-1.90571
ENSG00000188536	HBA2	3040	16	172876	173710	1	protein_coding	0.656116	2.69881	2.97446	0.00318111	0.0265666	-1.89098
ENSG00000163874	ZC3H12A	80149	1	37474580	37484377	1	protein_coding	0.373023	4.45097	2.97345	0.00319121	0.026637	-2.07238
ENSG00000131203	IDO1	3620	8	39902275	39928790	1	protein_coding	0.791111	3.49036	2.97302	0.00319566	0.0266601	-1.96583
ENSG00000177683	THAP5	168451	7	108554543	108569750	-1	protein_coding	0.185457	4.60799	2.97199	0.00320574	0.0267302	-2.09305
ENSG00000184967	NOC4L	79050	12	132144457	132152473	1	protein_coding	-0.19556	5.14674	-2.97164	0.00320929	0.0267457	-2.13457
ENSG00000108947	EFNB3	1949	17	7705202	7711372	1	protein_coding	-0.532009	3.64995	-2.97123	0.00321372	0.0267686	-2.00791
ENSG00000178538	CA8	767	8	60185412	60281400	-1	protein_coding	-0.747496	3.24368	-2.97106	0.00321548	0.0267693	-1.96582
ENSG00000152785	BMP3	651	4	81030708	81057627	1	protein_coding	0.921388	-1.16494	2.97006	0.00322562	0.0268396	-1.84761
ENSG00000032444	PNPLA6	10908	19	7534004	7561764	1	protein_coding	-0.239673	6.20054	-2.96981	0.00322789	0.0268445	-2.17345
ENSG00000179933	C14orf119	55017	14	23095505	23100456	1	protein_coding	0.221516	5.85599	2.96958	0.00323023	0.0268499	-2.16666
ENSG00000198604	BAZ1A	11177	14	34752731	34875647	-1	protein_coding	0.242451	5.5572	2.96931	0.00323297	0.0268575	-2.15763
ENSG00000149929	HIRIP3	8479	16	29992330	29996074	-1	protein_coding	0.217725	4.16138	2.96912	0.00323495	0.0268575	-2.0598
ENSG00000120029	ARMH3	79591	10	101845599	102056193	-1	protein_coding	-0.158945	4.89836	-2.96899	0.00323621	0.0268575	-2.1265
ENSG00000092964	DPYSL2	1808	8	26514031	26658178	1	protein_coding	-0.315189	6.09692	-2.96847	0.00324169	0.026889	-2.17587
ENSG00000171067	C11orf24	53838	11	68261338	68272001	-1	protein_coding	0.170262	5.88134	2.96726	0.00325395	0.0269766	-2.17404
ENSG00000136169	SETDB2	83852	13	49444274	49495003	1	protein_coding	-0.195293	3.49279	-2.96705	0.00325615	0.0269807	-2.00012
ENSG00000147113	DIPK2B	79742	X	45148373	45200901	-1	protein_coding	0.25072	2.79149	2.96678	0.00325892	0.0269896	-1.92464
ENSG00000172890	NADSYN1	55191	11	71453109	71524107	1	protein_coding	0.218627	6.0517	2.96637	0.00326316	0.0270107	-2.17994
ENSG00000177854	TMEM187	8269	X	153972754	153983194	1	protein_coding	0.29899	3.81701	2.96558	0.00327125	0.0270521	-2.03278
ENSG00000140287	HDC	3067	15	50241947	50265965	-1	protein_coding	-0.70447	-2.70931	-2.96555	0.00327156	0.0270521	-1.90831
ENSG00000171346	KRT15	3866	17	41513745	41522529	-1	protein_coding	0.627255	2.40296	2.96488	0.00327879	0.0270977	-1.89511
ENSG00000114547	ROPN1B	152015	3	125969160	125983454	1	protein_coding	-0.556078	-2.47923	-2.96414	0.0032862	0.0271296	-1.90228
ENSG00000119929	CUTC	51076	10	99702558	99756134	1	protein_coding	-0.196716	3.1166	-2.96401	0.00328752	0.0271296	-1.9688
ENSG00000160949	TONSL	4796	8	144428775	144444440	-1	protein_coding	0.278074	5.89707	2.96399	0.00328776	0.0271296	-2.18297
ENSG00000178401	DNAJC22	79962	12	49346888	49357546	1	protein_coding	-0.48448	3.29711	-2.96354	0.00329265	0.0271558	-1.99088
ENSG00000109101	FOXN1	8456	17	28506243	28538900	1	protein_coding	-0.658878	0.298551	-2.96324	0.00329558	0.0271659	-1.84194
ENSG00000063127	SLC6A16	28968	19	49289638	49325215	-1	protein_coding	-0.432548	0.628571	-2.963	0.00329804	0.0271721	-1.84377
ENSG00000103365	GGA2	23062	16	23463542	23521995	-1	protein_coding	0.167408	6.1179	2.96259	0.00330223	0.0271925	-2.1919
ENSG00000115297	TLX2	3196	2	74513463	74517148	1	protein_coding	-0.716492	-2.96538	-2.9613	0.00331574	0.0272888	-1.9299
ENSG00000104518	GSDMD	79792	8	143553207	143563062	1	protein_coding	0.289076	6.04636	2.96114	0.00331735	0.0272888	-2.1942
ENSG00000166908	PIP4K2C	79837	12	57591174	57603418	1	protein_coding	-0.22152	6.19378	-2.96024	0.00332683	0.0273388	-2.20028
ENSG00000097021	ACOT7	11332	1	6264269	6393767	-1	protein_coding	0.273153	4.88377	2.96023	0.00332687	0.0273388	-2.14599
ENSG00000157353	FCSK	197258	16	70454595	70480274	1	protein_coding	-0.221232	4.12356	-2.95991	0.00333029	0.0273528	-2.08675
ENSG00000166669	ATF7IP2	80063	16	10326434	10483638	1	protein_coding	0.315979	3.86571	2.95936	0.00333609	0.0273862	-2.05531
ENSG00000047315	POLR2B	5431	4	56977722	57031158	1	protein_coding	0.209706	6.5178	2.959	0.00333984	0.0273938	-2.20566
ENSG00000121297	TSHZ3	57616	19	31149979	31349436	-1	protein_coding	0.455157	2.97108	2.95895	0.00334045	0.0273938	-1.95967
ENSG00000135740	SLC9A5	6553	16	67237683	67272191	1	protein_coding	-0.352595	0.833315	-2.95785	0.00335191	0.0274736	-1.85891
ENSG00000173273	TNKS	8658	8	9555912	9782346	1	protein_coding	-0.220836	5.55908	-2.95743	0.00335639	0.0274961	-2.19337
ENSG00000136935	GOLGA1	2800	9	124878275	124948492	-1	protein_coding	0.184268	4.38907	2.95649	0.0033663	0.0275631	-2.11714
ENSG00000178741	COX5A	9377	15	74919791	74938083	-1	protein_coding	0.301746	7.26363	2.956	0.00337155	0.0275919	-2.20851
ENSG00000132581	SDF2	6388	17	28648346	28662189	-1	protein_coding	-0.207899	5.37617	-2.95572	0.00337443	0.0276012	-2.19077
ENSG00000121481	RNF2	6045	1	185045526	185102603	1	protein_coding	-0.176732	5.35512	-2.9551	0.00338107	0.0276413	-2.19146
ENSG00000072954	TMEM38A	79041	19	16661139	16690023	1	protein_coding	-0.353439	3.8169	-2.95457	0.0033867	0.0276493	-2.07077
ENSG00000002016	RAD52	5893	12	911736	990053	-1	protein_coding	-0.246345	3.89039	-2.95452	0.00338724	0.0276493	-2.07812
ENSG00000180044	C3orf80	401097	3	160225422	160228213	1	protein_coding	0.655322	0.401048	2.95451	0.00338737	0.0276493	-1.86413
ENSG00000175455	CCDC14	64770	3	123897305	123961408	-1	protein_coding	-0.236554	5.44689	-2.95435	0.003389	0.0276493	-2.19768
ENSG00000185917	SETD4	54093	21	36034541	36079389	-1	protein_coding	-0.179683	3.99088	-2.95349	0.0033982	0.0277102	-2.09079
ENSG00000086827	ZW10	9183	11	113733187	113773735	-1	protein_coding	0.184387	4.44327	2.9533	0.00340031	0.0277132	-2.13087
ENSG00000219438	TAFA5	25817	22	48489553	48850912	1	protein_coding	0.632944	1.53255	2.95283	0.00340555	0.0277417	-1.88449
ENSG00000164758	MED30	90390	8	117520713	117540262	1	protein_coding	0.242703	4.61792	2.95222	0.00341185	0.027769	-2.14865
ENSG00000148362	PAXX	286257	9	136992422	136993984	1	protein_coding	0.2326	5.23747	2.95209	0.00341322	0.027769	-2.19138
ENSG00000111554	MDM1	56890	12	68272443	68332381	-1	protein_coding	-0.238998	3.81199	-2.952	0.00341414	0.027769	-2.07667
ENSG00000108349	CASC3	22794	17	40140318	40172171	1	protein_coding	-0.208819	6.74173	-2.95122	0.00342253	0.027823	-2.22744
ENSG00000136457	CHAD	1101	17	50464496	50468906	-1	protein_coding	-0.4979	-0.819589	-2.95106	0.00342429	0.0278231	-1.88244
ENSG00000140450	ARRDC4	91947	15	97960703	97973833	1	protein_coding	0.378833	3.44769	2.9508	0.00342711	0.027824	-2.03205
ENSG00000008282	SYPL1	6856	7	106090505	106112589	-1	protein_coding	0.198683	7.14948	2.95072	0.00342791	0.027824	-2.22517
ENSG00000147526	TACC1	6867	8	38728186	38853028	1	protein_coding	0.341718	5.53006	2.95047	0.00343093	0.0278343	-2.20839
ENSG00000167861	HID1	283987	17	74950742	74973166	-1	protein_coding	0.356815	7.09068	2.95008	0.00343515	0.0278544	-2.22773
ENSG00000167081	PBX3	5090	9	125747345	125967377	1	protein_coding	0.334243	3.92995	2.94899	0.00344659	0.0279328	-2.09027
ENSG00000078403	MLLT10	8028	10	21524646	21743630	1	protein_coding	-0.205878	5.38151	-2.9488	0.00344868	0.0279356	-2.21027
ENSG00000173083	HPSE	10855	4	83292461	83335153	-1	protein_coding	0.42948	3.68049	2.94845	0.00345276	0.0279544	-2.06239
ENSG00000109758	HGFAC	3083	4	3441968	3449486	1	protein_coding	-0.579872	0.45447	-2.9478	0.00345954	0.0279736	-1.88172
ENSG00000095485	CWF19L1	55280	10	100232298	100267680	-1	protein_coding	-0.180983	4.58853	-2.94774	0.00346019	0.0279736	-2.16271
ENSG00000111203	ITFG2	55846	12	2812622	2859791	1	protein_coding	-0.25312	5.41856	-2.94772	0.00346042	0.0279736	-2.21506
ENSG00000162040	HS3ST6	64711	16	1911475	1918415	-1	protein_coding	-0.830759	-1.24939	-2.94525	0.00348753	0.0281784	-1.90503
ENSG00000126821	SGPP1	81537	14	63684216	63728065	-1	protein_coding	0.336309	3.34332	2.94473	0.00349298	0.0282082	-2.03791
ENSG00000153015	CWC27	10283	5	64766368	65102412	1	protein_coding	-0.183143	4.0954	-2.94308	0.0035111	0.0283401	-2.13026
ENSG00000174903	RAB1B	81876	11	66268590	66277492	1	protein_coding	0.177796	6.88372	2.94281	0.0035141	0.0283453	-2.25027
ENSG00000134817	APLNR	187	11	57233577	57237250	-1	protein_coding	0.460623	2.78442	2.94271	0.00351531	0.0283453	-1.98614
ENSG00000095066	HOOK2	29911	19	12763003	12872740	-1	protein_coding	-0.288804	5.84048	-2.94249	0.00351765	0.0283498	-2.24368
ENSG00000177054	ZDHHC13	54503	11	19117099	19176422	1	protein_coding	-0.227778	5.27518	-2.94225	0.0035203	0.0283568	-2.22365
ENSG00000138867	GUCD1	83606	22	24540423	24555935	-1	protein_coding	0.207949	6.58176	2.94189	0.00352431	0.0283747	-2.25371
ENSG00000169429	CXCL8	3576	4	73740519	73743716	1	protein_coding	0.645452	3.38753	2.94154	0.00352844	0.0283936	-2.04507
ENSG00000106290	TAF6	6878	7	100106876	100119841	-1	protein_coding	-0.186934	5.40746	-2.93861	0.00356064	0.0286382	-2.23976
ENSG00000145216	FIP1L1	81608	4	53377569	53464382	1	protein_coding	0.153719	3.66439	2.93722	0.00357624	0.0287491	-2.09665
ENSG00000101846	STS	412	X	7147237	7804358	1	protein_coding	0.326479	4.01877	2.93615	0.00358824	0.028831	-2.13417
ENSG00000087502	ERGIC2	51290	12	29337352	29381189	-1	protein_coding	0.208776	5.64545	2.93589	0.00359108	0.028837	-2.2546
ENSG00000100519	PSMC6	5706	14	52707178	52728590	1	protein_coding	0.178441	5.95312	2.9357	0.00359329	0.028837	-2.26398
ENSG00000166797	CIAO2A	84191	15	64072565	64093857	-1	protein_coding	0.22341	5.64503	2.9356	0.00359443	0.028837	-2.25536
ENSG00000162669	HFM1	164045	1	91260766	91404856	-1	protein_coding	-0.564699	-0.673442	-2.93406	0.00361177	0.0289616	-1.92191
ENSG00000120616	EPC1	80314	10	32267751	32378798	-1	protein_coding	-0.163637	5.00864	-2.93353	0.00361773	0.0289947	-2.23256
ENSG00000220008	LINGO3	645191	19	2287164	2308154	-1	protein_coding	0.504826	-1.73292	2.93264	0.00362787	0.0290499	-1.95323
ENSG00000122756	CNTFR	1271	9	34551432	34590140	-1	protein_coding	-0.938573	1.92512	-2.93263	0.00362827	0.0290499	-1.96153
ENSG00000164674	SYTL3	94120	6	158650014	158764876	1	protein_coding	-0.299109	2.2204	-2.93077	0.0036491	0.029202	-1.98101
ENSG00000139714	MORN3	283385	12	121648742	121672631	-1	protein_coding	-0.328662	1.3565	-2.93034	0.00365403	0.0292267	-1.94092
ENSG00000124789	NUP153	9972	6	17615035	17706925	-1	protein_coding	0.211966	6.47789	2.92874	0.00367236	0.0293586	-2.28998
ENSG00000115310	RTN4	57142	2	54972187	55112621	-1	protein_coding	-0.170587	7.61651	-2.92855	0.00367454	0.0293612	-2.2761
ENSG00000198929	NOS1AP	9722	1	162069691	162370475	1	protein_coding	-0.30978	2.29386	-2.92834	0.00367689	0.0293653	-1.99241
ENSG00000165264	NDUFB6	4712	9	32553001	32573184	-1	protein_coding	0.27752	5.58093	2.92709	0.00369125	0.0294651	-2.27622
ENSG00000149582	TMEM25	84866	11	118531041	118547280	1	protein_coding	-0.264434	4.78764	-2.92662	0.00369675	0.0294943	-2.23729
ENSG00000122547	EEPD1	80820	7	36153254	36301538	1	protein_coding	-0.232292	3.54948	-2.9259	0.00370505	0.0295457	-2.11948
ENSG00000142669	SH3BGRL3	83442	1	26280086	26281522	1	protein_coding	-0.244907	7.82197	-2.92558	0.00370876	0.0295481	-2.27802
ENSG00000165775	FUNDC2	65991	X	155025980	155060304	1	protein_coding	0.235053	6.52976	2.92555	0.00370907	0.0295481	-2.29898
ENSG00000050393	MCUR1	63933	6	13786557	13814568	-1	protein_coding	0.194544	6.10018	2.92518	0.00371333	0.029554	-2.29593
ENSG00000063046	EIF4B	1975	12	53006282	53042215	1	protein_coding	-0.199935	8.41186	-2.92516	0.00371353	0.029554	-2.25933
ENSG00000166426	CRABP1	1381	15	78340353	78348225	1	protein_coding	1.04852	4.16439	2.92379	0.00372984	0.0296689	-2.16966
[truncated: 13,902 more rows]
