# Supplementary material for: IdentifiHR predicts homologous recombination deficiency in high-grade serous ovarian carcinoma using gene expression
Source: Commun Med (Lond). 2026 Jan 14;6:119. doi: 10.1038/s43856-026-01387-y (PMC12910048; doi:10.1038/s43856-026-01387-y)
Supplement: Supplementary file 6 — Supplementary Data 3 [file 43856_2026_1387_MOESM6_ESM.xlsx]

## Sheet: Supplementary Data 3
GO	Term	Ont	N	Up	Down	P.Up	P.Down	geneRatioUp	geneRatioDown
GO:0016570	histone modification	BP	457	36	68	0.598341	1.24511e-06	0.0787746	0.148796
GO:0006325	chromatin organization	BP	502	33	70	0.916945	8.93395e-06	0.0657371	0.139442
GO:0061512	protein localization to cilium	BP	72	3	18	0.938566	1.55681e-05	0.0416667	0.25
GO:0051253	negative regulation of RNA metabolic process	BP	1213	78	139	0.990458	3.20679e-05	0.0643034	0.114592
GO:0070063	RNA polymerase binding	MF	56	4	15	0.675833	3.27703e-05	0.0714286	0.267857
GO:0045934	negative regulation of nucleobase-containing compound metabolic process	BP	1323	84	149	0.994967	3.97693e-05	0.0634921	0.112623
GO:0040029	regulation of gene expression, epigenetic	BP	121	10	24	0.522995	4.40534e-05	0.0826446	0.198347
GO:0043175	RNA polymerase core enzyme binding	MF	40	3	12	0.640197	5.95278e-05	0.075	0.3
GO:0006996	organelle organization	BP	3467	304	342	0.0584488	6.89755e-05	0.0876839	0.0986444
GO:0000993	RNA polymerase II complex binding	MF	35	2	11	0.788397	7.51091e-05	0.0571429	0.314286
GO:0106310	protein serine kinase activity	MF	348	14	50	0.999293	7.82709e-05	0.0402299	0.143678
GO:0016571	histone methylation	BP	144	10	26	0.74003	0.000113576	0.0694444	0.180556
GO:0045892	negative regulation of transcription, DNA-templated	BP	1114	69	126	0.994843	0.000135314	0.061939	0.113106
GO:1903507	negative regulation of nucleic acid-templated transcription	BP	1116	69	126	0.995099	0.000146107	0.061828	0.112903
GO:1902679	negative regulation of RNA biosynthetic process	BP	1118	70	126	0.993387	0.000157689	0.0626118	0.112701
GO:0016043	cellular component organization	BP	5407	424	506	0.82016	0.000159429	0.0784169	0.0935824
GO:0007224	smoothened signaling pathway	BP	133	3	24	0.998976	0.000206793	0.0225564	0.180451
GO:0099568	cytoplasmic region	CC	244	7	37	0.999821	0.00021899	0.0286885	0.151639
GO:0004674	protein serine/threonine kinase activity	MF	411	20	55	0.996495	0.000236687	0.0486618	0.13382
GO:0001098	basal transcription machinery binding	MF	59	4	14	0.715336	0.000244334	0.0677966	0.237288
GO:0001099	basal RNA polymerase II transcription machinery binding	MF	59	4	14	0.715336	0.000244334	0.0677966	0.237288
GO:0031327	negative regulation of cellular biosynthetic process	BP	1366	93	148	0.973047	0.00026857	0.068082	0.108346
GO:0045814	negative regulation of gene expression, epigenetic	BP	74	7	16	0.393612	0.000286757	0.0945946	0.216216
GO:0008134	transcription factor binding	MF	555	39	69	0.848789	0.000371265	0.0702703	0.124324
GO:0003712	transcription coregulator activity	MF	468	41	60	0.323872	0.000399437	0.0876068	0.128205
GO:0044782	cilium organization	BP	364	15	49	0.999254	0.000441687	0.0412088	0.134615
GO:0019219	regulation of nucleobase-containing compound metabolic process	BP	3440	239	332	0.998121	0.000489898	0.0694767	0.0965116
GO:0042953	lipoprotein transport	BP	14	3	6	0.0988004	0.000523277	0.214286	0.428571
GO:0010558	negative regulation of macromolecule biosynthetic process	BP	1312	90	141	0.965035	0.000533754	0.0685976	0.10747
GO:0106294	NADPH oxidase H202-forming activity	MF	3	0	3	1	0.00055982	0	1
GO:0009890	negative regulation of biosynthetic process	BP	1390	95	148	0.971658	0.000580413	0.0683453	0.106475
GO:0071840	cellular component organization or biogenesis	BP	5596	442	516	0.771869	0.000596232	0.078985	0.0922087
GO:0044550	secondary metabolite biosynthetic process	BP	20	1	7	0.815901	0.00075815	0.05	0.35
GO:0044872	lipoprotein localization	BP	15	3	6	0.116382	0.000811523	0.2	0.4
GO:0006479	protein methylation	BP	180	11	28	0.872529	0.000812315	0.0611111	0.155556
GO:0008213	protein alkylation	BP	180	11	28	0.872529	0.000812315	0.0611111	0.155556
GO:0046474	glycerophospholipid biosynthetic process	BP	198	18	30	0.341263	0.000839509	0.0909091	0.151515
GO:0140297	DNA-binding transcription factor binding	MF	433	29	55	0.883174	0.000853678	0.0669746	0.127021
GO:0003682	chromatin binding	MF	522	46	64	0.297014	0.000858703	0.0881226	0.122605
GO:0031113	regulation of microtubule polymerization	BP	52	3	12	0.804547	0.000872167	0.0576923	0.230769
GO:0060271	cilium assembly	BP	337	15	45	0.997343	0.000879365	0.0445104	0.133531
GO:0000122	negative regulation of transcription by RNA polymerase II	BP	819	45	93	0.998748	0.000901841	0.0549451	0.113553
GO:0033365	protein localization to organelle	BP	819	78	93	0.0747388	0.000901841	0.0952381	0.113553
GO:0050684	regulation of mRNA processing	BP	130	8	22	0.836951	0.000922891	0.0615385	0.169231
GO:0006661	phosphatidylinositol biosynthetic process	BP	122	13	21	0.189117	0.000953336	0.106557	0.172131
GO:0006464	cellular protein modification process	BP	3256	276	313	0.203399	0.000985174	0.0847666	0.0961302
GO:0036211	protein modification process	BP	3256	276	313	0.203399	0.000985174	0.0847666	0.0961302
GO:0031594	neuromuscular junction	CC	60	1	13	0.993802	0.00101708	0.0166667	0.216667
GO:0099738	cell cortex region	CC	33	0	9	1	0.00107484	0	0.272727
GO:0006357	regulation of transcription by RNA polymerase II	BP	2185	136	218	0.999857	0.00111957	0.0622426	0.0997712
GO:0051252	regulation of RNA metabolic process	BP	3174	218	305	0.998401	0.00119832	0.068683	0.0960933
GO:0005815	microtubule organizing center	CC	785	55	89	0.891972	0.00121168	0.0700637	0.113376
GO:0045017	glycerolipid biosynthetic process	BP	230	22	33	0.23856	0.00124172	0.0956522	0.143478
GO:0018205	peptidyl-lysine modification	BP	362	32	47	0.330126	0.00124794	0.0883978	0.129834
GO:0048788	cytoskeleton of presynaptic active zone	CC	7	0	4	1	0.00131557	0	0.571429
GO:0030991	intraciliary transport particle A	CC	7	0	4	1	0.00131557	0	0.571429
GO:0034968	histone lysine methylation	BP	117	7	20	0.846208	0.00136043	0.0598291	0.17094
GO:0031324	negative regulation of cellular metabolic process	BP	2172	150	216	0.988998	0.00139771	0.0690608	0.0994475
GO:0031112	positive regulation of microtubule polymerization or depolymerization	BP	35	1	9	0.948334	0.00169396	0.0285714	0.257143
GO:0019894	kinesin binding	MF	42	2	10	0.86538	0.00179494	0.047619	0.238095
GO:0046488	phosphatidylinositol metabolic process	BP	146	14	23	0.295619	0.00192522	0.0958904	0.157534
GO:0008104	protein localization	BP	2231	187	220	0.317327	0.00193032	0.0838189	0.0986105
GO:0005929	cilium	CC	612	24	71	0.999992	0.00205068	0.0392157	0.116013
GO:0005854	nascent polypeptide-associated complex	CC	4	0	3	1	0.00210106	0	0.75
GO:0050733	RS domain binding	MF	4	0	3	1	0.00210106	0	0.75
GO:0018022	peptidyl-lysine methylation	BP	130	7	21	0.910774	0.00216724	0.0538462	0.161538
GO:0005813	centrosome	CC	593	44	69	0.755752	0.00218573	0.074199	0.116358
GO:0031507	heterochromatin assembly	BP	65	4	13	0.783453	0.00219978	0.0615385	0.2
GO:0016070	RNA metabolic process	BP	3889	274	364	0.997924	0.00227126	0.0704551	0.0935973
GO:0070828	heterochromatin organization	BP	73	4	14	0.853331	0.002295	0.0547945	0.191781
GO:0140096	catalytic activity, acting on a protein	MF	1981	154	197	0.732927	0.00232236	0.0777385	0.0994447
GO:0090304	nucleic acid metabolic process	BP	4392	343	407	0.811961	0.00232466	0.0780965	0.0926685
GO:0008654	phospholipid biosynthetic process	BP	239	23	33	0.223663	0.00235633	0.0962343	0.138075
GO:0035097	histone methyltransferase complex	CC	58	5	12	0.511648	0.00238041	0.0862069	0.206897
GO:1903441	protein localization to ciliary membrane	BP	18	1	6	0.781933	0.00242699	0.0555556	0.333333
GO:0042438	melanin biosynthetic process	BP	18	1	6	0.781933	0.00242699	0.0555556	0.333333
GO:0016082	synaptic vesicle priming	BP	18	1	6	0.781933	0.00242699	0.0555556	0.333333
GO:0004438	phosphatidylinositol-3-phosphatase activity	MF	18	1	6	0.781933	0.00242699	0.0555556	0.333333
GO:0030990	intraciliary transport particle	CC	24	0	7	1	0.00252702	0	0.291667
GO:0046486	glycerolipid metabolic process	BP	346	30	44	0.377527	0.00262352	0.0867052	0.127168
GO:0031110	regulation of microtubule polymerization or depolymerization	BP	82	7	15	0.501288	0.00264542	0.0853659	0.182927
GO:0051641	cellular localization	BP	2575	208	249	0.537688	0.0027102	0.0807767	0.096699
GO:0051172	negative regulation of nitrogen compound metabolic process	BP	2056	137	203	0.996254	0.00277182	0.0666342	0.0987354
GO:0031115	negative regulation of microtubule polymerization	BP	13	2	5	0.28478	0.00277668	0.153846	0.384615
GO:0102991	myristoyl-CoA hydrolase activity	MF	13	2	5	0.28478	0.00277668	0.153846	0.384615
GO:0016773	phosphotransferase activity, alcohol group as acceptor	MF	632	36	72	0.992713	0.00304171	0.056962	0.113924
GO:0006366	transcription by RNA polymerase II	BP	2252	143	220	0.999707	0.00305802	0.0634991	0.0976909
GO:0009892	negative regulation of metabolic process	BP	2570	180	248	0.989684	0.00308462	0.0700389	0.0964981
GO:0031111	negative regulation of microtubule polymerization or depolymerization	BP	38	5	9	0.191403	0.00312559	0.131579	0.236842
GO:0042073	intraciliary transport	BP	38	0	9	1	0.00312559	0	0.236842
GO:0016301	kinase activity	MF	685	43	77	0.972459	0.00316038	0.0627737	0.112409
GO:0070727	cellular macromolecule localization	BP	1582	135	160	0.270547	0.00316738	0.085335	0.101138
GO:0016514	SWI/SNF complex	CC	25	1	7	0.879451	0.00326334	0.04	0.28
GO:0034593	phosphatidylinositol bisphosphate phosphatase activity	MF	25	2	7	0.613084	0.00326334	0.08	0.28
GO:0006650	glycerophospholipid metabolic process	BP	282	22	37	0.607654	0.00326566	0.0780142	0.131206
GO:0006582	melanin metabolic process	BP	19	1	6	0.799635	0.00330239	0.0526316	0.315789
GO:0052744	phosphatidylinositol monophosphate phosphatase activity	MF	19	1	6	0.799635	0.00330239	0.0526316	0.315789
GO:0061629	RNA polymerase II-specific DNA-binding transcription factor binding	MF	321	20	41	0.915553	0.00332411	0.0623053	0.127726
GO:0034613	cellular protein localization	BP	1574	134	159	0.28137	0.00341967	0.0851334	0.101017
GO:0031116	positive regulation of microtubule polymerization	BP	32	1	8	0.933378	0.00366994	0.03125	0.25
GO:0052866	phosphatidylinositol phosphate phosphatase activity	MF	32	2	8	0.744859	0.00366994	0.0625	0.25
GO:0004712	protein serine/threonine/tyrosine kinase activity	MF	432	19	52	0.999291	0.00368301	0.0439815	0.12037
GO:0099565	chemical synaptic transmission, postsynaptic	BP	85	3	15	0.972854	0.00378436	0.0352941	0.176471
GO:0071565	nBAF complex	CC	14	1	5	0.694059	0.00402856	0.0714286	0.357143
GO:0106018	phosphatidylinositol-3,5-bisphosphate phosphatase activity	MF	14	1	5	0.694059	0.00402856	0.0714286	0.357143
GO:0004672	protein kinase activity	MF	536	28	62	0.996664	0.0040757	0.0522388	0.115672
GO:0051276	chromosome organization	BP	904	83	97	0.125092	0.00408774	0.0918142	0.107301
GO:0099569	presynaptic cytoskeleton	CC	9	1	4	0.532918	0.00413934	0.111111	0.444444
GO:0018105	peptidyl-serine phosphorylation	BP	277	16	36	0.944794	0.00429967	0.0577617	0.129964
GO:0008344	adult locomotory behavior	BP	70	2	13	0.980896	0.00433294	0.0285714	0.185714
GO:0019748	secondary metabolic process	BP	47	2	10	0.903614	0.00433485	0.0425532	0.212766
GO:0099558	maintenance of synapse structure	BP	20	1	6	0.815901	0.00439278	0.05	0.3
GO:0018209	peptidyl-serine modification	BP	297	19	38	0.887523	0.00445469	0.0639731	0.127946
GO:1903311	regulation of mRNA metabolic process	BP	268	21	35	0.598382	0.00446535	0.0783582	0.130597
GO:0033036	macromolecule localization	BP	2612	222	250	0.222254	0.00450169	0.0849923	0.0957121
GO:0043412	macromolecule modification	BP	3443	290	322	0.23225	0.00467738	0.0842289	0.0935231
GO:0010605	negative regulation of macromolecule metabolic process	BP	2386	161	230	0.996899	0.00468039	0.0674769	0.0963956
GO:1905114	cell surface receptor signaling pathway involved in cell-cell signaling	BP	499	23	58	0.999347	0.00483208	0.0460922	0.116232
GO:0046785	microtubule polymerization	BP	79	5	14	0.77801	0.00486461	0.0632911	0.177215
GO:0060079	excitatory postsynaptic potential	BP	79	3	14	0.960223	0.00486461	0.0379747	0.177215
GO:0000118	histone deacetylase complex	CC	71	4	13	0.837929	0.00491327	0.056338	0.183099
GO:0032594	protein transport within lipid bilayer	BP	5	1	3	0.344831	0.00492983	0.2	0.6
GO:0010793	regulation of mRNA export from nucleus	BP	5	0	3	1	0.00492983	0	0.6
GO:1901525	negative regulation of mitophagy	BP	5	0	3	1	0.00492983	0	0.6
GO:0036156	inner dynein arm	CC	5	0	3	1	0.00492983	0	0.6
GO:0098882	structural constituent of presynaptic active zone	MF	5	0	3	1	0.00492983	0	0.6
GO:0006476	protein deacetylation	BP	113	13	18	0.126284	0.00503928	0.115044	0.159292
GO:0006355	regulation of transcription, DNA-templated	BP	2906	198	275	0.998252	0.00517117	0.0681349	0.0946318
GO:0010847	regulation of chromatin assembly	BP	27	1	7	0.898237	0.0052136	0.037037	0.259259
GO:1903506	regulation of nucleic acid-templated transcription	BP	2907	198	275	0.998285	0.00526563	0.0681115	0.0945992
GO:0032007	negative regulation of TOR signaling	BP	41	4	9	0.428099	0.00537279	0.097561	0.219512
GO:0032559	adenyl ribonucleotide binding	MF	1438	96	145	0.985494	0.00547841	0.0667594	0.100834
GO:0098831	presynaptic active zone cytoplasmic component	CC	15	0	5	1	0.00563709	0	0.333333
GO:0016290	palmitoyl-CoA hydrolase activity	MF	15	2	5	0.346453	0.00563709	0.133333	0.333333
GO:0051010	microtubule plus-end binding	MF	21	0	6	1	0.00572713	0	0.285714
GO:0070925	organelle assembly	BP	841	59	90	0.897754	0.00597957	0.0701546	0.107015
GO:0015630	microtubule cytoskeleton	CC	1244	98	127	0.638119	0.00615818	0.0787781	0.10209
GO:2001141	regulation of RNA biosynthetic process	BP	2916	201	275	0.996974	0.00618624	0.06893	0.0943073
GO:0035601	protein deacylation	BP	124	15	19	0.0766887	0.00618872	0.120968	0.153226
GO:0031060	regulation of histone methylation	BP	73	5	13	0.71574	0.00626054	0.0684932	0.178082
GO:0051969	regulation of transmission of nerve impulse	BP	10	2	4	0.191866	0.00645173	0.2	0.4
GO:0042753	positive regulation of circadian rhythm	BP	10	1	4	0.570813	0.00645173	0.1	0.4
GO:0006397	mRNA processing	BP	435	31	51	0.80057	0.00669453	0.0712644	0.117241
GO:0010970	transport along microtubule	BP	152	3	22	0.999741	0.00675372	0.0197368	0.144737
GO:1990959	eosinophil homeostasis	BP	2	0	2	1	0.00679732	0	1
GO:2000470	positive regulation of peroxidase activity	BP	2	0	2	1	0.00679732	0	1
GO:0031632	positive regulation of synaptic vesicle fusion to presynaptic active zone membrane	BP	2	0	2	1	0.00679732	0	1
GO:0099502	calcium-dependent activation of synaptic vesicle fusion	BP	2	0	2	1	0.00679732	0	1
GO:1901634	positive regulation of synaptic vesicle membrane organization	BP	2	0	2	1	0.00679732	0	1
GO:0035483	gastric emptying	BP	2	0	2	1	0.00679732	0	1
GO:0036372	opsin transport	BP	2	0	2	1	0.00679732	0	1
GO:1903444	negative regulation of brown fat cell differentiation	BP	2	0	2	1	0.00679732	0	1
GO:0097711	ciliary basal body-plasma membrane docking	BP	2	0	2	1	0.00679732	0	1
GO:1903445	protein transport from ciliary membrane to plasma membrane	BP	2	0	2	1	0.00679732	0	1
GO:0106293	NADH oxidase H202-forming activity	MF	2	0	2	1	0.00679732	0	1
GO:0030554	adenyl nucleotide binding	MF	1448	98	145	0.979793	0.00698124	0.0676796	0.100138
GO:0005654	nucleoplasm	CC	3796	322	350	0.174834	0.00730802	0.0848261	0.0922023
GO:0006346	DNA methylation-dependent heterochromatin assembly	BP	22	1	6	0.844581	0.00733449	0.0454545	0.272727
GO:0035371	microtubule plus-end	CC	22	0	6	1	0.00733449	0	0.272727
GO:0050321	tau-protein kinase activity	MF	22	3	6	0.262328	0.00733449	0.136364	0.272727
GO:0016071	mRNA metabolic process	BP	646	49	71	0.711661	0.0075808	0.0758514	0.109907
GO:0090308	regulation of DNA methylation-dependent heterochromatin assembly	BP	16	1	5	0.741704	0.00765014	0.0625	0.3125
GO:0099111	microtubule-based transport	BP	191	3	26	0.999986	0.00774756	0.0157068	0.136126
GO:1902275	regulation of chromatin organization	BP	36	1	8	0.952533	0.00786888	0.0277778	0.222222
GO:0050686	negative regulation of mRNA processing	BP	29	0	7	1	0.00792828	0	0.241379
GO:0140718	facultative heterochromatin assembly	BP	29	2	7	0.693853	0.00792828	0.0689655	0.241379
GO:0098732	macromolecule deacylation	BP	127	15	19	0.0899064	0.0079963	0.11811	0.149606
GO:0120025	plasma membrane bounded cell projection	CC	1949	109	189	0.999998	0.00822876	0.0559261	0.0969728
GO:0140110	transcription regulator activity	MF	1634	101	161	0.999217	0.00828095	0.0618115	0.0985312
GO:0032838	plasma membrane bounded cell projection cytoplasm	CC	211	7	28	0.998687	0.00828301	0.0331754	0.132701
GO:0050789	regulation of biological process	BP	9475	713	822	0.999516	0.00890513	0.0752507	0.0867546
GO:0099504	synaptic vesicle cycle	BP	165	10	23	0.869784	0.00894221	0.0606061	0.139394
GO:0046854	phosphatidylinositol phosphate biosynthetic process	BP	60	7	11	0.210993	0.00920149	0.116667	0.183333
GO:0007271	synaptic transmission, cholinergic	BP	23	2	6	0.566951	0.0092436	0.0869565	0.26087
GO:0006516	glycoprotein catabolic process	BP	23	3	6	0.285037	0.0092436	0.130435	0.26087
GO:2000323	negative regulation of glucocorticoid receptor signaling pathway	BP	6	2	3	0.0791261	0.00925638	0.333333	0.5
GO:0033601	positive regulation of mammary gland epithelial cell proliferation	BP	6	0	3	1	0.00925638	0	0.5
GO:2000849	regulation of glucocorticoid secretion	BP	6	0	3	1	0.00925638	0	0.5
GO:0048790	maintenance of presynaptic active zone structure	BP	6	0	3	1	0.00925638	0	0.5
GO:0035965	cardiolipin acyl-chain remodeling	BP	6	0	3	1	0.00925638	0	0.5
GO:2000197	regulation of ribonucleoprotein complex localization	BP	6	0	3	1	0.00925638	0	0.5
GO:0002139	stereocilia coupling link	CC	6	0	3	1	0.00925638	0	0.5
GO:0002141	stereocilia ankle link	CC	6	0	3	1	0.00925638	0	0.5
GO:0002142	stereocilia ankle link complex	CC	6	0	3	1	0.00925638	0	0.5
GO:0005167	neurotrophin TRK receptor binding	MF	6	1	3	0.397971	0.00925638	0.166667	0.5
GO:0005168	neurotrophin TRKA receptor binding	MF	6	1	3	0.397971	0.00925638	0.166667	0.5
GO:0006351	transcription, DNA-templated	BP	3009	204	281	0.998896	0.00930456	0.0677966	0.0933865
GO:0006644	phospholipid metabolic process	BP	351	29	42	0.486328	0.00931957	0.0826211	0.119658
GO:0046189	phenol-containing compound biosynthetic process	BP	37	3	8	0.586586	0.0093306	0.0810811	0.216216
GO:0097659	nucleic acid-templated transcription	BP	3010	204	281	0.998917	0.0094606	0.0677741	0.0933555
GO:0051081	nuclear membrane disassembly	BP	11	1	4	0.605635	0.00948337	0.0909091	0.363636
GO:0052629	phosphatidylinositol-3,5-bisphosphate 3-phosphatase activity	MF	11	1	4	0.605635	0.00948337	0.0909091	0.363636
GO:0071339	MLL1 complex	CC	30	1	7	0.921075	0.00962087	0.0333333	0.233333
GO:0000785	chromatin	CC	1009	63	104	0.991174	0.00970076	0.0624381	0.103072
GO:0048024	regulation of mRNA splicing, via spliceosome	BP	94	5	15	0.887618	0.00977209	0.0531915	0.159574
GO:0007219	Notch signaling pathway	BP	157	6	22	0.989966	0.00980542	0.0382166	0.140127
GO:0120031	plasma membrane bounded cell projection assembly	BP	517	26	58	0.997847	0.00996434	0.0502901	0.112186
GO:0032048	cardiolipin metabolic process	BP	17	4	5	0.0436441	0.0101135	0.235294	0.294118
GO:1904355	positive regulation of telomere capping	BP	17	0	5	1	0.0101135	0	0.294118
GO:0030705	cytoskeleton-dependent intracellular transport	BP	186	5	25	0.999468	0.0103909	0.0268817	0.134409
GO:0032774	RNA biosynthetic process	BP	3028	209	282	0.997333	0.0105174	0.0690225	0.0931308
GO:0009755	hormone-mediated signaling pathway	BP	158	8	22	0.948501	0.0105323	0.0506329	0.139241
GO:0003713	transcription coactivator activity	MF	254	22	32	0.405364	0.0106278	0.0866142	0.125984
GO:0042995	cell projection	CC	2042	113	196	0.999999	0.0107775	0.0553379	0.0959843
GO:0019899	enzyme binding	MF	1895	153	183	0.537511	0.0108891	0.0807388	0.0965699
GO:0008589	regulation of smoothened signaling pathway	BP	78	2	13	0.989361	0.0109287	0.025641	0.166667
GO:0010556	regulation of macromolecule biosynthetic process	BP	3344	241	309	0.986426	0.0109616	0.0720694	0.0924043
GO:0099003	vesicle-mediated transport in synapse	BP	178	11	24	0.863492	0.0114451	0.0617978	0.134831
GO:0003714	transcription corepressor activity	MF	178	13	24	0.693581	0.0114451	0.0730337	0.134831
GO:0031445	regulation of heterochromatin assembly	BP	24	1	6	0.868797	0.0114825	0.0416667	0.25
GO:0120261	regulation of heterochromatin organization	BP	24	1	6	0.868797	0.0114825	0.0416667	0.25
GO:0006482	protein demethylation	BP	31	1	7	0.927487	0.0115627	0.0322581	0.225806
GO:0008214	protein dealkylation	BP	31	1	7	0.927487	0.0115627	0.0322581	0.225806
GO:0044665	MLL1/2 complex	CC	31	1	7	0.927487	0.0115627	0.0322581	0.225806
GO:0005524	ATP binding	MF	1382	94	137	0.974357	0.0119486	0.0680174	0.0991317
GO:0031326	regulation of cellular biosynthetic process	BP	3478	259	320	0.951902	0.0119986	0.0744681	0.0920069
GO:0031109	microtubule polymerization or depolymerization	BP	114	8	17	0.715275	0.0120638	0.0701754	0.149123
GO:0022411	cellular component disassembly	BP	429	38	49	0.30686	0.0123675	0.0885781	0.114219
GO:0009889	regulation of biosynthetic process	BP	3529	262	324	0.958685	0.0128089	0.074242	0.0918107
GO:0018024	histone-lysine N-methyltransferase activity	MF	39	4	8	0.390538	0.0128469	0.102564	0.205128
GO:2000846	regulation of corticosteroid hormone secretion	BP	12	0	4	1	0.0133089	0	0.333333
GO:1901862	negative regulation of muscle tissue development	BP	12	0	4	1	0.0133089	0	0.333333
GO:0034770	histone H4-K20 methylation	BP	12	1	4	0.637634	0.0133089	0.0833333	0.333333
GO:0045815	epigenetic maintenance of chromatin in transcription-competent conformation	BP	12	2	4	0.253645	0.0133089	0.166667	0.333333
GO:0030397	membrane disassembly	BP	12	1	4	0.637634	0.0133089	0.0833333	0.333333
GO:0071564	npBAF complex	CC	12	1	4	0.637634	0.0133089	0.0833333	0.333333
GO:0071014	post-mRNA release spliceosomal complex	CC	12	0	4	1	0.0133089	0	0.333333
GO:0097542	ciliary tip	CC	47	1	9	0.981322	0.0134007	0.0212766	0.191489
GO:0005829	cytosol	CC	4874	423	438	0.0431315	0.0135246	0.086787	0.0898646
GO:0046471	phosphatidylglycerol metabolic process	BP	32	4	7	0.258781	0.0137727	0.125	0.21875
GO:0045879	negative regulation of smoothened signaling pathway	BP	32	1	7	0.933378	0.0137727	0.03125	0.21875
GO:0045922	negative regulation of fatty acid metabolic process	BP	25	2	6	0.613084	0.014078	0.08	0.24
GO:0070076	histone lysine demethylation	BP	25	0	6	1	0.014078	0	0.24
GO:0016790	thiolester hydrolase activity	MF	40	5	8	0.220958	0.0149294	0.125	0.2
GO:0120036	plasma membrane bounded cell projection organization	BP	1359	73	134	0.999981	0.0151288	0.053716	0.0986019
GO:0030046	parallel actin filament bundle assembly	BP	7	0	3	1	0.015212	0	0.428571
GO:2000322	regulation of glucocorticoid receptor signaling pathway	BP	7	2	3	0.104969	0.015212	0.285714	0.428571
GO:1903147	negative regulation of autophagy of mitochondrion	BP	7	0	3	1	0.015212	0	0.428571
GO:2000630	positive regulation of miRNA metabolic process	BP	7	1	3	0.446805	0.015212	0.142857	0.428571
GO:0071166	ribonucleoprotein complex localization	BP	7	0	3	1	0.015212	0	0.428571
GO:0070973	protein localization to endoplasmic reticulum exit site	BP	7	1	3	0.446805	0.015212	0.142857	0.428571
GO:0016174	NAD(P)H oxidase H2O2-forming activity	MF	7	0	3	1	0.015212	0	0.428571
GO:1902387	ceramide 1-phosphate binding	MF	7	1	3	0.446805	0.015212	0.142857	0.428571
GO:0031497	chromatin assembly	BP	145	12	20	0.514495	0.0157115	0.0827586	0.137931
GO:0006725	cellular aromatic compound metabolic process	BP	4982	402	446	0.560116	0.0160776	0.0806905	0.0895223
GO:0032880	regulation of protein localization	BP	755	64	79	0.371766	0.0160846	0.0847682	0.104636
GO:0060090	molecular adaptor activity	MF	353	25	41	0.789385	0.0161321	0.0708215	0.116147
GO:0010468	regulation of gene expression	BP	4085	300	370	0.983336	0.0163048	0.0734394	0.0905753
GO:0006338	chromatin remodeling	BP	203	12	26	0.905338	0.0163564	0.0591133	0.128079
GO:0032986	protein-DNA complex disassembly	BP	19	0	5	1	0.0165582	0	0.263158
GO:0032011	ARF protein signal transduction	BP	19	0	5	1	0.0165582	0	0.263158
GO:0032012	regulation of ARF protein signal transduction	BP	19	0	5	1	0.0165582	0	0.263158
GO:0047617	acyl-CoA hydrolase activity	MF	19	3	5	0.19609	0.0165582	0.157895	0.263158
GO:0097001	ceramide binding	MF	19	3	5	0.19609	0.0165582	0.157895	0.263158
GO:0030031	cell projection assembly	BP	531	28	58	0.996001	0.0165902	0.0527307	0.109228
GO:0030030	cell projection organization	BP	1398	75	137	0.999986	0.0170204	0.0536481	0.0979971
GO:0043414	macromolecule methylation	BP	294	16	35	0.969819	0.0177279	0.0544218	0.119048
GO:0007017	microtubule-based process	BP	824	52	85	0.980473	0.0179148	0.0631068	0.103155
GO:0035641	locomotory exploration behavior	BP	13	0	4	1	0.0179899	0	0.307692
GO:0042921	glucocorticoid receptor signaling pathway	BP	13	3	4	0.0824029	0.0179899	0.230769	0.307692
GO:0043455	regulation of secondary metabolic process	BP	13	1	4	0.667039	0.0179899	0.0769231	0.307692
GO:0048021	regulation of melanin biosynthetic process	BP	13	1	4	0.667039	0.0179899	0.0769231	0.307692
GO:1900376	regulation of secondary metabolite biosynthetic process	BP	13	1	4	0.667039	0.0179899	0.0769231	0.307692
GO:0035721	intraciliary retrograde transport	BP	13	0	4	1	0.0179899	0	0.307692
GO:0000137	Golgi cis cisterna	CC	13	0	4	1	0.0179899	0	0.307692
GO:0031056	regulation of histone modification	BP	166	14	22	0.479726	0.0180345	0.0843373	0.13253
GO:0000226	microtubule cytoskeleton organization	BP	587	42	63	0.825752	0.0182566	0.0715503	0.107325
GO:0046483	heterocycle metabolic process	BP	4933	402	441	0.460879	0.0183568	0.081492	0.0893979
GO:0016772	transferase activity, transferring phosphorus-containing groups	MF	825	58	85	0.892563	0.0184143	0.070303	0.10303
GO:0006139	nucleobase-containing compound metabolic process	BP	4792	386	429	0.575495	0.0186669	0.0805509	0.0895242
GO:0016573	histone acetylation	BP	157	13	21	0.510799	0.0186744	0.0828025	0.133758
GO:0045935	positive regulation of nucleobase-containing compound metabolic process	BP	1742	113	167	0.996967	0.0189569	0.064868	0.0958668
GO:1905550	regulation of protein localization to endoplasmic reticulum	BP	3	0	2	1	0.0192723	0	0.666667
GO:2000832	negative regulation of steroid hormone secretion	BP	3	0	2	1	0.0192723	0	0.666667
GO:2000847	negative regulation of corticosteroid hormone secretion	BP	3	0	2	1	0.0192723	0	0.666667
GO:2000850	negative regulation of glucocorticoid secretion	BP	3	0	2	1	0.0192723	0	0.666667
GO:1901626	regulation of postsynaptic membrane organization	BP	3	0	2	1	0.0192723	0	0.666667
GO:0035482	gastric motility	BP	3	0	2	1	0.0192723	0	0.666667
GO:0009730	detection of carbohydrate stimulus	BP	3	1	2	0.224075	0.0192723	0.333333	0.666667
GO:0009732	detection of hexose stimulus	BP	3	1	2	0.224075	0.0192723	0.333333	0.666667
GO:0034287	detection of monosaccharide stimulus	BP	3	1	2	0.224075	0.0192723	0.333333	0.666667
GO:0051594	detection of glucose	BP	3	1	2	0.224075	0.0192723	0.333333	0.666667
GO:1904886	beta-catenin destruction complex disassembly	BP	3	1	2	0.224075	0.0192723	0.333333	0.666667
GO:0050916	sensory perception of sweet taste	BP	3	0	2	1	0.0192723	0	0.666667
GO:0050917	sensory perception of umami taste	BP	3	0	2	1	0.0192723	0	0.666667
GO:0043400	cortisol secretion	BP	3	0	2	1	0.0192723	0	0.666667
GO:0051462	regulation of cortisol secretion	BP	3	0	2	1	0.0192723	0	0.666667
GO:2000468	regulation of peroxidase activity	BP	3	0	2	1	0.0192723	0	0.666667
GO:0051461	positive regulation of corticotropin secretion	BP	3	0	2	1	0.0192723	0	0.666667
GO:1902309	negative regulation of peptidyl-serine dephosphorylation	BP	3	0	2	1	0.0192723	0	0.666667
GO:0044313	protein K6-linked deubiquitination	BP	3	0	2	1	0.0192723	0	0.666667
GO:2001253	regulation of histone H3-K36 trimethylation	BP	3	0	2	1	0.0192723	0	0.666667
GO:0042335	cuticle development	BP	3	0	2	1	0.0192723	0	0.666667
GO:0010360	negative regulation of anion channel activity	BP	3	0	2	1	0.0192723	0	0.666667
GO:0043293	apoptosome	CC	3	0	2	1	0.0192723	0	0.666667
GO:0043260	laminin-11 complex	CC	3	0	2	1	0.0192723	0	0.666667
GO:0030981	cortical microtubule cytoskeleton	CC	3	0	2	1	0.0192723	0	0.666667
GO:0061793	chromatin lock complex	CC	3	0	2	1	0.0192723	0	0.666667
GO:0071535	RING-like zinc finger domain binding	MF	3	0	2	1	0.0192723	0	0.666667
GO:0017020	myosin phosphatase regulator activity	MF	3	1	2	0.224075	0.0192723	0.333333	0.666667
GO:0051429	corticotropin-releasing hormone receptor binding	MF	3	0	2	1	0.0192723	0	0.666667
GO:0051430	corticotropin-releasing hormone receptor 1 binding	MF	3	0	2	1	0.0192723	0	0.666667
GO:0140090	membrane curvature sensor activity	MF	3	0	2	1	0.0192723	0	0.666667
GO:0017089	glycolipid transfer activity	MF	3	0	2	1	0.0192723	0	0.666667
GO:0106029	tRNA pseudouridine synthase activity	MF	3	0	2	1	0.0192723	0	0.666667
GO:0030534	adult behavior	BP	120	5	17	0.970735	0.0193954	0.0416667	0.141667
GO:0030159	signaling receptor complex adaptor activity	MF	50	1	9	0.985519	0.0197559	0.02	0.18
GO:0048156	tau protein binding	MF	42	3	8	0.673117	0.0198102	0.0714286	0.190476
GO:0030010	establishment of cell polarity	BP	139	11	19	0.578929	0.0198806	0.0791367	0.136691
GO:0005814	centriole	CC	139	8	19	0.884865	0.0198806	0.057554	0.136691
GO:0097159	organic cyclic compound binding	MF	5298	417	471	0.790035	0.0203881	0.0787089	0.0889015
GO:0048261	negative regulation of receptor-mediated endocytosis	BP	27	6	6	0.0189374	0.020439	0.222222	0.222222
GO:0010390	histone monoubiquitination	BP	27	1	6	0.898237	0.020439	0.037037	0.222222
GO:0043425	bHLH transcription factor binding	MF	27	2	6	0.655356	0.020439	0.0740741	0.222222
GO:0032452	histone demethylase activity	MF	27	1	6	0.898237	0.020439	0.037037	0.222222
GO:0140457	protein demethylase activity	MF	27	1	6	0.898237	0.020439	0.037037	0.222222
GO:0036092	phosphatidylinositol-3-phosphate biosynthetic process	BP	20	0	5	1	0.0206133	0	0.25
GO:0048025	negative regulation of mRNA splicing, via spliceosome	BP	20	0	5	1	0.0206133	0	0.25
GO:0070314	G1 to G0 transition	BP	20	2	5	0.490581	0.0206133	0.1	0.25
GO:0101023	vascular endothelial cell proliferation	BP	20	0	5	1	0.0206133	0	0.25
GO:1905562	regulation of vascular endothelial cell proliferation	BP	20	0	5	1	0.0206133	0	0.25
GO:1903861	positive regulation of dendrite extension	BP	20	0	5	1	0.0206133	0	0.25
GO:1901363	heterocyclic compound binding	MF	5240	412	466	0.795947	0.0207729	0.078626	0.0889313
GO:0045893	positive regulation of transcription, DNA-templated	BP	1430	84	139	0.999697	0.0207964	0.0587413	0.0972028
GO:1903508	positive regulation of nucleic acid-templated transcription	BP	1430	84	139	0.999697	0.0207964	0.0587413	0.0972028
GO:0044306	neuron projection terminus	CC	112	6	16	0.899854	0.0212755	0.0535714	0.142857
GO:0006473	protein acetylation	BP	198	16	25	0.543749	0.0214728	0.0808081	0.126263
GO:0030518	intracellular steroid hormone receptor signaling pathway	BP	103	5	15	0.927972	0.0215368	0.0485437	0.145631
GO:0035335	peptidyl-tyrosine dephosphorylation	BP	94	4	14	0.952644	0.0216379	0.0425532	0.148936
GO:0004725	protein tyrosine phosphatase activity	MF	94	4	14	0.952644	0.0216379	0.0425532	0.148936
GO:0051254	positive regulation of RNA metabolic process	BP	1557	95	150	0.999341	0.0220049	0.0610148	0.0963391
GO:0005856	cytoskeleton	CC	2047	146	193	0.963913	0.0220885	0.0713239	0.0942843
GO:1905168	positive regulation of double-strand break repair via homologous recombination	BP	35	1	7	0.948334	0.0221903	0.0285714	0.2
GO:0033143	regulation of intracellular steroid hormone receptor signaling pathway	BP	68	4	11	0.812303	0.022595	0.0588235	0.161765
GO:0016604	nuclear body	CC	767	61	79	0.584373	0.0226142	0.0795306	0.102999
GO:0031340	positive regulation of vesicle fusion	BP	8	1	3	0.49168	0.0228635	0.125	0.375
GO:0032253	dense core granule localization	BP	8	0	3	1	0.0228635	0	0.375
GO:0099519	dense core granule cytoskeletal transport	BP	8	0	3	1	0.0228635	0	0.375
GO:1901950	dense core granule transport	BP	8	0	3	1	0.0228635	0	0.375
GO:1990709	presynaptic active zone organization	BP	8	0	3	1	0.0228635	0	0.375
GO:0035933	glucocorticoid secretion	BP	8	0	3	1	0.0228635	0	0.375
GO:0098937	anterograde dendritic transport	BP	8	0	3	1	0.0228635	0	0.375
GO:0034773	histone H4-K20 trimethylation	BP	8	0	3	1	0.0228635	0	0.375
GO:0032049	cardiolipin biosynthetic process	BP	8	2	3	0.132677	0.0228635	0.25	0.375
GO:0016832	aldehyde-lyase activity	MF	8	1	3	0.49168	0.0228635	0.125	0.375
GO:0099122	RNA polymerase II C-terminal domain binding	MF	8	0	3	1	0.0228635	0	0.375
GO:0120017	ceramide transfer activity	MF	8	1	3	0.49168	0.0228635	0.125	0.375
GO:1902680	positive regulation of RNA biosynthetic process	BP	1436	86	139	0.999431	0.0235028	0.0598886	0.0967967
GO:0035930	corticosteroid hormone secretion	BP	14	0	4	1	0.0235744	0	0.285714
GO:2000831	regulation of steroid hormone secretion	BP	14	0	4	1	0.0235744	0	0.285714
GO:0031958	corticosteroid receptor signaling pathway	BP	14	3	4	0.0988004	0.0235744	0.214286	0.285714
GO:0021535	cell migration in hindbrain	BP	14	0	4	1	0.0235744	0	0.285714
GO:0010310	regulation of hydrogen peroxide metabolic process	BP	14	0	4	1	0.0235744	0	0.285714
GO:0070822	Sin3-type complex	CC	14	1	4	0.694059	0.0235744	0.0714286	0.285714
GO:0106019	phosphatidylinositol-4,5-bisphosphate phosphatase activity	MF	14	1	4	0.694059	0.0235744	0.0714286	0.285714
GO:0140299	small molecule sensor activity	MF	14	1	4	0.694059	0.0235744	0.0714286	0.285714
GO:0018393	internal peptidyl-lysine acetylation	BP	161	13	21	0.548368	0.0240571	0.0807453	0.130435
GO:0018023	peptidyl-lysine trimethylation	BP	52	2	9	0.931506	0.0250504	0.0384615	0.173077
GO:0042054	histone methyltransferase activity	MF	52	6	9	0.243649	0.0250504	0.115385	0.173077
GO:0016279	protein-lysine N-methyltransferase activity	MF	52	4	9	0.617495	0.0250504	0.0769231	0.173077
GO:0060078	regulation of postsynaptic membrane potential	BP	105	7	15	0.757449	0.0252044	0.0666667	0.142857
GO:0001221	transcription coregulator binding	MF	105	5	15	0.934962	0.0252044	0.047619	0.142857
GO:0016289	CoA hydrolase activity	MF	21	3	5	0.239864	0.0252652	0.142857	0.238095
GO:0070001	aspartic-type peptidase activity	MF	21	0	5	1	0.0252652	0	0.238095
GO:0034708	methyltransferase complex	CC	87	5	13	0.844001	0.0256352	0.0574713	0.149425
GO:0140513	nuclear protein-containing complex	CC	1137	111	112	0.0214596	0.0257144	0.0976253	0.0985048
GO:0018394	peptidyl-lysine acetylation	BP	172	13	22	0.645538	0.0260074	0.0755814	0.127907
GO:0031491	nucleosome binding	MF	61	6	10	0.374031	0.0265902	0.0983607	0.163934
GO:0030674	protein-macromolecule adaptor activity	MF	293	20	34	0.820187	0.0268846	0.0682594	0.116041
GO:0006475	internal protein amino acid acetylation	BP	163	14	21	0.451816	0.0271588	0.0858896	0.128834
GO:0080090	regulation of primary metabolic process	BP	4977	383	442	0.907131	0.0272735	0.076954	0.0888085
GO:0046907	intracellular transport	BP	1421	127	137	0.125983	0.0273473	0.0893737	0.096411
GO:0030004	cellular monovalent inorganic cation homeostasis	BP	97	12	14	0.092675	0.0276479	0.123711	0.14433
GO:0005930	axoneme	CC	125	3	17	0.998194	0.0277795	0.024	0.136
GO:0033059	cellular pigmentation	BP	53	2	9	0.93608	0.0280436	0.0377358	0.169811
GO:0005801	cis-Golgi network	CC	53	5	9	0.431522	0.0280436	0.0943396	0.169811
GO:0016278	lysine N-methyltransferase activity	MF	53	4	9	0.632676	0.0280436	0.0754717	0.169811
GO:0036064	ciliary basal body	CC	154	11	20	0.712973	0.028325	0.0714286	0.12987
GO:0070050	neuron cellular homeostasis	BP	29	0	6	1	0.0285078	0	0.206897
GO:0016577	histone demethylation	BP	29	1	6	0.914097	0.0285078	0.0344828	0.206897
GO:0046856	phosphatidylinositol dephosphorylation	BP	29	2	6	0.693853	0.0285078	0.0689655	0.206897
GO:0051171	regulation of nitrogen compound metabolic process	BP	4839	373	430	0.895785	0.0288151	0.077082	0.0888613
GO:0048471	perinuclear region of cytoplasm	CC	667	60	69	0.214089	0.0290473	0.089955	0.103448
GO:0005844	polysome	CC	62	5	10	0.572225	0.0294457	0.0806452	0.16129
GO:0033144	negative regulation of intracellular steroid hormone receptor signaling pathway	BP	37	3	7	0.586586	0.0294544	0.0810811	0.189189
GO:0032451	demethylase activity	MF	37	1	7	0.956391	0.0294544	0.027027	0.189189
GO:0018193	peptidyl-amino acid modification	BP	1132	87	111	0.721985	0.0294569	0.0768551	0.0980565
GO:0016192	vesicle-mediated transport	BP	1380	100	133	0.901101	0.0297222	0.0724638	0.0963768
GO:0097014	ciliary plasm	CC	126	3	17	0.998317	0.0297393	0.0238095	0.134921
GO:0033599	regulation of mammary gland epithelial cell proliferation	BP	15	0	4	1	0.030097	0	0.266667
GO:1905564	positive regulation of vascular endothelial cell proliferation	BP	15	0	4	1	0.030097	0	0.266667
GO:0036465	synaptic vesicle recycling	BP	71	6	11	0.520151	0.0301768	0.084507	0.15493
GO:0007274	neuromuscular synaptic transmission	BP	22	1	5	0.844581	0.030539	0.0454545	0.227273
GO:0048169	regulation of long-term neuronal synaptic plasticity	BP	22	0	5	1	0.030539	0	0.227273
GO:1903859	regulation of dendrite extension	BP	22	0	5	1	0.030539	0	0.227273
GO:0030285	integral component of synaptic vesicle membrane	CC	22	2	5	0.542437	0.030539	0.0909091	0.227273
GO:0008139	nuclear localization sequence binding	MF	22	2	5	0.542437	0.030539	0.0909091	0.227273
GO:0048598	embryonic morphogenesis	BP	539	14	57	1	0.0307118	0.025974	0.105751
GO:0008333	endosome to lysosome transport	BP	54	2	9	0.940363	0.0312793	0.037037	0.166667
GO:0070507	regulation of microtubule cytoskeleton organization	BP	146	12	19	0.52434	0.0313897	0.0821918	0.130137
GO:0022607	cellular component assembly	BP	2589	207	238	0.603712	0.0317661	0.0799537	0.0919274
GO:2000074	regulation of type B pancreatic cell development	BP	9	2	3	0.161779	0.0322255	0.222222	0.333333
GO:1901856	negative regulation of cellular respiration	BP	9	2	3	0.161779	0.0322255	0.222222	0.333333
GO:0021932	hindbrain radial glia guided cell migration	BP	9	0	3	1	0.0322255	0	0.333333
GO:1990822	basic amino acid transmembrane transport	BP	9	0	3	1	0.0322255	0	0.333333
GO:0017162	aryl hydrocarbon receptor binding	MF	9	0	3	1	0.0322255	0	0.333333
GO:0008331	high voltage-gated calcium channel activity	MF	9	0	3	1	0.0322255	0	0.333333
GO:0120016	sphingolipid transfer activity	MF	9	1	3	0.532918	0.0322255	0.111111	0.333333
GO:0032006	regulation of TOR signaling	BP	99	10	14	0.281047	0.032285	0.10101	0.141414
GO:0008089	anterograde axonal transport	BP	46	1	8	0.979669	0.0327818	0.0217391	0.173913
GO:0031062	positive regulation of histone methylation	BP	46	2	8	0.896888	0.0327818	0.0434783	0.173913
GO:1903312	negative regulation of mRNA metabolic process	BP	81	6	12	0.650839	0.0331281	0.0740741	0.148148
GO:0035591	signaling adaptor activity	MF	81	4	12	0.903065	0.0331281	0.0493827	0.148148
GO:0045736	negative regulation of cyclin-dependent protein serine/threonine kinase activity	BP	30	2	6	0.71173	0.0332295	0.0666667	0.2
GO:1904030	negative regulation of cyclin-dependent protein kinase activity	BP	30	2	6	0.71173	0.0332295	0.0666667	0.2
GO:0034331	cell junction maintenance	BP	38	2	7	0.82525	0.0336248	0.0526316	0.184211
GO:0043543	protein acylation	BP	237	20	28	0.460056	0.0340974	0.0843882	0.118143
GO:0032259	methylation	BP	330	22	37	0.859307	0.0344195	0.0666667	0.112121
GO:0000377	RNA splicing, via transesterification reactions with bulged adenosine as nucleophile	BP	268	17	31	0.884093	0.0346346	0.0634328	0.115672
GO:0000398	mRNA splicing, via spliceosome	BP	268	17	31	0.884093	0.0346346	0.0634328	0.115672
GO:0016706	2-oxoglutarate-dependent dioxygenase activity	MF	55	3	9	0.834101	0.0347655	0.0545455	0.163636
GO:0031985	Golgi cisterna	CC	100	14	14	0.0307362	0.0348043	0.14	0.14
GO:1901360	organic cyclic compound metabolic process	BP	5177	424	457	0.407461	0.0349744	0.0819007	0.0882751
GO:0018958	phenol-containing compound metabolic process	BP	91	9	13	0.317422	0.0355298	0.0989011	0.142857
GO:0062014	negative regulation of small molecule metabolic process	BP	82	4	12	0.908097	0.0360101	0.0487805	0.146341
GO:0042748	circadian sleep/wake cycle, non-REM sleep	BP	4	0	2	1	0.0364436	0	0.5
GO:0021678	third ventricle development	BP	4	0	2	1	0.0364436	0	0.5
GO:0019240	citrulline biosynthetic process	BP	4	0	2	1	0.0364436	0	0.5
GO:1990049	retrograde neuronal dense core vesicle transport	BP	4	0	2	1	0.0364436	0	0.5
GO:1990258	histone glutamine methylation	BP	4	1	2	0.287003	0.0364436	0.25	0.5
GO:0051458	corticotropin secretion	BP	4	0	2	1	0.0364436	0	0.5
GO:0051459	regulation of corticotropin secretion	BP	4	0	2	1	0.0364436	0	0.5
GO:0098908	regulation of neuronal action potential	BP	4	1	2	0.287003	0.0364436	0.25	0.5
GO:0006659	phosphatidylserine biosynthetic process	BP	4	0	2	1	0.0364436	0	0.5
GO:0016076	snRNA catabolic process	BP	4	0	2	1	0.0364436	0	0.5
GO:0010792	DNA double-strand break processing involved in repair via single-strand annealing	BP	4	0	2	1	0.0364436	0	0.5
GO:0032185	septin cytoskeleton organization	BP	4	0	2	1	0.0364436	0	0.5
GO:0060992	response to fungicide	BP	4	0	2	1	0.0364436	0	0.5
GO:1903450	regulation of G1 to G0 transition	BP	4	0	2	1	0.0364436	0	0.5
GO:1902308	regulation of peptidyl-serine dephosphorylation	BP	4	0	2	1	0.0364436	0	0.5
GO:0071787	endoplasmic reticulum tubular network formation	BP	4	1	2	0.287003	0.0364436	0.25	0.5
GO:2000627	positive regulation of miRNA catabolic process	BP	4	1	2	0.287003	0.0364436	0.25	0.5
GO:0008385	IkappaB kinase complex	CC	4	0	2	1	0.0364436	0	0.5
GO:0097512	cardiac myofibril	CC	4	0	2	1	0.0364436	0	0.5
GO:0031302	intrinsic component of endosome membrane	CC	4	0	2	1	0.0364436	0	0.5
GO:0070044	synaptobrevin 2-SNAP-25-syntaxin-1a complex	CC	4	0	2	1	0.0364436	0	0.5
GO:0000306	extrinsic component of vacuolar membrane	CC	4	0	2	1	0.0364436	0	0.5
GO:0005176	ErbB-2 class receptor binding	MF	4	0	2	1	0.0364436	0	0.5
GO:0140721	nuclease inhibitor activity	MF	4	0	2	1	0.0364436	0	0.5
GO:0031697	beta-1 adrenergic receptor binding	MF	4	0	2	1	0.0364436	0	0.5
GO:0016428	tRNA (cytosine-5-)-methyltransferase activity	MF	4	0	2	1	0.0364436	0	0.5
GO:0032138	single base insertion or deletion binding	MF	4	0	2	1	0.0364436	0	0.5
GO:0004694	eukaryotic translation initiation factor 2alpha kinase activity	MF	4	0	2	1	0.0364436	0	0.5
GO:0031013	troponin I binding	MF	4	0	2	1	0.0364436	0	0.5
GO:0043812	phosphatidylinositol-4-phosphate phosphatase activity	MF	4	0	2	1	0.0364436	0	0.5
GO:0052723	inositol hexakisphosphate 1-kinase activity	MF	4	0	2	1	0.0364436	0	0.5
GO:0052724	inositol hexakisphosphate 3-kinase activity	MF	4	0	2	1	0.0364436	0	0.5
GO:0032528	microvillus organization	BP	23	0	5	1	0.0364544	0	0.217391
GO:0051020	GTPase binding	MF	290	20	33	0.806515	0.0367125	0.0689655	0.113793
GO:0005622	intracellular anatomical structure	CC	12746	1088	1076	2.27547e-05	0.0370042	0.0853601	0.0844186
GO:0065007	biological regulation	BP	10062	757	860	0.999821	0.0371104	0.0752336	0.0854701
GO:0042752	regulation of circadian rhythm	BP	101	14	14	0.0331242	0.0374623	0.138614	0.138614
GO:0002091	negative regulation of receptor internalization	BP	16	2	4	0.376656	0.0375793	0.125	0.25
GO:0090036	regulation of protein kinase C signaling	BP	16	0	4	1	0.0375793	0	0.25
GO:0043401	steroid hormone mediated signaling pathway	BP	120	6	16	0.931087	0.0376412	0.05	0.133333
GO:0009891	positive regulation of biosynthetic process	BP	1746	120	164	0.981559	0.0377312	0.0687285	0.093929
GO:0010467	gene expression	BP	5029	386	444	0.918687	0.0377989	0.0767548	0.0882879
GO:0031981	nuclear lumen	CC	4092	357	365	0.0509478	0.0380627	0.0872434	0.0891984
GO:1900181	negative regulation of protein localization to nucleus	BP	31	2	6	0.728724	0.0384295	0.0645161	0.193548
GO:0015297	antiporter activity	MF	74	5	11	0.726913	0.0394195	0.0675676	0.148649
GO:0008361	regulation of cell size	BP	170	8	21	0.970318	0.0404328	0.0470588	0.123529
GO:0198738	cell-cell signaling by wnt	BP	419	20	45	0.997479	0.0405511	0.0477327	0.107399
GO:0046148	pigment biosynthetic process	BP	48	4	8	0.553006	0.0410448	0.0833333	0.166667
GO:0016922	nuclear receptor binding	MF	131	7	17	0.914603	0.0411042	0.0534351	0.129771
GO:0000375	RNA splicing, via transesterification reactions	BP	272	17	31	0.897094	0.0411112	0.0625	0.113971
GO:0016575	histone deacetylation	BP	93	11	13	0.131479	0.0413868	0.11828	0.139785
GO:0030424	axon	CC	560	27	58	0.999269	0.0416813	0.0482143	0.103571
GO:0007041	lysosomal transport	BP	112	7	15	0.812963	0.0417369	0.0625	0.133929
GO:0060255	regulation of macromolecule metabolic process	BP	5253	410	462	0.845335	0.0419303	0.0780506	0.0879497
GO:0090311	regulation of protein deacetylation	BP	57	7	9	0.176538	0.0425191	0.122807	0.157895
GO:0002068	glandular epithelial cell development	BP	24	2	5	0.590501	0.0430259	0.0833333	0.208333
GO:0036010	protein localization to endosome	BP	24	4	5	0.125042	0.0430259	0.166667	0.208333
GO:0061162	establishment of monopolar cell polarity	BP	24	0	5	1	0.0430259	0	0.208333
GO:0051568	histone H3-K4 methylation	BP	66	4	10	0.793441	0.0430365	0.0606061	0.151515
GO:0035869	ciliary transition zone	CC	66	2	10	0.974493	0.0430365	0.030303	0.151515
GO:0007528	neuromuscular junction development	BP	40	4	7	0.40938	0.0430998	0.1	0.175
GO:0006110	regulation of glycolytic process	BP	40	0	7	1	0.0430998	0	0.175
GO:0007099	centriole replication	BP	40	2	7	0.846504	0.0430998	0.05	0.175
GO:0002327	immature B cell differentiation	BP	10	0	3	1	0.0432714	0	0.3
GO:0050802	circadian sleep/wake cycle, sleep	BP	10	1	3	0.570813	0.0432714	0.1	0.3
GO:0071514	genomic imprinting	BP	10	0	3	1	0.0432714	0	0.3
GO:0015802	basic amino acid transport	BP	10	0	3	1	0.0432714	0	0.3
GO:1903059	regulation of protein lipidation	BP	10	0	3	1	0.0432714	0	0.3
GO:0010587	miRNA catabolic process	BP	10	2	3	0.191866	0.0432714	0.2	0.3
GO:0006655	phosphatidylglycerol biosynthetic process	BP	10	2	3	0.191866	0.0432714	0.2	0.3
GO:0000220	vacuolar proton-transporting V-type ATPase, V0 domain	CC	10	3	3	0.0414299	0.0432714	0.3	0.3
GO:0043020	NADPH oxidase complex	CC	10	0	3	1	0.0432714	0	0.3
GO:0034596	phosphatidylinositol phosphate 4-phosphatase activity	MF	10	0	3	1	0.0432714	0	0.3
GO:0046030	inositol trisphosphate phosphatase activity	MF	10	1	3	0.570813	0.0432714	0.1	0.3
GO:0004439	phosphatidylinositol-4,5-bisphosphate 5-phosphatase activity	MF	10	1	3	0.570813	0.0432714	0.1	0.3
GO:0005795	Golgi stack	CC	132	16	17	0.0682178	0.0437082	0.121212	0.128788
GO:0098563	intrinsic component of synaptic vesicle membrane	CC	32	2	6	0.744859	0.0441195	0.0625	0.1875
GO:1990752	microtubule end	CC	32	0	6	1	0.0441195	0	0.1875
GO:0031647	regulation of protein stability	BP	274	19	31	0.794129	0.0446707	0.0693431	0.113139
GO:0030100	regulation of endocytosis	BP	192	13	23	0.789411	0.0447526	0.0677083	0.119792
GO:0007029	endoplasmic reticulum organization	BP	85	13	12	0.0189825	0.0457117	0.152941	0.141176
GO:0070603	SWI/SNF superfamily-type complex	CC	85	7	12	0.540176	0.0457117	0.0823529	0.141176
GO:0001558	regulation of cell growth	BP	380	24	41	0.92203	0.0458919	0.0631579	0.107895
GO:2000479	regulation of cAMP-dependent protein kinase activity	BP	17	0	4	1	0.0460304	0	0.235294
GO:0050746	regulation of lipoprotein metabolic process	BP	17	2	4	0.406263	0.0460304	0.117647	0.235294
GO:0006337	nucleosome disassembly	BP	17	0	4	1	0.0460304	0	0.235294
GO:0046838	phosphorylated carbohydrate dephosphorylation	BP	17	3	4	0.154607	0.0460304	0.176471	0.235294
GO:0046855	inositol phosphate dephosphorylation	BP	17	3	4	0.154607	0.0460304	0.176471	0.235294
GO:1903830	magnesium ion transmembrane transport	BP	17	7	4	0.00021317	0.0460304	0.411765	0.235294
GO:0098918	structural constituent of synapse	MF	17	1	4	0.762669	0.0460304	0.0588235	0.235294
GO:0008574	plus-end-directed microtubule motor activity	MF	17	0	4	1	0.0460304	0	0.235294
GO:0052745	inositol phosphate phosphatase activity	MF	17	3	4	0.154607	0.0460304	0.176471	0.235294
GO:0015095	magnesium ion transmembrane transporter activity	MF	17	7	4	0.00021317	0.0460304	0.411765	0.235294
GO:0031323	regulation of cellular metabolic process	BP	5155	415	453	0.584732	0.0464088	0.0805044	0.0878758
GO:0006354	DNA-templated transcription, elongation	BP	76	5	11	0.748301	0.0465753	0.0657895	0.144737
GO:1990778	protein localization to cell periphery	BP	317	21	35	0.861725	0.0467606	0.0662461	0.11041
GO:0001726	ruffle	CC	173	12	21	0.754428	0.0473825	0.0693642	0.121387
GO:0016791	phosphatase activity	MF	255	16	29	0.887693	0.0480562	0.0627451	0.113725
GO:0050794	regulation of cellular process	BP	9095	685	779	0.999068	0.0482626	0.0753161	0.0856515
GO:0046839	phospholipid dephosphorylation	BP	41	3	7	0.656941	0.0484226	0.0731707	0.170732
GO:0051219	phosphoprotein binding	MF	86	6	12	0.707307	0.049311	0.0697674	0.139535
GO:0005938	cell cortex	CC	287	18	32	0.899829	0.0495205	0.0627178	0.111498
GO:0031328	positive regulation of cellular biosynthetic process	BP	1717	118	160	0.980723	0.0499184	0.0687245	0.0931858
GO:0032868	response to insulin	BP	225	15	26	0.820397	0.0501313	0.0666667	0.115556
GO:1903579	negative regulation of ATP metabolic process	BP	25	2	5	0.613084	0.0502629	0.08	0.2
GO:0032400	melanosome localization	BP	25	1	5	0.879451	0.0502629	0.04	0.2
GO:0061339	establishment or maintenance of monopolar cell polarity	BP	25	0	5	1	0.0502629	0	0.2
GO:0033119	negative regulation of RNA splicing	BP	25	0	5	1	0.0502629	0	0.2
GO:0070861	regulation of protein exit from endoplasmic reticulum	BP	25	6	5	0.0130129	0.0502629	0.24	0.2
GO:0016242	negative regulation of macroautophagy	BP	33	3	6	0.507632	0.0503085	0.0909091	0.181818
GO:0046473	phosphatidic acid metabolic process	BP	33	0	6	1	0.0503085	0	0.181818
GO:0031644	regulation of nervous system process	BP	115	8	15	0.72434	0.0507748	0.0695652	0.130435
GO:0032555	purine ribonucleotide binding	MF	1753	122	163	0.974077	0.0511246	0.069595	0.0929835
GO:0035418	protein localization to synapse	BP	59	2	9	0.957987	0.0513568	0.0338983	0.152542
GO:0061951	establishment of protein localization to plasma membrane	BP	59	4	9	0.715336	0.0513568	0.0677966	0.152542
GO:0043679	axon terminus	CC	96	5	13	0.897977	0.0513948	0.0520833	0.135417
GO:0007034	vacuolar transport	BP	145	9	18	0.840778	0.0525587	0.062069	0.124138
GO:0000910	cytokinesis	BP	155	9	19	0.890141	0.0526893	0.0580645	0.122581
GO:1904949	ATPase complex	CC	87	8	12	0.409634	0.0530991	0.091954	0.137931
GO:0005768	endosome	CC	924	87	90	0.0773507	0.0531479	0.0941558	0.0974026
GO:0006310	DNA recombination	BP	289	32	32	0.0442704	0.0535176	0.110727	0.110727
GO:0010256	endomembrane system organization	BP	482	46	50	0.13907	0.0540775	0.0954357	0.103734
GO:0007632	visual behavior	BP	42	1	7	0.971458	0.0541451	0.0238095	0.166667
GO:0032266	phosphatidylinositol-3-phosphate binding	MF	42	2	7	0.86538	0.0541451	0.047619	0.166667
GO:0005634	nucleus	CC	6658	554	577	0.210388	0.0546861	0.0832082	0.0866627
GO:0090208	positive regulation of triglyceride metabolic process	BP	18	3	4	0.175003	0.0554477	0.166667	0.222222
GO:0035929	steroid hormone secretion	BP	18	1	4	0.781933	0.0554477	0.0555556	0.222222
GO:0003323	type B pancreatic cell development	BP	18	2	4	0.43517	0.0554477	0.111111	0.222222
GO:0045821	positive regulation of glycolytic process	BP	18	0	4	1	0.0554477	0	0.222222
GO:0015693	magnesium ion transport	BP	18	8	4	3.8222e-05	0.0554477	0.444444	0.222222
GO:0071786	endoplasmic reticulum tubular network organization	BP	18	1	4	0.781933	0.0554477	0.0555556	0.222222
GO:0000151	ubiquitin ligase complex	CC	290	26	32	0.324655	0.0556019	0.0896552	0.110345
GO:0016055	Wnt signaling pathway	BP	418	20	44	0.997372	0.0556462	0.0478469	0.105263
GO:0048786	presynaptic active zone	CC	69	1	10	0.997114	0.0556672	0.0144928	0.144928
GO:0043647	inositol phosphate metabolic process	BP	51	4	8	0.601927	0.0558477	0.0784314	0.156863
GO:0006890	retrograde vesicle-mediated transport, Golgi to endoplasmic reticulum	BP	51	5	8	0.398622	0.0558477	0.0980392	0.156863
GO:0031312	extrinsic component of organelle membrane	CC	51	7	8	0.115992	0.0558477	0.137255	0.156863
GO:0003676	nucleic acid binding	MF	3475	276	310	0.668772	0.0558623	0.0794245	0.0892086
GO:0022410	circadian sleep/wake cycle process	BP	11	1	3	0.605635	0.0559419	0.0909091	0.272727
GO:0032252	secretory granule localization	BP	11	0	3	1	0.0559419	0	0.272727
GO:0016188	synaptic vesicle maturation	BP	11	1	3	0.605635	0.0559419	0.0909091	0.272727
GO:0006735	NADH regeneration	BP	11	1	3	0.605635	0.0559419	0.0909091	0.272727
GO:0061621	canonical glycolysis	BP	11	1	3	0.605635	0.0559419	0.0909091	0.272727
GO:0061718	glucose catabolic process to pyruvate	BP	11	1	3	0.605635	0.0559419	0.0909091	0.272727
GO:1903564	regulation of protein localization to cilium	BP	11	0	3	1	0.0559419	0	0.272727
GO:2000628	regulation of miRNA metabolic process	BP	11	2	3	0.222588	0.0559419	0.181818	0.272727
GO:0032329	serine transport	BP	11	1	3	0.605635	0.0559419	0.0909091	0.272727
GO:0035253	ciliary rootlet	CC	11	0	3	1	0.0559419	0	0.272727
GO:0005892	acetylcholine-gated channel complex	CC	11	2	3	0.222588	0.0559419	0.181818	0.272727
GO:0016580	Sin3 complex	CC	11	0	3	1	0.0559419	0	0.272727
GO:0017101	aminoacyl-tRNA synthetase multienzyme complex	CC	11	1	3	0.605635	0.0559419	0.0909091	0.272727
GO:0016281	eukaryotic translation initiation factor 4F complex	CC	11	1	3	0.605635	0.0559419	0.0909091	0.272727
GO:1990062	RPAP3/R2TP/prefoldin-like complex	CC	11	0	3	1	0.0559419	0	0.272727
GO:0031996	thioesterase binding	MF	11	1	3	0.605635	0.0559419	0.0909091	0.272727
GO:0022848	acetylcholine-gated cation-selective channel activity	MF	11	2	3	0.222588	0.0559419	0.181818	0.272727
GO:0005247	voltage-gated chloride channel activity	MF	11	0	3	1	0.0559419	0	0.272727
GO:1990226	histone methyltransferase binding	MF	11	0	3	1	0.0559419	0	0.272727
GO:0033130	acetylcholine receptor binding	MF	11	0	3	1	0.0559419	0	0.272727
GO:0102545	phosphatidyl phospholipase B activity	MF	11	0	3	1	0.0559419	0	0.272727
GO:0005078	MAP-kinase scaffold activity	MF	11	1	3	0.605635	0.0559419	0.0909091	0.272727
GO:0022889	serine transmembrane transporter activity	MF	11	1	3	0.605635	0.0559419	0.0909091	0.272727
GO:0048488	synaptic vesicle endocytosis	BP	60	6	9	0.359175	0.0561954	0.1	0.15
GO:0140238	presynaptic endocytosis	BP	60	6	9	0.359175	0.0561954	0.1	0.15
GO:1904115	axon cytoplasm	CC	60	1	9	0.993802	0.0561954	0.0166667	0.15
GO:0031018	endocrine pancreas development	BP	34	5	6	0.13719	0.0570026	0.147059	0.176471
GO:0048048	embryonic eye morphogenesis	BP	34	0	6	1	0.0570026	0	0.176471
GO:0070286	axonemal dynein complex assembly	BP	34	0	6	1	0.0570026	0	0.176471
GO:0017080	sodium channel regulator activity	MF	34	1	6	0.943765	0.0570026	0.0294118	0.176471
GO:0032984	protein-containing complex disassembly	BP	228	22	26	0.2261	0.0571424	0.0964912	0.114035
GO:0010898	positive regulation of triglyceride catabolic process	BP	5	1	2	0.344831	0.0574528	0.2	0.4
GO:0070072	vacuolar proton-transporting V-type ATPase complex assembly	BP	5	1	2	0.344831	0.0574528	0.2	0.4
GO:1990048	anterograde neuronal dense core vesicle transport	BP	5	0	2	1	0.0574528	0	0.4
GO:0033184	positive regulation of histone ubiquitination	BP	5	0	2	1	0.0574528	0	0.4
GO:2001286	regulation of caveolin-mediated endocytosis	BP	5	0	2	1	0.0574528	0	0.4
GO:1904396	regulation of neuromuscular junction development	BP	5	0	2	1	0.0574528	0	0.4
GO:0021546	rhombomere development	BP	5	0	2	1	0.0574528	0	0.4
GO:0032053	ciliary basal body organization	BP	5	0	2	1	0.0574528	0	0.4
GO:0034165	positive regulation of toll-like receptor 9 signaling pathway	BP	5	0	2	1	0.0574528	0	0.4
GO:0090154	positive regulation of sphingolipid biosynthetic process	BP	5	0	2	1	0.0574528	0	0.4
GO:2000304	positive regulation of ceramide biosynthetic process	BP	5	0	2	1	0.0574528	0	0.4
GO:0098971	anterograde dendritic transport of neurotransmitter receptor complex	BP	5	0	2	1	0.0574528	0	0.4
GO:1905380	regulation of snRNA transcription by RNA polymerase II	BP	5	0	2	1	0.0574528	0	0.4
GO:0045002	double-strand break repair via single-strand annealing	BP	5	0	2	1	0.0574528	0	0.4
GO:0097500	receptor localization to non-motile cilium	BP	5	0	2	1	0.0574528	0	0.4
GO:0001826	inner cell mass cell differentiation	BP	5	0	2	1	0.0574528	0	0.4
GO:0070940	dephosphorylation of RNA polymerase II C-terminal domain	BP	5	0	2	1	0.0574528	0	0.4
GO:1901097	negative regulation of autophagosome maturation	BP	5	0	2	1	0.0574528	0	0.4
GO:2000625	regulation of miRNA catabolic process	BP	5	1	2	0.344831	0.0574528	0.2	0.4
GO:0036066	protein O-linked fucosylation	BP	5	0	2	1	0.0574528	0	0.4
GO:0097198	histone H3-K36 trimethylation	BP	5	0	2	1	0.0574528	0	0.4
GO:0035658	Mon1-Ccz1 complex	CC	5	0	2	1	0.0574528	0	0.4
GO:0070695	FHF complex	CC	5	0	2	1	0.0574528	0	0.4
GO:0043426	MRF binding	MF	5	0	2	1	0.0574528	0	0.4
GO:0043125	ErbB-3 class receptor binding	MF	5	0	2	1	0.0574528	0	0.4
GO:0004340	glucokinase activity	MF	5	0	2	1	0.0574528	0	0.4
GO:0004396	hexokinase activity	MF	5	0	2	1	0.0574528	0	0.4
GO:0008865	fructokinase activity	MF	5	0	2	1	0.0574528	0	0.4
GO:0019158	mannokinase activity	MF	5	0	2	1	0.0574528	0	0.4
GO:0004630	phospholipase D activity	MF	5	0	2	1	0.0574528	0	0.4
GO:0016312	inositol bisphosphate phosphatase activity	MF	5	1	2	0.344831	0.0574528	0.2	0.4
GO:0019826	oxygen sensor activity	MF	5	0	2	1	0.0574528	0	0.4
GO:0043813	phosphatidylinositol-3,5-bisphosphate 5-phosphatase activity	MF	5	0	2	1	0.0574528	0	0.4
GO:0000827	inositol-1,3,4,5,6-pentakisphosphate kinase activity	MF	5	0	2	1	0.0574528	0	0.4
GO:0000829	inositol heptakisphosphate kinase activity	MF	5	0	2	1	0.0574528	0	0.4
GO:0000832	inositol hexakisphosphate 5-kinase activity	MF	5	0	2	1	0.0574528	0	0.4
GO:1990269	RNA polymerase II C-terminal domain phosphoserine binding	MF	5	0	2	1	0.0574528	0	0.4
GO:0030425	dendrite	CC	528	41	54	0.639308	0.0578948	0.0776515	0.102273
GO:0051875	pigment granule localization	BP	26	1	5	0.889242	0.0581694	0.0384615	0.192308
GO:0033598	mammary gland epithelial cell proliferation	BP	26	0	5	1	0.0581694	0	0.192308
GO:1904353	regulation of telomere capping	BP	26	0	5	1	0.0581694	0	0.192308
GO:0032878	regulation of establishment or maintenance of cell polarity	BP	26	3	5	0.353696	0.0581694	0.115385	0.192308
GO:0070528	protein kinase C signaling	BP	26	0	5	1	0.0581694	0	0.192308
GO:0046174	polyol catabolic process	BP	26	3	5	0.353696	0.0581694	0.115385	0.192308
GO:0031058	positive regulation of histone modification	BP	98	7	13	0.690985	0.0589194	0.0714286	0.132653
GO:0031267	small GTPase binding	MF	260	17	29	0.854213	0.0589422	0.0653846	0.111538
GO:0097447	dendritic tree	CC	529	41	54	0.644171	0.0595142	0.0775047	0.102079
GO:0016311	dephosphorylation	BP	388	29	41	0.705406	0.0598965	0.0747423	0.10567
GO:0051453	regulation of intracellular pH	BP	70	9	10	0.111583	0.0603663	0.128571	0.142857
GO:0005905	clathrin-coated pit	CC	70	6	10	0.506011	0.0603663	0.0857143	0.142857
GO:0030522	intracellular receptor signaling pathway	BP	240	16	27	0.82671	0.061126	0.0666667	0.1125
GO:0098930	axonal transport	BP	61	1	9	0.994307	0.0613194	0.0163934	0.147541
GO:0007266	Rho protein signal transduction	BP	128	7	16	0.902673	0.0616089	0.0546875	0.125
GO:0017076	purine nucleotide binding	MF	1765	125	163	0.959359	0.0616356	0.0708215	0.0923513
GO:0032553	ribonucleotide binding	MF	1766	124	163	0.967606	0.0625805	0.0702152	0.092299
GO:0071383	cellular response to steroid hormone stimulus	BP	179	14	21	0.596307	0.0637846	0.0782123	0.117318
GO:0006623	protein targeting to vacuole	BP	35	2	6	0.788397	0.0642052	0.0571429	0.171429
GO:0043198	dendritic shaft	CC	35	0	6	1	0.0642052	0	0.171429
GO:0000175	3'-5'-exoribonuclease activity	MF	35	7	6	0.0204002	0.0642052	0.2	0.171429
GO:0042734	presynaptic membrane	CC	119	4	15	0.989367	0.0648242	0.0336134	0.12605
GO:0032886	regulation of microtubule-based process	BP	231	17	26	0.69769	0.0648266	0.0735931	0.112554
GO:0006096	glycolytic process	BP	71	5	10	0.692432	0.0653154	0.0704225	0.140845
GO:0051649	establishment of localization in cell	BP	1908	156	175	0.468059	0.0656034	0.081761	0.0917191
GO:0030220	platelet formation	BP	19	2	4	0.463298	0.0658182	0.105263	0.210526
GO:1902473	regulation of protein localization to synapse	BP	19	1	4	0.799635	0.0658182	0.0526316	0.210526
GO:0043984	histone H4-K16 acetylation	BP	19	1	4	0.799635	0.0658182	0.0526316	0.210526
GO:1905146	lysosomal protein catabolic process	BP	19	2	4	0.463298	0.0658182	0.105263	0.210526
GO:0036158	outer dynein arm assembly	BP	19	0	4	1	0.0658182	0	0.210526
GO:0071545	inositol phosphate catabolic process	BP	19	3	4	0.19609	0.0658182	0.157895	0.210526
GO:0032870	cellular response to hormone stimulus	BP	500	40	51	0.560491	0.0661907	0.08	0.102
GO:0042440	pigment metabolic process	BP	62	4	9	0.751181	0.0667319	0.0645161	0.145161
GO:1905515	non-motile cilium assembly	BP	62	2	9	0.966038	0.0667319	0.0322581	0.145161
GO:0016445	somatic diversification of immunoglobulins	BP	62	5	9	0.572225	0.0667319	0.0806452	0.145161
GO:0072665	protein localization to vacuole	BP	62	3	9	0.88845	0.0667319	0.0483871	0.145161
GO:0006691	leukotriene metabolic process	BP	27	1	5	0.898237	0.0667445	0.037037	0.185185
GO:0004683	calmodulin-dependent protein kinase activity	MF	27	2	5	0.655356	0.0667445	0.0740741	0.185185
GO:0046625	sphingolipid binding	MF	27	5	5	0.0629051	0.0667445	0.185185	0.185185
GO:0120163	negative regulation of cold-induced thermogenesis	BP	44	3	7	0.703764	0.0668071	0.0681818	0.159091
GO:0098534	centriole assembly	BP	44	2	7	0.882104	0.0668071	0.0454545	0.159091
GO:0072666	establishment of protein localization to vacuole	BP	44	3	7	0.703764	0.0668071	0.0681818	0.159091
GO:0001222	transcription corepressor binding	MF	44	3	7	0.703764	0.0668071	0.0681818	0.159091
GO:0032869	cellular response to insulin stimulus	BP	180	12	21	0.799602	0.0668587	0.0666667	0.116667
GO:0006396	RNA processing	BP	857	63	83	0.815006	0.068017	0.0735123	0.0968495
GO:0001578	microtubule bundle formation	BP	110	5	14	0.94985	0.0681413	0.0454545	0.127273
GO:0000123	histone acetyltransferase complex	CC	81	9	11	0.208562	0.0681884	0.111111	0.135802
GO:1990845	adaptive thermogenesis	BP	150	10	18	0.783971	0.0686157	0.0666667	0.12
GO:0019438	aromatic compound biosynthetic process	BP	3446	263	306	0.884192	0.0688543	0.0763204	0.0887986
GO:0099537	trans-synaptic signaling	BP	579	26	58	0.999832	0.069678	0.044905	0.100173
GO:0034504	protein localization to nucleus	BP	275	21	30	0.646173	0.0699469	0.0763636	0.109091
GO:0060080	inhibitory postsynaptic potential	BP	12	0	3	1	0.070153	0	0.25
GO:0046322	negative regulation of fatty acid oxidation	BP	12	1	3	0.637634	0.070153	0.0833333	0.25
GO:0002024	diet induced thermogenesis	BP	12	1	3	0.637634	0.070153	0.0833333	0.25
GO:0061577	calcium ion transmembrane transport via high voltage-gated calcium channel	BP	12	0	3	1	0.070153	0	0.25
GO:1901524	regulation of mitophagy	BP	12	2	3	0.253645	0.070153	0.166667	0.25
GO:0001921	positive regulation of receptor recycling	BP	12	1	3	0.637634	0.070153	0.0833333	0.25
GO:0021670	lateral ventricle development	BP	12	0	3	1	0.070153	0	0.25
GO:0033235	positive regulation of protein sumoylation	BP	12	0	3	1	0.070153	0	0.25
GO:0051573	negative regulation of histone H3-K9 methylation	BP	12	0	3	1	0.070153	0	0.25
GO:0046831	regulation of RNA export from nucleus	BP	12	1	3	0.637634	0.070153	0.0833333	0.25
GO:0098840	protein transport along microtubule	BP	12	0	3	1	0.070153	0	0.25
GO:0099118	microtubule-based protein transport	BP	12	0	3	1	0.070153	0	0.25
GO:0090309	positive regulation of DNA methylation-dependent heterochromatin assembly	BP	12	1	3	0.637634	0.070153	0.0833333	0.25
GO:1905666	regulation of protein localization to endosome	BP	12	2	3	0.253645	0.070153	0.166667	0.25
GO:0098935	dendritic transport	BP	12	0	3	1	0.070153	0	0.25
GO:0060831	smoothened signaling pathway involved in dorsal/ventral neural tube patterning	BP	12	0	3	1	0.070153	0	0.25
GO:0005869	dynactin complex	CC	12	0	3	1	0.070153	0	0.25
GO:0033179	proton-transporting V-type ATPase, V0 domain	CC	12	4	3	0.0125491	0.070153	0.333333	0.25
GO:0000974	Prp19 complex	CC	12	2	3	0.253645	0.070153	0.166667	0.25
GO:0060077	inhibitory synapse	CC	12	0	3	1	0.070153	0	0.25
GO:0051428	peptide hormone receptor binding	MF	12	0	3	1	0.070153	0	0.25
GO:0005095	GTPase inhibitor activity	MF	12	2	3	0.253645	0.070153	0.166667	0.25
GO:0005165	neurotrophin receptor binding	MF	12	1	3	0.637634	0.070153	0.0833333	0.25
GO:0008353	RNA polymerase II CTD heptapeptide repeat kinase activity	MF	12	0	3	1	0.070153	0	0.25
GO:0032454	histone H3-methyl-lysine-9 demethylase activity	MF	12	0	3	1	0.070153	0	0.25
GO:0002200	somatic diversification of immune receptors	BP	72	5	10	0.704246	0.0705169	0.0694444	0.138889
GO:0006140	regulation of nucleotide metabolic process	BP	72	2	10	0.983482	0.0705169	0.0277778	0.138889
GO:0006757	ATP generation from ADP	BP	72	5	10	0.704246	0.0705169	0.0694444	0.138889
GO:0016050	vesicle organization	BP	286	27	31	0.230325	0.0709507	0.0944056	0.108392
GO:0098815	modulation of excitatory postsynaptic potential	BP	36	1	6	0.952533	0.0719168	0.0277778	0.166667
GO:0031076	embryonic camera-type eye development	BP	36	0	6	1	0.0719168	0	0.166667
GO:0051567	histone H3-K9 methylation	BP	36	1	6	0.952533	0.0719168	0.0277778	0.166667
GO:0030118	clathrin coat	CC	36	2	6	0.801384	0.0719168	0.0555556	0.166667
GO:0045202	synapse	CC	1155	69	109	0.998263	0.0725661	0.0597403	0.0943723
GO:0005543	phospholipid binding	MF	416	37	43	0.300885	0.0728637	0.0889423	0.103365
GO:0008276	protein methyltransferase activity	MF	82	7	11	0.501288	0.0731738	0.0853659	0.134146
GO:0034641	cellular nitrogen compound metabolic process	BP	5487	461	477	0.169996	0.0732359	0.0840168	0.0869328
GO:0032784	regulation of DNA-templated transcription, elongation	BP	54	4	8	0.647463	0.0736649	0.0740741	0.148148
GO:0008092	cytoskeletal protein binding	MF	906	56	87	0.989923	0.0736674	0.0618102	0.0960265
GO:0047496	vesicle transport along microtubule	BP	45	1	7	0.977869	0.0737514	0.0222222	0.155556
GO:0016574	histone ubiquitination	BP	45	3	7	0.718242	0.0737514	0.0666667	0.155556
GO:2000059	negative regulation of ubiquitin-dependent protein catabolic process	BP	45	3	7	0.718242	0.0737514	0.0666667	0.155556
GO:0005544	calcium-dependent phospholipid binding	MF	45	1	7	0.977869	0.0737514	0.0222222	0.155556
GO:1903828	negative regulation of protein localization	BP	172	21	20	0.038607	0.0742783	0.122093	0.116279
GO:0050821	protein stabilization	BP	172	9	20	0.944783	0.0742783	0.0523256	0.116279
GO:0045739	positive regulation of DNA repair	BP	92	5	12	0.876368	0.0749708	0.0543478	0.130435
GO:0032438	melanosome organization	BP	28	2	5	0.675069	0.0759825	0.0714286	0.178571
GO:0090312	positive regulation of protein deacetylation	BP	28	3	5	0.399099	0.0759825	0.107143	0.178571
GO:0048009	insulin-like growth factor receptor signaling pathway	BP	28	0	5	1	0.0759825	0	0.178571
GO:0001835	blastocyst hatching	BP	28	3	5	0.399099	0.0759825	0.107143	0.178571
GO:0035188	hatching	BP	28	3	5	0.399099	0.0759825	0.107143	0.178571
GO:0071684	organism emergence from protective structure	BP	28	3	5	0.399099	0.0759825	0.107143	0.178571
GO:0004693	cyclin-dependent protein serine/threonine kinase activity	MF	28	1	5	0.906503	0.0759825	0.0357143	0.178571
GO:0097472	cyclin-dependent protein kinase activity	MF	28	1	5	0.906503	0.0759825	0.0357143	0.178571
GO:0070717	poly-purine tract binding	MF	28	2	5	0.675069	0.0759825	0.0714286	0.178571
GO:0070273	phosphatidylinositol-4-phosphate binding	MF	28	3	5	0.399099	0.0759825	0.107143	0.178571
GO:0090263	positive regulation of canonical Wnt signaling pathway	BP	102	8	13	0.591942	0.0761043	0.0784314	0.127451
GO:0007265	Ras protein signal transduction	BP	331	16	35	0.992994	0.076576	0.0483384	0.10574
GO:0036344	platelet morphogenesis	BP	20	3	4	0.217748	0.0771194	0.15	0.2
GO:0006883	cellular sodium ion homeostasis	BP	20	1	4	0.815901	0.0771194	0.05	0.2
GO:0000083	regulation of transcription involved in G1/S transition of mitotic cell cycle	BP	20	2	4	0.490581	0.0771194	0.1	0.2
GO:0004190	aspartic-type endopeptidase activity	MF	20	0	4	1	0.0771194	0	0.2
GO:0007268	chemical synaptic transmission	BP	572	26	57	0.999773	0.0771643	0.0454545	0.0996503
GO:0098916	anterograde trans-synaptic signaling	BP	572	26	57	0.999773	0.0771643	0.0454545	0.0996503
GO:0042393	histone binding	MF	225	21	25	0.281651	0.0777183	0.0933333	0.111111
GO:0030136	clathrin-coated vesicle	CC	173	16	20	0.328556	0.0777941	0.0924855	0.115607
GO:0034394	protein localization to cell surface	BP	64	7	9	0.260331	0.078431	0.109375	0.140625
GO:0008270	zinc ion binding	MF	718	47	70	0.952897	0.0790567	0.0654596	0.097493
GO:0043434	response to peptide hormone	BP	343	26	36	0.670381	0.0796596	0.0758017	0.104956
GO:0140353	lipid export from cell	BP	37	2	6	0.813659	0.0801353	0.0540541	0.162162
GO:0008542	visual learning	BP	37	1	6	0.956391	0.0801353	0.027027	0.162162
GO:0051569	regulation of histone H3-K4 methylation	BP	37	3	6	0.586586	0.0801353	0.0810811	0.162162
GO:0010677	negative regulation of cellular carbohydrate metabolic process	BP	37	4	6	0.352642	0.0801353	0.108108	0.162162
GO:0030331	nuclear estrogen receptor binding	MF	37	2	6	0.813659	0.0801353	0.0540541	0.162162
GO:0000791	euchromatin	CC	55	5	8	0.464028	0.0802861	0.0909091	0.145455
GO:0070646	protein modification by small protein removal	BP	143	18	17	0.040874	0.0804318	0.125874	0.118881
GO:0035091	phosphatidylinositol binding	MF	247	23	27	0.273651	0.0805194	0.0931174	0.109312
GO:1902022	L-lysine transport	BP	6	0	2	1	0.081551	0	0.333333
GO:1903401	L-lysine transmembrane transport	BP	6	0	2	1	0.081551	0	0.333333
GO:0098880	maintenance of postsynaptic specialization structure	BP	6	1	2	0.397971	0.081551	0.166667	0.333333
GO:0008343	adult feeding behavior	BP	6	1	2	0.397971	0.081551	0.166667	0.333333
GO:0045843	negative regulation of striated muscle tissue development	BP	6	0	2	1	0.081551	0	0.333333
GO:0051572	negative regulation of histone H3-K4 methylation	BP	6	2	2	0.0791261	0.081551	0.333333	0.333333
GO:0032534	regulation of microvillus assembly	BP	6	0	2	1	0.081551	0	0.333333
GO:0018364	peptidyl-glutamine methylation	BP	6	1	2	0.397971	0.081551	0.166667	0.333333
GO:0051584	regulation of dopamine uptake involved in synaptic transmission	BP	6	1	2	0.397971	0.081551	0.166667	0.333333
GO:0051940	regulation of catecholamine uptake involved in synaptic transmission	BP	6	1	2	0.397971	0.081551	0.166667	0.333333
GO:1902474	positive regulation of protein localization to synapse	BP	6	0	2	1	0.081551	0	0.333333
GO:1905150	regulation of voltage-gated sodium channel activity	BP	6	0	2	1	0.081551	0	0.333333
GO:0046951	ketone body biosynthetic process	BP	6	0	2	1	0.081551	0	0.333333
GO:0044648	histone H3-K4 dimethylation	BP	6	0	2	1	0.081551	0	0.333333
GO:0010606	positive regulation of cytoplasmic mRNA processing body assembly	BP	6	0	2	1	0.081551	0	0.333333
GO:0030242	autophagy of peroxisome	BP	6	0	2	1	0.081551	0	0.333333
GO:0007185	transmembrane receptor protein tyrosine phosphatase signaling pathway	BP	6	0	2	1	0.081551	0	0.333333
GO:0036466	synaptic vesicle recycling via endosome	BP	6	0	2	1	0.081551	0	0.333333
GO:0015822	ornithine transport	BP	6	0	2	1	0.081551	0	0.333333
GO:0089709	L-histidine transmembrane transport	BP	6	0	2	1	0.081551	0	0.333333
GO:0035542	regulation of SNARE complex assembly	BP	6	1	2	0.397971	0.081551	0.166667	0.333333
GO:1902412	regulation of mitotic cytokinesis	BP	6	0	2	1	0.081551	0	0.333333
GO:0000414	regulation of histone H3-K36 methylation	BP	6	1	2	0.397971	0.081551	0.166667	0.333333
GO:0031119	tRNA pseudouridine synthesis	BP	6	0	2	1	0.081551	0	0.333333
GO:0043196	varicosity	CC	6	0	2	1	0.081551	0	0.333333
GO:0005587	collagen type IV trimer	CC	6	1	2	0.397971	0.081551	0.166667	0.333333
GO:0061200	clathrin-sculpted gamma-aminobutyric acid transport vesicle	CC	6	1	2	0.397971	0.081551	0.166667	0.333333
GO:0061202	clathrin-sculpted gamma-aminobutyric acid transport vesicle membrane	CC	6	1	2	0.397971	0.081551	0.166667	0.333333
GO:0044302	dentate gyrus mossy fiber	CC	6	0	2	1	0.081551	0	0.333333
GO:0035032	phosphatidylinositol 3-kinase complex, class III	CC	6	0	2	1	0.081551	0	0.333333
GO:1990316	Atg1/ULK1 kinase complex	CC	6	0	2	1	0.081551	0	0.333333
GO:0032135	DNA insertion or deletion binding	MF	6	0	2	1	0.081551	0	0.333333
GO:0032580	Golgi cisterna membrane	CC	74	12	10	0.0153853	0.0816843	0.162162	0.135135
GO:0016049	cell growth	BP	442	28	45	0.933925	0.0820771	0.0633484	0.10181
GO:0010557	positive regulation of macromolecule biosynthetic process	BP	1634	104	150	0.997842	0.0822536	0.0636475	0.0917993
GO:0007199	G protein-coupled receptor signaling pathway coupled to cGMP nucleotide second messenger	BP	1	0	1	1	0.0824749	0	1
GO:0014873	response to muscle activity involved in regulation of muscle adaptation	BP	1	0	1	1	0.0824749	0	1
GO:1905008	regulation of L-lysine import across plasma membrane	BP	1	0	1	1	0.0824749	0	1
GO:1905010	positive regulation of L-lysine import across plasma membrane	BP	1	0	1	1	0.0824749	0	1
GO:1905541	regulation of L-arginine import across plasma membrane	BP	1	0	1	1	0.0824749	0	1
GO:1905589	positive regulation of L-arginine import across plasma membrane	BP	1	0	1	1	0.0824749	0	1
GO:2001304	lipoxin B4 metabolic process	BP	1	0	1	1	0.0824749	0	1
GO:2001306	lipoxin B4 biosynthetic process	BP	1	0	1	1	0.0824749	0	1
GO:0072414	response to mitotic cell cycle checkpoint signaling	BP	1	0	1	1	0.0824749	0	1
GO:0072432	response to G1 DNA damage checkpoint signaling	BP	1	0	1	1	0.0824749	0	1
GO:0021989	olfactory cortex development	BP	1	0	1	1	0.0824749	0	1
GO:1903280	negative regulation of calcium:sodium antiporter activity	BP	1	0	1	1	0.0824749	0	1
GO:0021944	neuronal-glial interaction involved in hindbrain glial-mediated radial cell migration	BP	1	0	1	1	0.0824749	0	1
GO:1902576	negative regulation of nuclear cell cycle DNA replication	BP	1	0	1	1	0.0824749	0	1
GO:1903464	negative regulation of mitotic cell cycle DNA replication	BP	1	0	1	1	0.0824749	0	1
GO:0070510	regulation of histone H4-K20 methylation	BP	1	0	1	1	0.0824749	0	1
GO:0070512	positive regulation of histone H4-K20 methylation	BP	1	0	1	1	0.0824749	0	1
GO:1905551	negative regulation of protein localization to endoplasmic reticulum	BP	1	0	1	1	0.0824749	0	1
GO:0097401	synaptic vesicle lumen acidification	BP	1	0	1	1	0.0824749	0	1
GO:1902511	negative regulation of apoptotic DNA fragmentation	BP	1	0	1	1	0.0824749	0	1
GO:0014853	regulation of excitatory postsynaptic membrane potential involved in skeletal muscle contraction	BP	1	0	1	1	0.0824749	0	1
GO:0010814	substance P catabolic process	BP	1	0	1	1	0.0824749	0	1
GO:0010816	calcitonin catabolic process	BP	1	0	1	1	0.0824749	0	1
GO:0034959	endothelin maturation	BP	1	0	1	1	0.0824749	0	1
GO:0015962	diadenosine triphosphate metabolic process	BP	1	0	1	1	0.0824749	0	1
GO:0015964	diadenosine triphosphate catabolic process	BP	1	0	1	1	0.0824749	0	1
GO:0006540	glutamate decarboxylation to succinate	BP	1	0	1	1	0.0824749	0	1
GO:0010725	regulation of primitive erythrocyte differentiation	BP	1	0	1	1	0.0824749	0	1
GO:0035854	eosinophil fate commitment	BP	1	0	1	1	0.0824749	0	1
GO:1904456	negative regulation of neuronal action potential	BP	1	0	1	1	0.0824749	0	1
GO:0150101	regulation of microtubule anchoring at centrosome	BP	1	0	1	1	0.0824749	0	1
GO:0001694	histamine biosynthetic process	BP	1	0	1	1	0.0824749	0	1
GO:0021570	rhombomere 4 development	BP	1	0	1	1	0.0824749	0	1
GO:0072244	metanephric glomerular epithelium development	BP	1	0	1	1	0.0824749	0	1
GO:0072248	metanephric glomerular visceral epithelial cell differentiation	BP	1	0	1	1	0.0824749	0	1
GO:0072249	metanephric glomerular visceral epithelial cell development	BP	1	0	1	1	0.0824749	0	1
GO:0072274	metanephric glomerular basement membrane development	BP	1	0	1	1	0.0824749	0	1
GO:0072312	metanephric glomerular epithelial cell differentiation	BP	1	0	1	1	0.0824749	0	1
GO:0072313	metanephric glomerular epithelial cell development	BP	1	0	1	1	0.0824749	0	1
GO:0051913	regulation of synaptic plasticity by chemical substance	BP	1	0	1	1	0.0824749	0	1
GO:0051914	positive regulation of synaptic plasticity by chemical substance	BP	1	0	1	1	0.0824749	0	1
GO:0051915	induction of synaptic plasticity by chemical substance	BP	1	0	1	1	0.0824749	0	1
GO:0003414	chondrocyte morphogenesis involved in endochondral bone morphogenesis	BP	1	0	1	1	0.0824749	0	1
GO:0003429	growth plate cartilage chondrocyte morphogenesis	BP	1	0	1	1	0.0824749	0	1
GO:0090171	chondrocyte morphogenesis	BP	1	0	1	1	0.0824749	0	1
GO:1990960	basophil homeostasis	BP	1	0	1	1	0.0824749	0	1
GO:0001519	peptide amidation	BP	1	0	1	1	0.0824749	0	1
GO:0018032	protein amidation	BP	1	0	1	1	0.0824749	0	1
GO:0062112	fatty acid primary amide biosynthetic process	BP	1	0	1	1	0.0824749	0	1
GO:0062126	fatty acid primary amide metabolic process	BP	1	0	1	1	0.0824749	0	1
GO:0010189	vitamin E biosynthetic process	BP	1	0	1	1	0.0824749	0	1
GO:0042868	antisense RNA metabolic process	BP	1	0	1	1	0.0824749	0	1
GO:0071036	nuclear polyadenylation-dependent snoRNA catabolic process	BP	1	0	1	1	0.0824749	0	1
GO:0071037	nuclear polyadenylation-dependent snRNA catabolic process	BP	1	0	1	1	0.0824749	0	1
GO:0071039	nuclear polyadenylation-dependent CUT catabolic process	BP	1	0	1	1	0.0824749	0	1
GO:0071040	nuclear polyadenylation-dependent antisense transcript catabolic process	BP	1	0	1	1	0.0824749	0	1
GO:0071041	antisense RNA transcript catabolic process	BP	1	0	1	1	0.0824749	0	1
GO:0051463	negative regulation of cortisol secretion	BP	1	0	1	1	0.0824749	0	1
GO:0060125	negative regulation of growth hormone secretion	BP	1	0	1	1	0.0824749	0	1
GO:0006592	ornithine biosynthetic process	BP	1	0	1	1	0.0824749	0	1
GO:1903697	negative regulation of microvillus assembly	BP	1	0	1	1	0.0824749	0	1
GO:1904441	regulation of thyroid gland epithelial cell proliferation	BP	1	0	1	1	0.0824749	0	1
GO:1904442	negative regulation of thyroid gland epithelial cell proliferation	BP	1	0	1	1	0.0824749	0	1
GO:1990789	thyroid gland epithelial cell proliferation	BP	1	0	1	1	0.0824749	0	1
GO:1990790	response to glial cell derived neurotrophic factor	BP	1	0	1	1	0.0824749	0	1
GO:1990792	cellular response to glial cell derived neurotrophic factor	BP	1	0	1	1	0.0824749	0	1
GO:1900073	regulation of neuromuscular synaptic transmission	BP	1	0	1	1	0.0824749	0	1
GO:1900075	positive regulation of neuromuscular synaptic transmission	BP	1	0	1	1	0.0824749	0	1
GO:0098874	spike train	BP	1	0	1	1	0.0824749	0	1
GO:0099608	regulation of action potential firing pattern	BP	1	0	1	1	0.0824749	0	1
GO:0035543	positive regulation of SNARE complex assembly	BP	1	0	1	1	0.0824749	0	1
GO:0051585	negative regulation of dopamine uptake involved in synaptic transmission	BP	1	0	1	1	0.0824749	0	1
GO:0051622	negative regulation of norepinephrine uptake	BP	1	0	1	1	0.0824749	0	1
GO:0051945	negative regulation of catecholamine uptake involved in synaptic transmission	BP	1	0	1	1	0.0824749	0	1
GO:1903282	regulation of glutathione peroxidase activity	BP	1	0	1	1	0.0824749	0	1
GO:1903284	positive regulation of glutathione peroxidase activity	BP	1	0	1	1	0.0824749	0	1
GO:1903285	positive regulation of hydrogen peroxide catabolic process	BP	1	0	1	1	0.0824749	0	1
GO:1904826	regulation of hydrogen sulfide biosynthetic process	BP	1	0	1	1	0.0824749	0	1
GO:1904828	positive regulation of hydrogen sulfide biosynthetic process	BP	1	0	1	1	0.0824749	0	1
GO:0071911	synchronous neurotransmitter secretion	BP	1	0	1	1	0.0824749	0	1
GO:0098746	fast, calcium ion-dependent exocytosis of neurotransmitter	BP	1	0	1	1	0.0824749	0	1
GO:1903235	positive regulation of calcium ion-dependent exocytosis of neurotransmitter	BP	1	0	1	1	0.0824749	0	1
GO:1901594	response to capsazepine	BP	1	0	1	1	0.0824749	0	1
GO:1903632	positive regulation of aminoacyl-tRNA ligase activity	BP	1	0	1	1	0.0824749	0	1
GO:0097536	thymus epithelium morphogenesis	BP	1	0	1	1	0.0824749	0	1
GO:0090152	establishment of protein localization to mitochondrial membrane involved in mitochondrial fission	BP	1	0	1	1	0.0824749	0	1
GO:0044328	canonical Wnt signaling pathway involved in positive regulation of endothelial cell migration	BP	1	0	1	1	0.0824749	0	1
GO:0044329	canonical Wnt signaling pathway involved in positive regulation of cell-cell adhesion	BP	1	0	1	1	0.0824749	0	1
GO:0044330	canonical Wnt signaling pathway involved in positive regulation of wound healing	BP	1	0	1	1	0.0824749	0	1
GO:1903420	protein localization to endoplasmic reticulum tubular network	BP	1	0	1	1	0.0824749	0	1
GO:0043973	histone H3-K4 acetylation	BP	1	0	1	1	0.0824749	0	1
GO:1904980	positive regulation of endosome organization	BP	1	0	1	1	0.0824749	0	1
GO:0001827	inner cell mass cell fate commitment	BP	1	0	1	1	0.0824749	0	1
GO:0060734	regulation of endoplasmic reticulum stress-induced eIF2 alpha phosphorylation	BP	1	0	1	1	0.0824749	0	1
GO:0032723	positive regulation of connective tissue growth factor production	BP	1	0	1	1	0.0824749	0	1
GO:0150033	negative regulation of protein localization to lysosome	BP	1	0	1	1	0.0824749	0	1
GO:1903584	regulation of histone deubiquitination	BP	1	0	1	1	0.0824749	0	1
GO:1903586	positive regulation of histone deubiquitination	BP	1	0	1	1	0.0824749	0	1
GO:0035853	chromosome passenger complex localization to spindle midzone	BP	1	0	1	1	0.0824749	0	1
GO:0045222	CD4 biosynthetic process	BP	1	0	1	1	0.0824749	0	1
GO:0045223	regulation of CD4 production	BP	1	0	1	1	0.0824749	0	1
GO:0045225	negative regulation of CD4 production	BP	1	0	1	1	0.0824749	0	1
GO:1904106	protein localization to microvillus	BP	1	0	1	1	0.0824749	0	1
GO:0120012	intermembrane sphingolipid transfer	BP	1	0	1	1	0.0824749	0	1
GO:0008626	granzyme-mediated apoptotic signaling pathway	BP	1	0	1	1	0.0824749	0	1
GO:0002334	transitional two stage B cell differentiation	BP	1	0	1	1	0.0824749	0	1
GO:0038173	interleukin-17A-mediated signaling pathway	BP	1	0	1	1	0.0824749	0	1
GO:0110012	protein localization to P-body	BP	1	0	1	1	0.0824749	0	1
GO:0034128	negative regulation of MyD88-independent toll-like receptor signaling pathway	BP	1	0	1	1	0.0824749	0	1
GO:0048698	negative regulation of collateral sprouting in absence of injury	BP	1	0	1	1	0.0824749	0	1
GO:0140591	nuclear envelope budding	BP	1	0	1	1	0.0824749	0	1
GO:1902551	regulation of catalase activity	BP	1	0	1	1	0.0824749	0	1
GO:1902553	positive regulation of catalase activity	BP	1	0	1	1	0.0824749	0	1
GO:0033477	S-methylmethionine metabolic process	BP	1	0	1	1	0.0824749	0	1
GO:1903387	positive regulation of homophilic cell adhesion	BP	1	0	1	1	0.0824749	0	1
GO:0140454	protein aggregate center assembly	BP	1	0	1	1	0.0824749	0	1
GO:0034474	U2 snRNA 3'-end processing	BP	1	0	1	1	0.0824749	0	1
GO:0010999	regulation of eIF2 alpha phosphorylation by heme	BP	1	0	1	1	0.0824749	0	1
GO:0045993	negative regulation of translational initiation by iron	BP	1	0	1	1	0.0824749	0	1
GO:0046986	negative regulation of hemoglobin biosynthetic process	BP	1	0	1	1	0.0824749	0	1
GO:0097298	regulation of nucleus size	BP	1	0	1	1	0.0824749	0	1
GO:0042322	negative regulation of circadian sleep/wake cycle, REM sleep	BP	1	0	1	1	0.0824749	0	1
GO:0045938	positive regulation of circadian sleep/wake cycle, sleep	BP	1	0	1	1	0.0824749	0	1
GO:0046010	positive regulation of circadian sleep/wake cycle, non-REM sleep	BP	1	0	1	1	0.0824749	0	1
GO:0120054	intestinal motility	BP	1	0	1	1	0.0824749	0	1
GO:0120055	small intestinal transit	BP	1	0	1	1	0.0824749	0	1
GO:0120057	regulation of small intestinal transit	BP	1	0	1	1	0.0824749	0	1
GO:0120058	positive regulation of small intestinal transit	BP	1	0	1	1	0.0824749	0	1
GO:1904344	regulation of gastric mucosal blood circulation	BP	1	0	1	1	0.0824749	0	1
GO:1904346	positive regulation of gastric mucosal blood circulation	BP	1	0	1	1	0.0824749	0	1
GO:1990768	gastric mucosal blood circulation	BP	1	0	1	1	0.0824749	0	1
GO:1903568	negative regulation of protein localization to ciliary membrane	BP	1	0	1	1	0.0824749	0	1
GO:1905381	negative regulation of snRNA transcription by RNA polymerase II	BP	1	0	1	1	0.0824749	0	1
GO:0070158	mitochondrial seryl-tRNA aminoacylation	BP	1	0	1	1	0.0824749	0	1
GO:0032203	telomere formation via telomerase	BP	1	0	1	1	0.0824749	0	1
GO:0034337	RNA folding	BP	1	0	1	1	0.0824749	0	1
GO:0019310	inositol catabolic process	BP	1	0	1	1	0.0824749	0	1
GO:0036138	peptidyl-histidine hydroxylation	BP	1	0	1	1	0.0824749	0	1
GO:0042265	peptidyl-asparagine hydroxylation	BP	1	0	1	1	0.0824749	0	1
GO:0070898	RNA polymerase III preinitiation complex assembly	BP	1	0	1	1	0.0824749	0	1
GO:0007290	spermatid nucleus elongation	BP	1	0	1	1	0.0824749	0	1
GO:0046293	formaldehyde biosynthetic process	BP	1	0	1	1	0.0824749	0	1
GO:0000917	division septum assembly	BP	1	0	1	1	0.0824749	0	1
GO:0051666	actin cortical patch localization	BP	1	0	1	1	0.0824749	0	1
GO:0090529	cell septum assembly	BP	1	0	1	1	0.0824749	0	1
GO:0045175	basal protein localization	BP	1	0	1	1	0.0824749	0	1
GO:0042941	D-alanine transport	BP	1	0	1	1	0.0824749	0	1
GO:0009237	siderophore metabolic process	BP	1	0	1	1	0.0824749	0	1
GO:0019290	siderophore biosynthetic process	BP	1	0	1	1	0.0824749	0	1
GO:0042999	regulation of Golgi to plasma membrane CFTR protein transport	BP	1	0	1	1	0.0824749	0	1
GO:0043002	negative regulation of Golgi to plasma membrane CFTR protein transport	BP	1	0	1	1	0.0824749	0	1
GO:0043004	cytoplasmic sequestering of CFTR protein	BP	1	0	1	1	0.0824749	0	1
GO:1905578	regulation of ERBB3 signaling pathway	BP	1	0	1	1	0.0824749	0	1
GO:1905580	positive regulation of ERBB3 signaling pathway	BP	1	0	1	1	0.0824749	0	1
GO:1901148	gene expression involved in extracellular matrix organization	BP	1	0	1	1	0.0824749	0	1
GO:0007630	jump response	BP	1	0	1	1	0.0824749	0	1
GO:1904032	regulation of t-SNARE clustering	BP	1	0	1	1	0.0824749	0	1
GO:1904034	positive regulation of t-SNARE clustering	BP	1	0	1	1	0.0824749	0	1
GO:1990656	t-SNARE clustering	BP	1	0	1	1	0.0824749	0	1
GO:0030103	vasopressin secretion	BP	1	0	1	1	0.0824749	0	1
GO:0097497	blood vessel endothelial cell delamination	BP	1	0	1	1	0.0824749	0	1
GO:0000160	phosphorelay signal transduction system	BP	1	0	1	1	0.0824749	0	1
GO:0070159	mitochondrial threonyl-tRNA aminoacylation	BP	1	0	1	1	0.0824749	0	1
GO:0001770	establishment of natural killer cell polarity	BP	1	0	1	1	0.0824749	0	1
GO:0036034	mediator complex assembly	BP	1	0	1	1	0.0824749	0	1
GO:2001176	regulation of mediator complex assembly	BP	1	0	1	1	0.0824749	0	1
GO:2001178	positive regulation of mediator complex assembly	BP	1	0	1	1	0.0824749	0	1
GO:0001582	detection of chemical stimulus involved in sensory perception of sweet taste	BP	1	0	1	1	0.0824749	0	1
GO:0060682	primary ureteric bud growth	BP	1	0	1	1	0.0824749	0	1
GO:0021592	fourth ventricle development	BP	1	0	1	1	0.0824749	0	1
GO:0021993	initiation of neural tube closure	BP	1	0	1	1	0.0824749	0	1
GO:1905667	negative regulation of protein localization to endosome	BP	1	0	1	1	0.0824749	0	1
GO:1905512	regulation of short-term synaptic potentiation	BP	1	0	1	1	0.0824749	0	1
GO:1905513	negative regulation of short-term synaptic potentiation	BP	1	0	1	1	0.0824749	0	1
GO:0032919	spermine acetylation	BP	1	0	1	1	0.0824749	0	1
GO:0032920	putrescine acetylation	BP	1	0	1	1	0.0824749	0	1
GO:0046204	nor-spermidine metabolic process	BP	1	0	1	1	0.0824749	0	1
GO:0032974	amino acid transmembrane export from vacuole	BP	1	0	1	1	0.0824749	0	1
GO:0089708	L-histidine transmembrane export from vacuole	BP	1	0	1	1	0.0824749	0	1
GO:1902024	L-histidine transport	BP	1	0	1	1	0.0824749	0	1
GO:0090357	regulation of tryptophan metabolic process	BP	1	0	1	1	0.0824749	0	1
GO:1904984	regulation of quinolinate biosynthetic process	BP	1	0	1	1	0.0824749	0	1
GO:1904985	negative regulation of quinolinate biosynthetic process	BP	1	0	1	1	0.0824749	0	1
GO:1905003	picolinic acid metabolic process	BP	1	0	1	1	0.0824749	0	1
GO:1905004	picolinic acid biosynthetic process	BP	1	0	1	1	0.0824749	0	1
GO:1905012	regulation of 'de novo' NAD biosynthetic process from tryptophan	BP	1	0	1	1	0.0824749	0	1
GO:0006001	fructose catabolic process	BP	1	0	1	1	0.0824749	0	1
GO:0061624	fructose catabolic process to hydroxyacetone phosphate and glyceraldehyde-3-phosphate	BP	1	0	1	1	0.0824749	0	1
GO:0070060	'de novo' actin filament nucleation	BP	1	0	1	1	0.0824749	0	1
GO:0061514	interleukin-34-mediated signaling pathway	BP	1	0	1	1	0.0824749	0	1
GO:0042352	GDP-L-fucose salvage	BP	1	0	1	1	0.0824749	0	1
GO:0010780	meiotic DNA double-strand break formation involved in reciprocal meiotic recombination	BP	1	0	1	1	0.0824749	0	1
GO:1903341	regulation of meiotic DNA double-strand break formation	BP	1	0	1	1	0.0824749	0	1
GO:1903343	positive regulation of meiotic DNA double-strand break formation	BP	1	0	1	1	0.0824749	0	1
GO:1902939	negative regulation of intracellular calcium activated chloride channel activity	BP	1	0	1	1	0.0824749	0	1
GO:1903796	negative regulation of inorganic anion transmembrane transport	BP	1	0	1	1	0.0824749	0	1
GO:1903576	response to L-arginine	BP	1	0	1	1	0.0824749	0	1
GO:1903577	cellular response to L-arginine	BP	1	0	1	1	0.0824749	0	1
GO:0070701	mucus layer	CC	1	0	1	1	0.0824749	0	1
GO:0031389	Rad17 RFC-like complex	CC	1	0	1	1	0.0824749	0	1
GO:0097519	DNA recombinase complex	CC	1	0	1	1	0.0824749	0	1
GO:0032044	DSIF complex	CC	1	0	1	1	0.0824749	0	1
GO:0120219	subapical part of cell	CC	1	0	1	1	0.0824749	0	1
GO:0070442	integrin alphaIIb-beta3 complex	CC	1	0	1	1	0.0824749	0	1
GO:0044299	C-fiber	CC	1	0	1	1	0.0824749	0	1
GO:0031592	centrosomal corona	CC	1	0	1	1	0.0824749	0	1
GO:0071561	nucleus-vacuole junction	CC	1	0	1	1	0.0824749	0	1
GO:0097541	axonemal basal plate	CC	1	0	1	1	0.0824749	0	1
GO:0016586	RSC-type complex	CC	1	0	1	1	0.0824749	0	1
GO:0070772	PAS complex	CC	1	0	1	1	0.0824749	0	1
GO:0120228	outer dynein arm docking complex	CC	1	0	1	1	0.0824749	0	1
GO:1903767	sweet taste receptor complex	CC	1	0	1	1	0.0824749	0	1
GO:1903768	taste receptor complex	CC	1	0	1	1	0.0824749	0	1
GO:0033557	Slx1-Slx4 complex	CC	1	0	1	1	0.0824749	0	1
GO:0031703	type 2 angiotensin receptor binding	MF	1	0	1	1	0.0824749	0	1
GO:0047977	hepoxilin-epoxide hydrolase activity	MF	1	0	1	1	0.0824749	0	1
GO:1905059	P-type calcium transporter activity involved in regulation of postsynaptic cytosolic calcium ion concentration	MF	1	0	1	1	0.0824749	0	1
GO:0004070	aspartate carbamoyltransferase activity	MF	1	0	1	1	0.0824749	0	1
GO:0016743	carboxyl- or carbamoyltransferase activity	MF	1	0	1	1	0.0824749	0	1
GO:0070335	aspartate binding	MF	1	0	1	1	0.0824749	0	1
GO:0004508	steroid 17-alpha-monooxygenase activity	MF	1	0	1	1	0.0824749	0	1
GO:0047442	17-alpha-hydroxyprogesterone aldolase activity	MF	1	0	1	1	0.0824749	0	1
GO:0060703	deoxyribonuclease inhibitor activity	MF	1	0	1	1	0.0824749	0	1
GO:0031811	G protein-coupled nucleotide receptor binding	MF	1	0	1	1	0.0824749	0	1
GO:0031812	P2Y1 nucleotide receptor binding	MF	1	0	1	1	0.0824749	0	1
GO:0016819	hydrolase activity, acting on acid anhydrides, in sulfonyl-containing anhydrides	MF	1	0	1	1	0.0824749	0	1
GO:0047352	adenylylsulfate-ammonia adenylyltransferase activity	MF	1	0	1	1	0.0824749	0	1
GO:0047627	adenylylsulfatase activity	MF	1	0	1	1	0.0824749	0	1
GO:0004351	glutamate decarboxylase activity	MF	1	0	1	1	0.0824749	0	1
GO:0004397	histidine ammonia-lyase activity	MF	1	0	1	1	0.0824749	0	1
GO:0004398	histidine decarboxylase activity	MF	1	0	1	1	0.0824749	0	1
GO:0005142	interleukin-11 receptor binding	MF	1	0	1	1	0.0824749	0	1
GO:0016964	alpha-2 macroglobulin receptor activity	MF	1	0	1	1	0.0824749	0	1
GO:0004463	leukotriene-A4 hydrolase activity	MF	1	0	1	1	0.0824749	0	1
GO:0034701	tripeptidase activity	MF	1	0	1	1	0.0824749	0	1
GO:0045148	tripeptide aminopeptidase activity	MF	1	0	1	1	0.0824749	0	1
GO:0003830	beta-1,4-mannosylglycoprotein 4-beta-N-acetylglucosaminyltransferase activity	MF	1	0	1	1	0.0824749	0	1
GO:0038164	thrombopoietin receptor activity	MF	1	0	1	1	0.0824749	0	1
GO:0004496	mevalonate kinase activity	MF	1	0	1	1	0.0824749	0	1
GO:0004504	peptidylglycine monooxygenase activity	MF	1	0	1	1	0.0824749	0	1
GO:0004598	peptidylamidoglycolate lyase activity	MF	1	0	1	1	0.0824749	0	1
GO:0004676	3-phosphoinositide-dependent protein kinase activity	MF	1	0	1	1	0.0824749	0	1
GO:0102009	proline dipeptidase activity	MF	1	0	1	1	0.0824749	0	1
GO:0004642	phosphoribosylformylglycinamidine synthase activity	MF	1	0	1	1	0.0824749	0	1
GO:0140337	diacylglyceride transfer activity	MF	1	0	1	1	0.0824749	0	1
GO:0140339	phosphatidylglycerol transfer activity	MF	1	0	1	1	0.0824749	0	1
GO:0140340	cerebroside transfer activity	MF	1	0	1	1	0.0824749	0	1
GO:0004349	glutamate 5-kinase activity	MF	1	0	1	1	0.0824749	0	1
GO:0004350	glutamate-5-semialdehyde dehydrogenase activity	MF	1	0	1	1	0.0824749	0	1
GO:1990238	double-stranded DNA endodeoxyribonuclease activity	MF	1	0	1	1	0.0824749	0	1
GO:0008482	sulfite oxidase activity	MF	1	0	1	1	0.0824749	0	1
GO:0051431	corticotropin-releasing hormone receptor 2 binding	MF	1	0	1	1	0.0824749	0	1
GO:0004573	Glc3Man9GlcNAc2 oligosaccharide glucosidase activity	MF	1	0	1	1	0.0824749	0	1
GO:0003842	1-pyrroline-5-carboxylate dehydrogenase activity	MF	1	0	1	1	0.0824749	0	1
GO:0000225	N-acetylglucosaminylphosphatidylinositol deacetylase activity	MF	1	0	1	1	0.0824749	0	1
GO:0030624	U6atac snRNA binding	MF	1	0	1	1	0.0824749	0	1
GO:0047603	acetoacetyl-CoA hydrolase activity	MF	1	0	1	1	0.0824749	0	1
GO:0047994	hydroxymethylglutaryl-CoA hydrolase activity	MF	1	0	1	1	0.0824749	0	1
GO:0005128	erythropoietin receptor binding	MF	1	0	1	1	0.0824749	0	1
GO:0005135	interleukin-3 receptor binding	MF	1	0	1	1	0.0824749	0	1
GO:0051008	Hsp27 protein binding	MF	1	0	1	1	0.0824749	0	1
GO:0016231	beta-N-acetylglucosaminidase activity	MF	1	0	1	1	0.0824749	0	1
GO:0102166	[protein]-3-O-(N-acetyl-D-glucosaminyl)-L-threonine O-N-acetyl-alpha-D-glucosaminase activity	MF	1	0	1	1	0.0824749	0	1
GO:0102167	[protein]-3-O-(N-acetyl-D-glucosaminyl)-L-serine O-N-acetyl-alpha-D-glucosaminase activity	MF	1	0	1	1	0.0824749	0	1
GO:0102571	[protein]-3-O-(N-acetyl-D-glucosaminyl)-L-serine/L-threonine O-N-acetyl-alpha-D-glucosaminase activity	MF	1	0	1	1	0.0824749	0	1
GO:0061690	lipoamidase activity	MF	1	0	1	1	0.0824749	0	1
GO:0061627	S-methylmethionine-homocysteine S-methyltransferase activity	MF	1	0	1	1	0.0824749	0	1
GO:0032093	SAM domain binding	MF	1	0	1	1	0.0824749	0	1
GO:0106359	2-hydroxyacyl-CoA lyase activity	MF	1	0	1	1	0.0824749	0	1
GO:0106360	2-hydroxy-3-methylhexadecanoyl-CoA lyase activity	MF	1	0	1	1	0.0824749	0	1
GO:0106376	2-hydroxyphytanoyl-CoA lyase activity	MF	1	0	1	1	0.0824749	0	1
GO:0070736	protein-glycine ligase activity, initiating	MF	1	0	1	1	0.0824749	0	1
GO:0047865	dimethylglycine dehydrogenase activity	MF	1	0	1	1	0.0824749	0	1
GO:0035538	carbohydrate response element binding	MF	1	0	1	1	0.0824749	0	1
GO:0003944	N-acetylglucosamine-1-phosphodiester alpha-N-acetylglucosaminidase activity	MF	1	0	1	1	0.0824749	0	1
GO:0031883	taste receptor binding	MF	1	0	1	1	0.0824749	0	1
GO:0035597	N6-isopentenyladenosine methylthiotransferase activity	MF	1	0	1	1	0.0824749	0	1
GO:0016608	growth hormone-releasing hormone activity	MF	1	0	1	1	0.0824749	0	1
GO:0031768	ghrelin receptor binding	MF	1	0	1	1	0.0824749	0	1
GO:0016920	pyroglutamyl-peptidase activity	MF	1	0	1	1	0.0824749	0	1
GO:0008852	exodeoxyribonuclease I activity	MF	1	0	1	1	0.0824749	0	1
GO:0061797	pH-gated chloride channel activity	MF	1	0	1	1	0.0824749	0	1
GO:0061632	RNA lariat debranching enzyme activator activity	MF	1	0	1	1	0.0824749	0	1
GO:0050113	inositol oxygenase activity	MF	1	0	1	1	0.0824749	0	1
GO:0036139	peptidyl-histidine dioxygenase activity	MF	1	0	1	1	0.0824749	0	1
GO:0036140	peptidyl-asparagine 3-dioxygenase activity	MF	1	0	1	1	0.0824749	0	1
GO:0102113	hypoxia-inducible factor-asparagine oxygenase activity	MF	1	0	1	1	0.0824749	0	1
GO:0016843	amine-lyase activity	MF	1	0	1	1	0.0824749	0	1
GO:0016844	strictosidine synthase activity	MF	1	0	1	1	0.0824749	0	1
GO:0072591	citrate-L-glutamate ligase activity	MF	1	0	1	1	0.0824749	0	1
GO:0010428	methyl-CpNpG binding	MF	1	0	1	1	0.0824749	0	1
GO:0030729	acetoacetate-CoA ligase activity	MF	1	0	1	1	0.0824749	0	1
GO:0071566	UFM1 activating enzyme activity	MF	1	0	1	1	0.0824749	0	1
GO:0003882	CDP-diacylglycerol-serine O-phosphatidyltransferase activity	MF	1	0	1	1	0.0824749	0	1
GO:0033041	sweet taste receptor activity	MF	1	0	1	1	0.0824749	0	1
GO:0005287	high-affinity basic amino acid transmembrane transporter activity	MF	1	0	1	1	0.0824749	0	1
GO:0005289	high-affinity L-arginine transmembrane transporter activity	MF	1	0	1	1	0.0824749	0	1
GO:0005292	high-affinity lysine transmembrane transporter activity	MF	1	0	1	1	0.0824749	0	1
GO:0001760	aminocarboxymuconate-semialdehyde decarboxylase activity	MF	1	0	1	1	0.0824749	0	1
GO:0008887	glycerate kinase activity	MF	1	0	1	1	0.0824749	0	1
GO:0015024	glucuronate-2-sulfatase activity	MF	1	0	1	1	0.0824749	0	1
GO:0050201	fucokinase activity	MF	1	0	1	1	0.0824749	0	1
GO:0070002	glutamic-type peptidase activity	MF	1	0	1	1	0.0824749	0	1
GO:0060560	developmental growth involved in morphogenesis	BP	216	7	24	0.999022	0.0825395	0.0324074	0.111111
GO:0016482	cytosolic transport	BP	164	8	19	0.960753	0.0825835	0.0487805	0.115854
GO:1902494	catalytic complex	CC	1346	147	125	8.81281e-05	0.0827582	0.109212	0.0928678
GO:0008593	regulation of Notch signaling pathway	BP	84	4	11	0.917469	0.0838227	0.047619	0.130952
GO:0051173	positive regulation of nitrogen compound metabolic process	BP	2710	215	242	0.655061	0.0846919	0.0793358	0.0892989
GO:0045717	negative regulation of fatty acid biosynthetic process	BP	13	1	3	0.667039	0.0858019	0.0769231	0.230769
GO:0032530	regulation of microvillus organization	BP	13	0	3	1	0.0858019	0	0.230769
GO:0070863	positive regulation of protein exit from endoplasmic reticulum	BP	13	3	3	0.0824029	0.0858019	0.230769	0.230769
GO:0010470	regulation of gastrulation	BP	13	1	3	0.667039	0.0858019	0.0769231	0.230769
GO:0061615	glycolytic process through fructose-6-phosphate	BP	13	3	3	0.0824029	0.0858019	0.230769	0.230769
GO:0061620	glycolytic process through glucose-6-phosphate	BP	13	3	3	0.0824029	0.0858019	0.230769	0.230769
GO:1900029	positive regulation of ruffle assembly	BP	13	0	3	1	0.0858019	0	0.230769
GO:0033169	histone H3-K9 demethylation	BP	13	0	3	1	0.0858019	0	0.230769
GO:0010452	histone H3-K36 methylation	BP	13	1	3	0.667039	0.0858019	0.0769231	0.230769
GO:1904152	regulation of retrograde protein transport, ER to cytosol	BP	13	3	3	0.0824029	0.0858019	0.230769	0.230769
GO:0000244	spliceosomal tri-snRNP complex assembly	BP	13	0	3	1	0.0858019	0	0.230769
GO:0001741	XY body	CC	13	4	3	0.016982	0.0858019	0.307692	0.230769
GO:0032591	dendritic spine membrane	CC	13	1	3	0.667039	0.0858019	0.0769231	0.230769
GO:0005677	chromatin silencing complex	CC	13	2	3	0.28478	0.0858019	0.153846	0.230769
GO:0016840	carbon-nitrogen lyase activity	MF	13	3	3	0.0824029	0.0858019	0.230769	0.230769
GO:0015464	acetylcholine receptor activity	MF	13	2	3	0.28478	0.0858019	0.153846	0.230769
GO:0034236	protein kinase A catalytic subunit binding	MF	13	0	3	1	0.0858019	0	0.230769
GO:0050664	oxidoreductase activity, acting on NAD(P)H, oxygen as acceptor	MF	13	0	3	1	0.0858019	0	0.230769
GO:0046965	nuclear retinoid X receptor binding	MF	13	2	3	0.28478	0.0858019	0.153846	0.230769
GO:0034595	phosphatidylinositol phosphate 5-phosphatase activity	MF	13	1	3	0.667039	0.0858019	0.0769231	0.230769
GO:0019992	diacylglycerol binding	MF	13	0	3	1	0.0858019	0	0.230769
GO:0005229	intracellular calcium activated chloride channel activity	MF	13	0	3	1	0.0858019	0	0.230769
GO:0061778	intracellular chloride channel activity	MF	13	0	3	1	0.0858019	0	0.230769
GO:0048753	pigment granule organization	BP	29	2	5	0.693853	0.085873	0.0689655	0.172414
GO:0044060	regulation of endocrine process	BP	29	0	5	1	0.085873	0	0.172414
GO:0031114	regulation of microtubule depolymerization	BP	29	3	5	0.42148	0.085873	0.103448	0.172414
GO:1901385	regulation of voltage-gated calcium channel activity	BP	29	1	5	0.914097	0.085873	0.0344828	0.172414
GO:0001659	temperature homeostasis	BP	165	11	19	0.791978	0.0864789	0.0666667	0.115152
GO:0008088	axo-dendritic transport	BP	75	2	10	0.986736	0.0876519	0.0266667	0.133333
GO:0030641	regulation of cellular pH	BP	75	10	10	0.0802994	0.0876519	0.133333	0.133333
GO:0016874	ligase activity	MF	155	13	18	0.491709	0.0877021	0.083871	0.116129
GO:0051128	regulation of cellular component organization	BP	2092	165	189	0.667787	0.0877273	0.0788719	0.0903442
GO:0034654	nucleobase-containing compound biosynthetic process	BP	3374	255	298	0.913344	0.0881455	0.0755779	0.0883225
GO:0008380	RNA splicing	BP	379	21	39	0.979044	0.0885025	0.055409	0.102902
GO:0006470	protein dephosphorylation	BP	271	17	29	0.89396	0.0888549	0.0627306	0.107011
GO:1902562	H4 histone acetyltransferase complex	CC	38	3	6	0.605013	0.088856	0.0789474	0.157895
GO:0016896	exoribonuclease activity, producing 5'-phosphomonoesters	MF	38	7	6	0.031022	0.088856	0.184211	0.157895
GO:0044088	regulation of vacuole organization	BP	47	6	7	0.178101	0.0888658	0.12766	0.148936
GO:0044818	mitotic G2/M transition checkpoint	BP	47	8	7	0.0336957	0.0888658	0.170213	0.148936
GO:0061647	histone H3-K9 modification	BP	47	2	7	0.903614	0.0888658	0.0425532	0.148936
GO:0015179	L-amino acid transmembrane transporter activity	MF	47	3	7	0.745539	0.0888658	0.0638298	0.148936
GO:1990234	transferase complex	CC	746	68	72	0.167275	0.0890202	0.0911528	0.0965147
GO:0035640	exploration behavior	BP	21	1	4	0.830848	0.0893204	0.047619	0.190476
GO:0035024	negative regulation of Rho protein signal transduction	BP	21	1	4	0.830848	0.0893204	0.047619	0.190476
GO:0001702	gastrulation with mouth forming second	BP	21	1	4	0.830848	0.0893204	0.047619	0.190476
GO:0050951	sensory perception of temperature stimulus	BP	21	0	4	1	0.0893204	0	0.190476
GO:0006541	glutamine metabolic process	BP	21	3	4	0.239864	0.0893204	0.142857	0.190476
GO:0031061	negative regulation of histone methylation	BP	21	2	4	0.516972	0.0893204	0.0952381	0.190476
GO:0051590	positive regulation of neurotransmitter transport	BP	21	1	4	0.830848	0.0893204	0.047619	0.190476
GO:0080182	histone H3-K4 trimethylation	BP	21	1	4	0.830848	0.0893204	0.047619	0.190476
GO:0000242	pericentriolar material	CC	21	0	4	1	0.0893204	0	0.190476
GO:0030742	GTP-dependent protein binding	MF	21	1	4	0.830848	0.0893204	0.047619	0.190476
GO:0005231	excitatory extracellular ligand-gated ion channel activity	MF	21	2	4	0.516972	0.0893204	0.0952381	0.190476
GO:0015295	solute:proton symporter activity	MF	21	1	4	0.830848	0.0893204	0.047619	0.190476
GO:0031325	positive regulation of cellular metabolic process	BP	2880	236	256	0.43812	0.0899674	0.0819444	0.0888889
GO:0016579	protein deubiquitination	BP	125	15	15	0.0809447	0.0904236	0.12	0.12
GO:0016079	synaptic vesicle exocytosis	BP	95	4	12	0.955269	0.0905084	0.0421053	0.126316
GO:0018210	peptidyl-threonine modification	BP	115	4	14	0.986381	0.0908494	0.0347826	0.121739
GO:0019902	phosphatase binding	MF	187	16	21	0.449292	0.0912385	0.0855615	0.112299
GO:0070972	protein localization to endoplasmic reticulum	BP	66	10	9	0.0390126	0.0913012	0.151515	0.136364
GO:0015171	amino acid transmembrane transporter activity	MF	66	4	9	0.793441	0.0913012	0.0606061	0.136364
GO:0044267	cellular protein metabolic process	BP	4244	378	371	0.0146724	0.0913409	0.0890669	0.0874175
GO:0009059	macromolecule biosynthetic process	BP	4044	318	354	0.755658	0.0934227	0.078635	0.0875371
GO:0031252	cell leading edge	CC	392	22	40	0.977692	0.0939715	0.0561224	0.102041
GO:0030177	positive regulation of Wnt signaling pathway	BP	136	8	16	0.870376	0.0943061	0.0588235	0.117647
GO:0045995	regulation of embryonic development	BP	57	4	8	0.689409	0.0945517	0.0701754	0.140351
GO:0018130	heterocycle biosynthetic process	BP	3440	263	303	0.877414	0.0946982	0.0764535	0.0880814
GO:0031514	motile cilium	CC	188	7	21	0.995129	0.0951388	0.037234	0.111702
GO:0120111	neuron projection cytoplasm	CC	86	4	11	0.925977	0.0953804	0.0465116	0.127907
GO:0061640	cytoskeleton-dependent cytokinesis	BP	96	5	12	0.897977	0.0960961	0.0520833	0.125
GO:0006654	phosphatidic acid biosynthetic process	BP	30	0	5	1	0.0964017	0	0.166667
GO:0050699	WW domain binding	MF	30	3	5	0.443572	0.0964017	0.1	0.166667
GO:0007033	vacuole organization	BP	178	19	20	0.132102	0.0970283	0.106742	0.11236
GO:0042149	cellular response to glucose starvation	BP	48	4	7	0.553006	0.0970303	0.0833333	0.145833
GO:0032420	stereocilium	CC	48	3	7	0.758375	0.0970303	0.0625	0.145833
GO:0015459	potassium channel regulator activity	MF	48	1	7	0.982841	0.0970303	0.0208333	0.145833
GO:0045184	establishment of protein localization	BP	1518	141	139	0.044405	0.0971055	0.0928854	0.0915679
GO:0086009	membrane repolarization	BP	39	3	6	0.622886	0.0980717	0.0769231	0.153846
GO:1990391	DNA repair complex	CC	39	5	6	0.206005	0.0980717	0.128205	0.153846
GO:0001223	transcription coactivator binding	MF	39	1	6	0.963191	0.0980717	0.025641	0.153846
GO:0035639	purine ribonucleoside triphosphate binding	MF	1693	121	154	0.944899	0.0984802	0.0714708	0.0909628
GO:0003677	DNA binding	MF	2113	156	190	0.913606	0.0987885	0.0738287	0.0899195
GO:0007626	locomotory behavior	BP	168	9	19	0.934689	0.0988743	0.0535714	0.113095
GO:0106106	cold-induced thermogenesis	BP	137	9	16	0.789959	0.0990394	0.0656934	0.116788
GO:0120161	regulation of cold-induced thermogenesis	BP	137	9	16	0.789959	0.0990394	0.0656934	0.116788
GO:0150034	distal axon	CC	242	15	26	0.891585	0.0991067	0.0619835	0.107438
GO:2001022	positive regulation of response to DNA damage stimulus	BP	127	6	15	0.951003	0.100199	0.0472441	0.11811
GO:0016197	endosomal transport	BP	221	19	24	0.429744	0.100256	0.0859729	0.108597
GO:1901983	regulation of protein acetylation	BP	77	6	10	0.601174	0.100355	0.0779221	0.12987
GO:0010494	cytoplasmic stress granule	CC	77	7	10	0.434402	0.100355	0.0909091	0.12987
GO:1990138	neuron projection extension	BP	158	5	18	0.996848	0.100656	0.0316456	0.113924
GO:0019538	protein metabolic process	BP	4708	419	409	0.0100041	0.101109	0.0889975	0.0868734
GO:0043005	neuron projection	CC	1163	70	108	0.997943	0.101179	0.0601892	0.0928633
GO:0044085	cellular component biogenesis	BP	2820	233	250	0.382627	0.101383	0.0826241	0.0886525
GO:0042472	inner ear morphogenesis	BP	87	1	11	0.999375	0.1015	0.0114943	0.126437
GO:0030672	synaptic vesicle membrane	CC	87	4	11	0.929928	0.1015	0.045977	0.126437
GO:0099501	exocytic vesicle membrane	CC	87	4	11	0.929928	0.1015	0.045977	0.126437
GO:0051213	dioxygenase activity	MF	87	6	11	0.717819	0.1015	0.0689655	0.126437
GO:0031330	negative regulation of cellular catabolic process	BP	232	17	25	0.704371	0.101568	0.0732759	0.107759
GO:0018107	peptidyl-threonine phosphorylation	BP	107	4	13	0.977859	0.101713	0.0373832	0.121495
GO:0010604	positive regulation of macromolecule metabolic process	BP	3021	239	267	0.682052	0.101777	0.0791129	0.0883813
GO:0007018	microtubule-based movement	BP	351	10	36	0.99999	0.101831	0.02849	0.102564
GO:0015807	L-amino acid transport	BP	58	5	8	0.511648	0.102192	0.0862069	0.137931
GO:1903051	negative regulation of proteolysis involved in cellular protein catabolic process	BP	58	3	8	0.859724	0.102192	0.0517241	0.137931
GO:0010972	negative regulation of G2/M transition of mitotic cell cycle	BP	58	9	8	0.0427351	0.102192	0.155172	0.137931
GO:0006897	endocytosis	BP	528	37	52	0.847419	0.102367	0.0700758	0.0984848
GO:0048011	neurotrophin TRK receptor signaling pathway	BP	22	1	4	0.844581	0.102383	0.0454545	0.181818
GO:0031065	positive regulation of histone deacetylation	BP	22	2	4	0.542437	0.102383	0.0909091	0.181818
GO:0003309	type B pancreatic cell differentiation	BP	22	2	4	0.542437	0.102383	0.0909091	0.181818
GO:0050482	arachidonic acid secretion	BP	22	1	4	0.844581	0.102383	0.0454545	0.181818
GO:1903963	arachidonate transport	BP	22	1	4	0.844581	0.102383	0.0454545	0.181818
GO:0032402	melanosome transport	BP	22	0	4	1	0.102383	0	0.181818
GO:0005858	axonemal dynein complex	CC	22	0	4	1	0.102383	0	0.181818
GO:0042974	nuclear retinoic acid receptor binding	MF	22	2	4	0.542437	0.102383	0.0909091	0.181818
GO:0008143	poly(A) binding	MF	22	1	4	0.844581	0.102383	0.0454545	0.181818
GO:0050665	hydrogen peroxide biosynthetic process	BP	14	1	3	0.694059	0.102773	0.0714286	0.214286
GO:0015874	norepinephrine transport	BP	14	1	3	0.694059	0.102773	0.0714286	0.214286
GO:0002467	germinal center formation	BP	14	2	3	0.315777	0.102773	0.142857	0.214286
GO:0032239	regulation of nucleobase-containing compound transport	BP	14	1	3	0.694059	0.102773	0.0714286	0.214286
GO:0042745	circadian sleep/wake cycle	BP	14	1	3	0.694059	0.102773	0.0714286	0.214286
GO:0050965	detection of temperature stimulus involved in sensory perception of pain	BP	14	0	3	1	0.102773	0	0.214286
GO:0071236	cellular response to antibiotic	BP	14	3	3	0.0988004	0.102773	0.214286	0.214286
GO:0070131	positive regulation of mitochondrial translation	BP	14	3	3	0.0988004	0.102773	0.214286	0.214286
GO:0045842	positive regulation of mitotic metaphase/anaphase transition	BP	14	3	3	0.0988004	0.102773	0.214286	0.214286
GO:1901970	positive regulation of mitotic sister chromatid separation	BP	14	3	3	0.0988004	0.102773	0.214286	0.214286
GO:0045721	negative regulation of gluconeogenesis	BP	14	1	3	0.694059	0.102773	0.0714286	0.214286
GO:0001767	establishment of lymphocyte polarity	BP	14	1	3	0.694059	0.102773	0.0714286	0.214286
GO:0035563	positive regulation of chromatin binding	BP	14	2	3	0.315777	0.102773	0.142857	0.214286
GO:0010457	centriole-centriole cohesion	BP	14	0	3	1	0.102773	0	0.214286
GO:0070986	left/right axis specification	BP	14	0	3	1	0.102773	0	0.214286
GO:0036159	inner dynein arm assembly	BP	14	0	3	1	0.102773	0	0.214286
GO:0030132	clathrin coat of coated pit	CC	14	2	3	0.315777	0.102773	0.142857	0.214286
GO:0048188	Set1C/COMPASS complex	CC	14	2	3	0.315777	0.102773	0.142857	0.214286
GO:0050780	dopamine receptor binding	MF	14	1	3	0.694059	0.102773	0.0714286	0.214286
GO:0005068	transmembrane receptor protein tyrosine kinase adaptor activity	MF	14	0	3	1	0.102773	0	0.214286
GO:0007399	nervous system development	BP	2117	119	190	0.999999	0.103823	0.0562116	0.0897496
GO:0055067	monovalent inorganic cation homeostasis	BP	138	15	16	0.149928	0.103918	0.108696	0.115942
GO:0005769	early endosome	CC	363	34	37	0.211566	0.105002	0.0936639	0.101928
GO:0000209	protein polyubiquitination	BP	233	22	25	0.257784	0.105322	0.0944206	0.107296
GO:0010569	regulation of double-strand break repair via homologous recombination	BP	68	4	9	0.812303	0.105338	0.0588235	0.132353
GO:0009064	glutamine family amino acid metabolic process	BP	68	7	9	0.312521	0.105338	0.102941	0.132353
GO:0051648	vesicle localization	BP	180	10	20	0.9258	0.105504	0.0555556	0.111111
GO:0050435	amyloid-beta metabolic process	BP	49	2	7	0.915854	0.105594	0.0408163	0.142857
GO:0035196	production of miRNAs involved in gene silencing by miRNA	BP	49	3	7	0.770682	0.105594	0.0612245	0.142857
GO:0043470	regulation of carbohydrate catabolic process	BP	49	2	7	0.915854	0.105594	0.0408163	0.142857
GO:0019222	regulation of metabolic process	BP	5720	463	493	0.530557	0.106282	0.0809441	0.0861888
GO:0030111	regulation of Wnt signaling pathway	BP	309	15	32	0.990931	0.106941	0.0485437	0.10356
GO:0001941	postsynaptic membrane organization	BP	31	1	5	0.927487	0.10755	0.0322581	0.16129
GO:0097484	dendrite extension	BP	31	1	5	0.927487	0.10755	0.0322581	0.16129
GO:0042788	polysomal ribosome	CC	31	1	5	0.927487	0.10755	0.0322581	0.16129
GO:0051059	NF-kappaB binding	MF	31	3	5	0.465322	0.10755	0.0967742	0.16129
GO:0045944	positive regulation of transcription by RNA polymerase II	BP	1052	53	98	0.999977	0.107771	0.0503802	0.0931559
GO:0034661	ncRNA catabolic process	BP	40	8	6	0.0135713	0.107773	0.2	0.15
GO:0004532	exoribonuclease activity	MF	40	8	6	0.0135713	0.107773	0.2	0.15
GO:1903829	positive regulation of protein localization	BP	419	30	42	0.789182	0.107785	0.071599	0.100239
GO:0098791	Golgi apparatus subcompartment	CC	353	31	36	0.347257	0.107954	0.0878187	0.101983
GO:0048521	negative regulation of behavior	BP	7	0	2	1	0.108087	0	0.285714
GO:0008635	activation of cysteine-type endopeptidase activity involved in apoptotic process by cytochrome c	BP	7	0	2	1	0.108087	0	0.285714
GO:1902510	regulation of apoptotic DNA fragmentation	BP	7	1	2	0.446805	0.108087	0.142857	0.285714
GO:1903365	regulation of fear response	BP	7	0	2	1	0.108087	0	0.285714
GO:2000822	regulation of behavioral fear response	BP	7	0	2	1	0.108087	0	0.285714
GO:0090324	negative regulation of oxidative phosphorylation	BP	7	2	2	0.104969	0.108087	0.285714	0.285714
GO:0000052	citrulline metabolic process	BP	7	1	2	0.446805	0.108087	0.142857	0.285714
GO:1903044	protein localization to membrane raft	BP	7	1	2	0.446805	0.108087	0.142857	0.285714
GO:0070070	proton-transporting V-type ATPase complex assembly	BP	7	1	2	0.446805	0.108087	0.142857	0.285714
GO:0036353	histone H2A-K119 monoubiquitination	BP	7	0	2	1	0.108087	0	0.285714
GO:0048635	negative regulation of muscle organ development	BP	7	0	2	1	0.108087	0	0.285714
GO:0046600	negative regulation of centriole replication	BP	7	0	2	1	0.108087	0	0.285714
GO:0098903	regulation of membrane repolarization during action potential	BP	7	0	2	1	0.108087	0	0.285714
GO:2000674	regulation of type B pancreatic cell apoptotic process	BP	7	0	2	1	0.108087	0	0.285714
GO:2000807	regulation of synaptic vesicle clustering	BP	7	0	2	1	0.108087	0	0.285714
GO:0046836	glycolipid transport	BP	7	0	2	1	0.108087	0	0.285714
GO:0017085	response to insecticide	BP	7	0	2	1	0.108087	0	0.285714
GO:0033211	adiponectin-activated signaling pathway	BP	7	0	2	1	0.108087	0	0.285714
GO:0090063	positive regulation of microtubule nucleation	BP	7	0	2	1	0.108087	0	0.285714
GO:0070358	actin polymerization-dependent cell motility	BP	7	0	2	1	0.108087	0	0.285714
GO:0016576	histone dephosphorylation	BP	7	0	2	1	0.108087	0	0.285714
GO:0030916	otic vesicle formation	BP	7	0	2	1	0.108087	0	0.285714
GO:1903566	positive regulation of protein localization to cilium	BP	7	0	2	1	0.108087	0	0.285714
GO:0060215	primitive hemopoiesis	BP	7	0	2	1	0.108087	0	0.285714
GO:0031630	regulation of synaptic vesicle fusion to presynaptic active zone membrane	BP	7	0	2	1	0.108087	0	0.285714
GO:1901632	regulation of synaptic vesicle membrane organization	BP	7	0	2	1	0.108087	0	0.285714
GO:0050774	negative regulation of dendrite morphogenesis	BP	7	0	2	1	0.108087	0	0.285714
GO:0046984	regulation of hemoglobin biosynthetic process	BP	7	0	2	1	0.108087	0	0.285714
GO:1902389	ceramide 1-phosphate transport	BP	7	1	2	0.446805	0.108087	0.142857	0.285714
GO:0010603	regulation of cytoplasmic mRNA processing body assembly	BP	7	0	2	1	0.108087	0	0.285714
GO:0097396	response to interleukin-17	BP	7	1	2	0.446805	0.108087	0.142857	0.285714
GO:0097398	cellular response to interleukin-17	BP	7	1	2	0.446805	0.108087	0.142857	0.285714
GO:0097400	interleukin-17-mediated signaling pathway	BP	7	1	2	0.446805	0.108087	0.142857	0.285714
GO:0046469	platelet activating factor metabolic process	BP	7	0	2	1	0.108087	0	0.285714
GO:0034720	histone H3-K4 demethylation	BP	7	0	2	1	0.108087	0	0.285714
GO:1903003	positive regulation of protein deubiquitination	BP	7	2	2	0.104969	0.108087	0.285714	0.285714
GO:0034727	piecemeal microautophagy of the nucleus	BP	7	0	2	1	0.108087	0	0.285714
GO:0031232	extrinsic component of external side of plasma membrane	CC	7	1	2	0.446805	0.108087	0.142857	0.285714
GO:0071203	WASH complex	CC	7	1	2	0.446805	0.108087	0.142857	0.285714
GO:0032300	mismatch repair complex	CC	7	0	2	1	0.108087	0	0.285714
GO:0044352	pinosome	CC	7	0	2	1	0.108087	0	0.285714
GO:0044354	macropinosome	CC	7	0	2	1	0.108087	0	0.285714
GO:0070765	gamma-secretase complex	CC	7	0	2	1	0.108087	0	0.285714
GO:0016593	Cdc73/Paf1 complex	CC	7	0	2	1	0.108087	0	0.285714
GO:0071541	eukaryotic translation initiation factor 3 complex, eIF3m	CC	7	0	2	1	0.108087	0	0.285714
GO:0030897	HOPS complex	CC	7	0	2	1	0.108087	0	0.285714
GO:0052658	inositol-1,4,5-trisphosphate 5-phosphatase activity	MF	7	1	2	0.446805	0.108087	0.142857	0.285714
GO:0034485	phosphatidylinositol-3,4,5-trisphosphate 5-phosphatase activity	MF	7	0	2	1	0.108087	0	0.285714
GO:0003847	1-alkyl-2-acetylglycerophosphocholine esterase activity	MF	7	0	2	1	0.108087	0	0.285714
GO:0045322	unmethylated CpG binding	MF	7	0	2	1	0.108087	0	0.285714
GO:1902388	ceramide 1-phosphate transfer activity	MF	7	1	2	0.446805	0.108087	0.142857	0.285714
GO:0048495	Roundabout binding	MF	7	0	2	1	0.108087	0	0.285714
GO:0050656	3'-phosphoadenosine 5'-phosphosulfate binding	MF	7	0	2	1	0.108087	0	0.285714
GO:0042500	aspartic endopeptidase activity, intramembrane cleaving	MF	7	0	2	1	0.108087	0	0.285714
GO:0032453	histone H3-methyl-lysine-4 demethylase activity	MF	7	0	2	1	0.108087	0	0.285714
GO:0042799	histone methyltransferase activity (H4-K20 specific)	MF	7	1	2	0.446805	0.108087	0.142857	0.285714
GO:0043228	non-membrane-bounded organelle	CC	4441	371	386	0.249367	0.108459	0.0835397	0.0869174
GO:0043232	intracellular non-membrane-bounded organelle	CC	4441	371	386	0.249367	0.108459	0.0835397	0.0869174
GO:1901362	organic cyclic compound biosynthetic process	BP	3572	279	313	0.780377	0.108481	0.0781075	0.087626
GO:0044260	cellular macromolecule metabolic process	BP	5028	457	435	0.00122901	0.109647	0.090891	0.0865155
GO:0032024	positive regulation of insulin secretion	BP	59	2	8	0.957987	0.110166	0.0338983	0.135593
GO:1902305	regulation of sodium ion transmembrane transport	BP	59	2	8	0.957987	0.110166	0.0338983	0.135593
GO:0070647	protein modification by small protein conjugation or removal	BP	916	98	86	0.00258014	0.110361	0.106987	0.0938865
GO:0099536	synaptic signaling	BP	599	26	58	0.999931	0.111675	0.0434057	0.096828
GO:0010629	negative regulation of gene expression	BP	871	57	82	0.967384	0.111686	0.065442	0.0941447
GO:0048588	developmental cell growth	BP	203	6	22	0.999341	0.113439	0.0295567	0.108374
GO:0043170	macromolecule metabolic process	BP	7925	650	675	0.343771	0.113668	0.0820189	0.0851735
GO:0030863	cortical cytoskeleton	CC	99	6	12	0.823604	0.114082	0.0606061	0.121212
GO:0003774	cytoskeletal motor activity	MF	99	2	12	0.997795	0.114082	0.020202	0.121212
GO:0032206	positive regulation of telomere maintenance	BP	50	2	7	0.921412	0.114549	0.04	0.14
GO:0015291	secondary active transmembrane transporter activity	MF	193	13	21	0.79535	0.116232	0.0673575	0.108808
GO:0001783	B cell apoptotic process	BP	23	2	4	0.566951	0.116263	0.0869565	0.173913
GO:1903959	regulation of anion transmembrane transport	BP	23	2	4	0.566951	0.116263	0.0869565	0.173913
GO:0035883	enteroendocrine cell differentiation	BP	23	2	4	0.566951	0.116263	0.0869565	0.173913
GO:0032401	establishment of melanosome localization	BP	23	1	4	0.857201	0.116263	0.0434783	0.173913
GO:0051904	pigment granule transport	BP	23	0	4	1	0.116263	0	0.173913
GO:0070129	regulation of mitochondrial translation	BP	23	4	4	0.110937	0.116263	0.173913	0.173913
GO:2000114	regulation of establishment of cell polarity	BP	23	3	4	0.285037	0.116263	0.130435	0.173913
GO:0007039	protein catabolic process in the vacuole	BP	23	2	4	0.566951	0.116263	0.0869565	0.173913
GO:0018027	peptidyl-lysine dimethylation	BP	23	1	4	0.857201	0.116263	0.0434783	0.173913
GO:0071782	endoplasmic reticulum tubular network	CC	23	1	4	0.857201	0.116263	0.0434783	0.173913
GO:0008198	ferrous iron binding	MF	23	0	4	1	0.116263	0	0.173913
GO:0004622	lysophospholipase activity	MF	23	0	4	1	0.116263	0	0.173913
GO:0015031	protein transport	BP	1415	129	129	0.0816052	0.11696	0.0911661	0.0911661
GO:0005875	microtubule associated complex	CC	151	6	17	0.986024	0.11712	0.0397351	0.112583
GO:0006865	amino acid transport	BP	120	9	14	0.645488	0.117787	0.075	0.116667
GO:0000018	regulation of DNA recombination	BP	120	10	14	0.512179	0.117787	0.0833333	0.116667
GO:0034205	amyloid-beta formation	BP	41	2	6	0.856225	0.117947	0.0487805	0.146341
GO:1902750	negative regulation of cell cycle G2/M phase transition	BP	60	10	8	0.0215431	0.118469	0.166667	0.133333
GO:0090207	regulation of triglyceride metabolic process	BP	32	3	5	0.486689	0.119297	0.09375	0.15625
GO:0006471	protein ADP-ribosylation	BP	32	2	5	0.744859	0.119297	0.0625	0.15625
GO:0071539	protein localization to centrosome	BP	32	1	5	0.933378	0.119297	0.03125	0.15625
GO:0106056	regulation of calcineurin-mediated signaling	BP	32	2	5	0.744859	0.119297	0.0625	0.15625
GO:0042826	histone deacetylase binding	MF	110	8	13	0.67708	0.119299	0.0727273	0.118182
GO:1900542	regulation of purine nucleotide metabolic process	BP	70	2	9	0.980896	0.120523	0.0285714	0.128571
GO:1903363	negative regulation of cellular protein catabolic process	BP	70	5	9	0.6803	0.120523	0.0714286	0.128571
GO:0140694	non-membrane-bounded organelle assembly	BP	357	34	36	0.184385	0.120905	0.0952381	0.10084
GO:0050961	detection of temperature stimulus involved in sensory perception	BP	15	0	3	1	0.120942	0	0.2
GO:1901096	regulation of autophagosome maturation	BP	15	0	3	1	0.120942	0	0.2
GO:0019370	leukotriene biosynthetic process	BP	15	0	3	1	0.120942	0	0.2
GO:0051580	regulation of neurotransmitter uptake	BP	15	1	3	0.718888	0.120942	0.0666667	0.2
GO:0048791	calcium ion-regulated exocytosis of neurotransmitter	BP	15	0	3	1	0.120942	0	0.2
GO:0031645	negative regulation of nervous system process	BP	15	5	3	0.00524041	0.120942	0.333333	0.2
GO:0000729	DNA double-strand break processing	BP	15	1	3	0.718888	0.120942	0.0666667	0.2
GO:0006349	regulation of gene expression by genomic imprinting	BP	15	0	3	1	0.120942	0	0.2
GO:0030033	microvillus assembly	BP	15	0	3	1	0.120942	0	0.2
GO:0010715	regulation of extracellular matrix disassembly	BP	15	1	3	0.718888	0.120942	0.0666667	0.2
GO:1902101	positive regulation of metaphase/anaphase transition of cell cycle	BP	15	3	3	0.116382	0.120942	0.2	0.2
GO:0031453	positive regulation of heterochromatin assembly	BP	15	1	3	0.718888	0.120942	0.0666667	0.2
GO:0120263	positive regulation of heterochromatin organization	BP	15	1	3	0.718888	0.120942	0.0666667	0.2
GO:1905269	positive regulation of chromatin organization	BP	15	1	3	0.718888	0.120942	0.0666667	0.2
GO:0051299	centrosome separation	BP	15	2	3	0.346453	0.120942	0.133333	0.2
GO:1904424	regulation of GTP binding	BP	15	1	3	0.718888	0.120942	0.0666667	0.2
GO:0060026	convergent extension	BP	15	0	3	1	0.120942	0	0.2
GO:0035493	SNARE complex assembly	BP	15	1	3	0.718888	0.120942	0.0666667	0.2
GO:0031011	Ino80 complex	CC	15	1	3	0.718888	0.120942	0.0666667	0.2
GO:0008308	voltage-gated anion channel activity	MF	15	1	3	0.718888	0.120942	0.0666667	0.2
GO:0042800	histone methyltransferase activity (H3-K4 specific)	MF	15	1	3	0.718888	0.120942	0.0666667	0.2
GO:0015174	basic amino acid transmembrane transporter activity	MF	15	0	3	1	0.120942	0	0.2
GO:0006497	protein lipidation	BP	90	10	11	0.192275	0.12121	0.111111	0.122222
GO:0001843	neural tube closure	BP	90	0	11	1	0.12121	0	0.122222
GO:0031248	protein acetyltransferase complex	CC	90	10	11	0.192275	0.12121	0.111111	0.122222
GO:1902493	acetyltransferase complex	CC	90	10	11	0.192275	0.12121	0.111111	0.122222
GO:0035023	regulation of Rho protein signal transduction	BP	80	5	10	0.787292	0.121309	0.0625	0.125
GO:0046031	ADP metabolic process	BP	80	5	10	0.787292	0.121309	0.0625	0.125
GO:0051668	localization within membrane	BP	603	50	58	0.455552	0.12175	0.0829187	0.0961857
GO:0031929	TOR signaling	BP	121	14	14	0.11199	0.123681	0.115702	0.115702
GO:0034399	nuclear periphery	CC	121	12	14	0.275627	0.123681	0.0991736	0.115702
GO:0032989	cellular component morphogenesis	BP	683	39	65	0.99419	0.123773	0.057101	0.0951684
GO:2000649	regulation of sodium ion transmembrane transporter activity	BP	51	2	7	0.926622	0.123887	0.0392157	0.137255
GO:0044087	regulation of cellular component biogenesis	BP	877	59	82	0.948755	0.124354	0.0672748	0.0935006
GO:0042578	phosphoric ester hydrolase activity	MF	336	19	34	0.966801	0.124453	0.0565476	0.10119
GO:0044249	cellular biosynthetic process	BP	4865	414	420	0.115214	0.126606	0.0850976	0.0863309
GO:0061387	regulation of extent of cell growth	BP	101	1	12	0.99981	0.127081	0.00990099	0.118812
GO:1903322	positive regulation of protein modification by small protein conjugation or removal	BP	132	23	15	0.000368084	0.12737	0.174242	0.113636
GO:0009893	positive regulation of metabolic process	BP	3292	269	288	0.452875	0.12777	0.0817132	0.0874848
GO:0060606	tube closure	BP	91	0	11	1	0.128224	0	0.120879
GO:0007040	lysosome organization	BP	71	10	9	0.0595595	0.128537	0.140845	0.126761
GO:0080171	lytic vacuole organization	BP	71	10	9	0.0595595	0.128537	0.140845	0.126761
GO:0043967	histone H4 acetylation	BP	71	2	9	0.982235	0.128537	0.028169	0.126761
GO:0042743	hydrogen peroxide metabolic process	BP	42	5	6	0.251776	0.12858	0.119048	0.142857
GO:2000785	regulation of autophagosome assembly	BP	42	5	6	0.251776	0.12858	0.119048	0.142857
GO:0007019	microtubule depolymerization	BP	42	3	6	0.673117	0.12858	0.0714286	0.142857
GO:0030521	androgen receptor signaling pathway	BP	42	2	6	0.86538	0.12858	0.047619	0.142857
GO:0090503	RNA phosphodiester bond hydrolysis, exonucleolytic	BP	42	8	6	0.0180519	0.12858	0.190476	0.142857
GO:0060076	excitatory synapse	CC	42	0	6	1	0.12858	0	0.142857
GO:0016830	carbon-carbon lyase activity	MF	42	4	6	0.446659	0.12858	0.0952381	0.142857
GO:0002028	regulation of sodium ion transport	BP	81	2	10	0.991477	0.128791	0.0246914	0.123457
GO:0008324	cation transmembrane transporter activity	MF	527	45	51	0.379665	0.129593	0.085389	0.0967742
GO:0071375	cellular response to peptide hormone stimulus	BP	250	21	26	0.466103	0.130325	0.084	0.104
GO:0043484	regulation of RNA splicing	BP	143	6	16	0.978484	0.13048	0.041958	0.111888
GO:0008757	S-adenosylmethionine-dependent methyltransferase activity	MF	143	11	16	0.617319	0.13048	0.0769231	0.111888
GO:0016310	phosphorylation	BP	1656	124	149	0.847545	0.130719	0.0748792	0.0899758
GO:0048562	embryonic organ morphogenesis	BP	261	4	27	0.999999	0.130833	0.0153257	0.103448
GO:0021680	cerebellar Purkinje cell layer development	BP	24	2	4	0.590501	0.13091	0.0833333	0.166667
GO:1904357	negative regulation of telomere maintenance via telomere lengthening	BP	24	2	4	0.590501	0.13091	0.0833333	0.166667
GO:0051905	establishment of pigment granule localization	BP	24	1	4	0.868797	0.13091	0.0416667	0.166667
GO:0098703	calcium ion import across plasma membrane	BP	24	1	4	0.868797	0.13091	0.0416667	0.166667
GO:0007035	vacuolar acidification	BP	24	5	4	0.0404161	0.13091	0.208333	0.166667
GO:0051307	meiotic chromosome separation	BP	24	2	4	0.590501	0.13091	0.0833333	0.166667
GO:0000027	ribosomal large subunit assembly	BP	24	0	4	1	0.13091	0	0.166667
GO:0016471	vacuolar proton-transporting V-type ATPase complex	CC	24	4	4	0.125042	0.13091	0.166667	0.166667
GO:0005942	phosphatidylinositol 3-kinase complex	CC	24	3	4	0.307893	0.13091	0.125	0.166667
GO:0008266	poly(U) RNA binding	MF	24	1	4	0.868797	0.13091	0.0416667	0.166667
GO:0019898	extrinsic component of membrane	CC	283	26	29	0.280547	0.131503	0.0918728	0.102473
GO:0000423	mitophagy	BP	33	3	5	0.507632	0.131616	0.0909091	0.151515
GO:0021532	neural tube patterning	BP	33	1	5	0.938791	0.131616	0.030303	0.151515
GO:0032435	negative regulation of proteasomal ubiquitin-dependent protein catabolic process	BP	33	2	5	0.760164	0.131616	0.0606061	0.151515
GO:0039694	viral RNA genome replication	BP	33	3	5	0.507632	0.131616	0.0909091	0.151515
GO:0043014	alpha-tubulin binding	MF	33	0	5	1	0.131616	0	0.151515
GO:0016236	macroautophagy	BP	294	30	30	0.113245	0.131688	0.102041	0.102041
GO:0071824	protein-DNA complex subunit organization	BP	175	17	19	0.252791	0.131957	0.0971429	0.108571
GO:0046777	protein autophosphorylation	BP	218	11	23	0.970561	0.13248	0.0504587	0.105505
GO:0042987	amyloid precursor protein catabolic process	BP	52	4	7	0.617495	0.1336	0.0769231	0.134615
GO:0070918	primary sncRNA processing	BP	52	3	7	0.804547	0.1336	0.0576923	0.134615
GO:0046888	negative regulation of hormone secretion	BP	52	3	7	0.804547	0.1336	0.0576923	0.134615
GO:0097479	synaptic vesicle localization	BP	52	3	7	0.804547	0.1336	0.0576923	0.134615
GO:0007369	gastrulation	BP	165	5	18	0.997961	0.135306	0.030303	0.109091
GO:0004721	phosphoprotein phosphatase activity	MF	165	7	18	0.983305	0.135306	0.0424242	0.109091
GO:0099106	ion channel regulator activity	MF	123	3	14	0.997921	0.135967	0.0243902	0.113821
GO:2000781	positive regulation of double-strand break repair	BP	62	1	8	0.99477	0.136039	0.016129	0.129032
GO:0002039	p53 binding	MF	62	3	8	0.88845	0.136039	0.0483871	0.129032
GO:0002634	regulation of germinal center formation	BP	8	1	2	0.49168	0.136494	0.125	0.25
GO:0045187	regulation of circadian sleep/wake cycle, sleep	BP	8	1	2	0.49168	0.136494	0.125	0.25
GO:0070212	protein poly-ADP-ribosylation	BP	8	0	2	1	0.136494	0	0.25
GO:0014061	regulation of norepinephrine secretion	BP	8	1	2	0.49168	0.136494	0.125	0.25
GO:0048243	norepinephrine secretion	BP	8	1	2	0.49168	0.136494	0.125	0.25
GO:0072396	response to cell cycle checkpoint signaling	BP	8	1	2	0.49168	0.136494	0.125	0.25
GO:0072402	response to DNA integrity checkpoint signaling	BP	8	1	2	0.49168	0.136494	0.125	0.25
GO:0072423	response to DNA damage checkpoint signaling	BP	8	1	2	0.49168	0.136494	0.125	0.25
GO:0090400	stress-induced premature senescence	BP	8	0	2	1	0.136494	0	0.25
GO:0048023	positive regulation of melanin biosynthetic process	BP	8	1	2	0.49168	0.136494	0.125	0.25
GO:1900378	positive regulation of secondary metabolite biosynthetic process	BP	8	1	2	0.49168	0.136494	0.125	0.25
GO:0099566	regulation of postsynaptic cytosolic calcium ion concentration	BP	8	0	2	1	0.136494	0	0.25
GO:0006521	regulation of cellular amino acid metabolic process	BP	8	1	2	0.49168	0.136494	0.125	0.25
GO:0014832	urinary bladder smooth muscle contraction	BP	8	0	2	1	0.136494	0	0.25
GO:0097050	type B pancreatic cell apoptotic process	BP	8	0	2	1	0.136494	0	0.25
GO:0003433	chondrocyte development involved in endochondral bone morphogenesis	BP	8	1	2	0.49168	0.136494	0.125	0.25
GO:1900364	negative regulation of mRNA polyadenylation	BP	8	0	2	1	0.136494	0	0.25
GO:0010359	regulation of anion channel activity	BP	8	0	2	1	0.136494	0	0.25
GO:0035095	behavioral response to nicotine	BP	8	2	2	0.132677	0.136494	0.25	0.25
GO:0099640	axo-dendritic protein transport	BP	8	0	2	1	0.136494	0	0.25
GO:0099641	anterograde axonal protein transport	BP	8	0	2	1	0.136494	0	0.25
GO:0150012	positive regulation of neuron projection arborization	BP	8	1	2	0.49168	0.136494	0.125	0.25
GO:0120197	mucociliary clearance	BP	8	0	2	1	0.136494	0	0.25
GO:1902965	regulation of protein localization to early endosome	BP	8	0	2	1	0.136494	0	0.25
GO:1902966	positive regulation of protein localization to early endosome	BP	8	0	2	1	0.136494	0	0.25
GO:0070127	tRNA aminoacylation for mitochondrial protein translation	BP	8	0	2	1	0.136494	0	0.25
GO:0021514	ventral spinal cord interneuron differentiation	BP	8	0	2	1	0.136494	0	0.25
GO:0006548	histidine catabolic process	BP	8	1	2	0.49168	0.136494	0.125	0.25
GO:2000622	regulation of nuclear-transcribed mRNA catabolic process, nonsense-mediated decay	BP	8	2	2	0.132677	0.136494	0.25	0.25
GO:0048539	bone marrow development	BP	8	0	2	1	0.136494	0	0.25
GO:0070432	regulation of nucleotide-binding oligomerization domain containing 2 signaling pathway	BP	8	0	2	1	0.136494	0	0.25
GO:0090091	positive regulation of extracellular matrix disassembly	BP	8	1	2	0.49168	0.136494	0.125	0.25
GO:0035878	nail development	BP	8	1	2	0.49168	0.136494	0.125	0.25
GO:2000253	positive regulation of feeding behavior	BP	8	0	2	1	0.136494	0	0.25
GO:0097692	histone H3-K4 monomethylation	BP	8	0	2	1	0.136494	0	0.25
GO:0030049	muscle filament sliding	BP	8	1	2	0.49168	0.136494	0.125	0.25
GO:0000492	box C/D snoRNP assembly	BP	8	0	2	1	0.136494	0	0.25
GO:0006560	proline metabolic process	BP	8	2	2	0.132677	0.136494	0.25	0.25
GO:0044314	protein K27-linked ubiquitination	BP	8	0	2	1	0.136494	0	0.25
GO:0098693	regulation of synaptic vesicle cycle	BP	8	0	2	1	0.136494	0	0.25
GO:0010807	regulation of synaptic vesicle priming	BP	8	0	2	1	0.136494	0	0.25
GO:0035871	protein K11-linked deubiquitination	BP	8	0	2	1	0.136494	0	0.25
GO:1905719	protein localization to perinuclear region of cytoplasm	BP	8	0	2	1	0.136494	0	0.25
GO:0034983	peptidyl-lysine deacetylation	BP	8	0	2	1	0.136494	0	0.25
GO:0030128	clathrin coat of endocytic vesicle	CC	8	0	2	1	0.136494	0	0.25
GO:0034751	aryl hydrocarbon receptor complex	CC	8	0	2	1	0.136494	0	0.25
GO:0005890	sodium:potassium-exchanging ATPase complex	CC	8	0	2	1	0.136494	0	0.25
GO:0070531	BRCA1-A complex	CC	8	2	2	0.132677	0.136494	0.25	0.25
GO:0034464	BBSome	CC	8	0	2	1	0.136494	0	0.25
GO:0008303	caspase complex	CC	8	1	2	0.49168	0.136494	0.125	0.25
GO:0098642	network-forming collagen trimer	CC	8	1	2	0.49168	0.136494	0.125	0.25
GO:0098645	collagen network	CC	8	1	2	0.49168	0.136494	0.125	0.25
GO:0098651	basement membrane collagen trimer	CC	8	2	2	0.132677	0.136494	0.25	0.25
GO:0031588	nucleotide-activated protein kinase complex	CC	8	0	2	1	0.136494	0	0.25
GO:0035859	Seh1-associated complex	CC	8	0	2	1	0.136494	0	0.25
GO:0005861	troponin complex	CC	8	0	2	1	0.136494	0	0.25
GO:0042166	acetylcholine binding	MF	8	1	2	0.49168	0.136494	0.125	0.25
GO:0008199	ferric iron binding	MF	8	1	2	0.49168	0.136494	0.125	0.25
GO:0019870	potassium channel inhibitor activity	MF	8	0	2	1	0.136494	0	0.25
GO:0008172	S-methyltransferase activity	MF	8	0	2	1	0.136494	0	0.25
GO:0034046	poly(G) binding	MF	8	1	2	0.49168	0.136494	0.125	0.25
GO:0043008	ATP-dependent protein binding	MF	8	0	2	1	0.136494	0	0.25
GO:1905394	retromer complex binding	MF	8	0	2	1	0.136494	0	0.25
GO:0034594	phosphatidylinositol trisphosphate phosphatase activity	MF	8	0	2	1	0.136494	0	0.25
GO:0000828	inositol hexakisphosphate kinase activity	MF	8	0	2	1	0.136494	0	0.25
GO:1990948	ubiquitin ligase inhibitor activity	MF	8	0	2	1	0.136494	0	0.25
GO:0008527	taste receptor activity	MF	8	0	2	1	0.136494	0	0.25
GO:0007032	endosome organization	BP	82	7	10	0.501288	0.136515	0.0853659	0.121951
GO:0072384	organelle transport along microtubule	BP	82	2	10	0.992087	0.136515	0.0243902	0.121951
GO:0009790	embryo development	BP	975	43	90	0.999999	0.137913	0.0441026	0.0923077
GO:0048812	neuron projection morphogenesis	BP	564	30	54	0.996378	0.138787	0.0531915	0.0957447
GO:0009895	negative regulation of catabolic process	BP	285	22	29	0.627806	0.139649	0.077193	0.101754
GO:0045912	negative regulation of carbohydrate metabolic process	BP	43	5	6	0.267571	0.139658	0.116279	0.139535
GO:0016572	histone phosphorylation	BP	43	3	6	0.688724	0.139658	0.0697674	0.139535
GO:0035627	ceramide transport	BP	16	2	3	0.376656	0.14018	0.125	0.1875
GO:0097284	hepatocyte apoptotic process	BP	16	2	3	0.376656	0.14018	0.125	0.1875
GO:0035518	histone H2A monoubiquitination	BP	16	1	3	0.741704	0.14018	0.0625	0.1875
GO:0001956	positive regulation of neurotransmitter secretion	BP	16	1	3	0.741704	0.14018	0.0625	0.1875
GO:0042795	snRNA transcription by RNA polymerase II	BP	16	1	3	0.741704	0.14018	0.0625	0.1875
GO:0035751	regulation of lysosomal lumen pH	BP	16	3	3	0.135026	0.14018	0.1875	0.1875
GO:0048520	positive regulation of behavior	BP	16	1	3	0.741704	0.14018	0.0625	0.1875
GO:0034162	toll-like receptor 9 signaling pathway	BP	16	2	3	0.376656	0.14018	0.125	0.1875
GO:0044804	autophagy of nucleus	BP	16	1	3	0.741704	0.14018	0.0625	0.1875
GO:0070403	NAD+ binding	MF	16	2	3	0.376656	0.14018	0.125	0.1875
GO:0031461	cullin-RING ubiquitin ligase complex	CC	166	8	18	0.964213	0.140756	0.0481928	0.108434
GO:0001841	neural tube formation	BP	103	0	12	1	0.14087	0	0.116505
GO:0016363	nuclear matrix	CC	103	8	12	0.603173	0.14087	0.0776699	0.116505
GO:0005085	guanyl-nucleotide exchange factor activity	MF	220	9	23	0.994215	0.141865	0.0409091	0.104545
GO:0046578	regulation of Ras protein signal transduction	BP	177	9	19	0.955454	0.14247	0.0508475	0.107345
GO:0006836	neurotransmitter transport	BP	177	8	19	0.978767	0.14247	0.0451977	0.107345
GO:0015631	tubulin binding	MF	352	31	35	0.341282	0.142514	0.0880682	0.0994318
GO:1901652	response to peptide	BP	419	33	41	0.596727	0.1429	0.0787589	0.097852
GO:0042158	lipoprotein biosynthetic process	BP	93	10	11	0.220434	0.142903	0.107527	0.11828
GO:0043473	pigmentation	BP	93	5	11	0.882107	0.142903	0.0537634	0.11828
GO:0042733	embryonic digit morphogenesis	BP	53	1	7	0.988773	0.143676	0.0188679	0.132075
GO:0016073	snRNA metabolic process	BP	53	7	7	0.13481	0.143676	0.132075	0.132075
GO:0005254	chloride channel activity	MF	53	6	7	0.257543	0.143676	0.113208	0.132075
GO:0042554	superoxide anion generation	BP	34	1	5	0.943765	0.14448	0.0294118	0.147059
GO:1905508	protein localization to microtubule organizing center	BP	34	1	5	0.943765	0.14448	0.0294118	0.147059
GO:0032212	positive regulation of telomere maintenance via telomerase	BP	34	2	5	0.774667	0.14448	0.0588235	0.147059
GO:0033120	positive regulation of RNA splicing	BP	34	1	5	0.943765	0.14448	0.0294118	0.147059
GO:0051973	positive regulation of telomerase activity	BP	34	2	5	0.774667	0.14448	0.0588235	0.147059
GO:0071705	nitrogen compound transport	BP	1805	164	161	0.0597442	0.145363	0.0908587	0.0891967
GO:0005774	vacuolar membrane	CC	431	36	42	0.451344	0.145661	0.0835267	0.0974478
GO:0007010	cytoskeleton organization	BP	1338	87	121	0.990862	0.146154	0.0650224	0.0904335
GO:0010875	positive regulation of cholesterol efflux	BP	25	1	4	0.879451	0.146271	0.04	0.16
GO:0048596	embryonic camera-type eye morphogenesis	BP	25	0	4	1	0.146271	0	0.16
GO:0007026	negative regulation of microtubule depolymerization	BP	25	3	4	0.330807	0.146271	0.12	0.16
GO:1902656	calcium ion import into cytosol	BP	25	2	4	0.613084	0.146271	0.08	0.16
GO:0051571	positive regulation of histone H3-K4 methylation	BP	25	1	4	0.879451	0.146271	0.04	0.16
GO:0010586	miRNA metabolic process	BP	25	4	4	0.139856	0.146271	0.16	0.16
GO:0030507	spectrin binding	MF	25	0	4	1	0.146271	0	0.16
GO:0031123	RNA 3'-end processing	BP	104	16	12	0.00941469	0.148054	0.153846	0.115385
GO:0035725	sodium ion transmembrane transport	BP	146	7	16	0.957091	0.148126	0.0479452	0.109589
GO:0043933	protein-containing complex organization	BP	1514	138	136	0.0738849	0.148277	0.0911493	0.0898283
GO:0050905	neuromuscular process	BP	125	7	14	0.889353	0.148905	0.056	0.112
GO:0050796	regulation of insulin secretion	BP	125	8	14	0.804205	0.148905	0.064	0.112
GO:0016247	channel regulator activity	MF	125	3	14	0.998194	0.148905	0.024	0.112
GO:0007267	cell-cell signaling	BP	1363	77	123	0.999889	0.149575	0.056493	0.0902421
GO:1901890	positive regulation of cell junction assembly	BP	94	2	11	0.996779	0.15056	0.0212766	0.117021
GO:1901799	negative regulation of proteasomal protein catabolic process	BP	44	2	6	0.882104	0.15116	0.0454545	0.136364
GO:0000152	nuclear ubiquitin ligase complex	CC	44	4	6	0.483173	0.15116	0.0909091	0.136364
GO:0008023	transcription elongation factor complex	CC	44	0	6	1	0.15116	0	0.136364
GO:0006885	regulation of pH	BP	84	11	10	0.0763364	0.152675	0.130952	0.119048
GO:2001252	positive regulation of chromosome organization	BP	84	9	10	0.23963	0.152675	0.107143	0.119048
GO:0009058	biosynthetic process	BP	4996	426	429	0.100913	0.153159	0.0852682	0.0858687
GO:0070830	bicellular tight junction assembly	BP	54	4	7	0.647463	0.154104	0.0740741	0.12963
GO:0032421	stereocilium bundle	CC	54	5	7	0.447836	0.154104	0.0925926	0.12963
GO:0030276	clathrin binding	MF	64	4	8	0.773084	0.154841	0.0625	0.125
GO:0003777	microtubule motor activity	MF	64	2	8	0.970556	0.154841	0.03125	0.125
GO:0007264	small GTPase mediated signal transduction	BP	479	23	46	0.998491	0.155921	0.0480167	0.0960334
GO:0090596	sensory organ morphogenesis	BP	234	6	24	0.999909	0.156976	0.025641	0.102564
GO:0000166	nucleotide binding	MF	1988	149	176	0.86823	0.157158	0.0749497	0.0885312
GO:0140535	intracellular protein-containing complex	CC	707	75	66	0.00952855	0.157201	0.106082	0.0933522
GO:0003016	respiratory system process	BP	35	3	5	0.548122	0.15786	0.0857143	0.142857
GO:0038179	neurotrophin signaling pathway	BP	35	1	5	0.948334	0.15786	0.0285714	0.142857
GO:0045746	negative regulation of Notch signaling pathway	BP	35	2	5	0.788397	0.15786	0.0571429	0.142857
GO:0042789	mRNA transcription by RNA polymerase II	BP	35	2	5	0.788397	0.15786	0.0571429	0.142857
GO:0005891	voltage-gated calcium channel complex	CC	35	1	5	0.948334	0.15786	0.0285714	0.142857
GO:0022839	ion gated channel activity	MF	35	0	5	1	0.15786	0	0.142857
GO:0016740	transferase activity	MF	2012	159	178	0.654738	0.157954	0.0790258	0.0884692
GO:0002332	transitional stage B cell differentiation	BP	2	0	1	1	0.158152	0	0.5
GO:1904531	positive regulation of actin filament binding	BP	2	0	1	1	0.158152	0	0.5
GO:1904618	positive regulation of actin binding	BP	2	0	1	1	0.158152	0	0.5
GO:0006579	amino-acid betaine catabolic process	BP	2	0	1	1	0.158152	0	0.5
GO:0001507	acetylcholine catabolic process in synaptic cleft	BP	2	0	1	1	0.158152	0	0.5
GO:0051621	regulation of norepinephrine uptake	BP	2	0	1	1	0.158152	0	0.5
GO:1903393	positive regulation of adherens junction organization	BP	2	0	1	1	0.158152	0	0.5
GO:0097639	L-lysine import across plasma membrane	BP	2	0	1	1	0.158152	0	0.5
GO:1901751	leukotriene A4 metabolic process	BP	2	0	1	1	0.158152	0	0.5
GO:0036309	protein localization to M-band	BP	2	0	1	1	0.158152	0	0.5
GO:0021691	cerebellar Purkinje cell layer maturation	BP	2	0	1	1	0.158152	0	0.5
GO:0036090	cleavage furrow ingression	BP	2	0	1	1	0.158152	0	0.5
GO:0061582	intestinal epithelial cell migration	BP	2	0	1	1	0.158152	0	0.5
GO:0042264	peptidyl-aspartic acid hydroxylation	BP	2	0	1	1	0.158152	0	0.5
GO:0002331	pre-B cell allelic exclusion	BP	2	0	1	1	0.158152	0	0.5
GO:0099403	maintenance of mitotic sister chromatid cohesion, telomeric	BP	2	0	1	1	0.158152	0	0.5
GO:0099404	mitotic sister chromatid cohesion, telomeric	BP	2	0	1	1	0.158152	0	0.5
GO:1904907	regulation of maintenance of mitotic sister chromatid cohesion, telomeric	BP	2	0	1	1	0.158152	0	0.5
GO:1904908	negative regulation of maintenance of mitotic sister chromatid cohesion, telomeric	BP	2	0	1	1	0.158152	0	0.5
GO:0051970	negative regulation of transmission of nerve impulse	BP	2	1	1	0.155599	0.158152	0.5	0.5
GO:0002268	follicular dendritic cell differentiation	BP	2	0	1	1	0.158152	0	0.5
GO:0032764	negative regulation of mast cell cytokine production	BP	2	0	1	1	0.158152	0	0.5
GO:1903463	regulation of mitotic cell cycle DNA replication	BP	2	0	1	1	0.158152	0	0.5
GO:2000620	positive regulation of histone H4-K16 acetylation	BP	2	0	1	1	0.158152	0	0.5
GO:0002343	peripheral B cell selection	BP	2	0	1	1	0.158152	0	0.5
GO:0002344	B cell affinity maturation	BP	2	0	1	1	0.158152	0	0.5
GO:0014717	regulation of satellite cell activation involved in skeletal muscle regeneration	BP	2	0	1	1	0.158152	0	0.5
GO:0014718	positive regulation of satellite cell activation involved in skeletal muscle regeneration	BP	2	0	1	1	0.158152	0	0.5
GO:0006423	cysteinyl-tRNA aminoacylation	BP	2	0	1	1	0.158152	0	0.5
GO:1905178	regulation of cardiac muscle tissue regeneration	BP	2	0	1	1	0.158152	0	0.5
GO:1905179	negative regulation of cardiac muscle tissue regeneration	BP	2	0	1	1	0.158152	0	0.5
GO:1900154	regulation of bone trabecula formation	BP	2	0	1	1	0.158152	0	0.5
GO:1900155	negative regulation of bone trabecula formation	BP	2	0	1	1	0.158152	0	0.5
GO:0035407	histone H3-T11 phosphorylation	BP	2	1	1	0.155599	0.158152	0.5	0.5
GO:0042320	regulation of circadian sleep/wake cycle, REM sleep	BP	2	0	1	1	0.158152	0	0.5
GO:2001288	positive regulation of caveolin-mediated endocytosis	BP	2	0	1	1	0.158152	0	0.5
GO:0006784	heme A biosynthetic process	BP	2	0	1	1	0.158152	0	0.5
GO:0046160	heme a metabolic process	BP	2	0	1	1	0.158152	0	0.5
GO:0009785	blue light signaling pathway	BP	2	0	1	1	0.158152	0	0.5
GO:0071483	cellular response to blue light	BP	2	0	1	1	0.158152	0	0.5
GO:1905424	regulation of Wnt-mediated midbrain dopaminergic neuron differentiation	BP	2	1	1	0.155599	0.158152	0.5	0.5
GO:1905426	positive regulation of Wnt-mediated midbrain dopaminergic neuron differentiation	BP	2	1	1	0.155599	0.158152	0.5	0.5
GO:0018352	protein-pyridoxal-5-phosphate linkage	BP	2	0	1	1	0.158152	0	0.5
GO:0010813	neuropeptide catabolic process	BP	2	1	1	0.155599	0.158152	0.5	0.5
GO:1904398	positive regulation of neuromuscular junction development	BP	2	0	1	1	0.158152	0	0.5
GO:0032076	negative regulation of deoxyribonuclease activity	BP	2	0	1	1	0.158152	0	0.5
GO:1903625	negative regulation of DNA catabolic process	BP	2	0	1	1	0.158152	0	0.5
GO:1901628	positive regulation of postsynaptic membrane organization	BP	2	0	1	1	0.158152	0	0.5
GO:1904719	positive regulation of AMPA glutamate receptor clustering	BP	2	0	1	1	0.158152	0	0.5
GO:0014852	regulation of skeletal muscle contraction by neural stimulation via neuromuscular junction	BP	2	0	1	1	0.158152	0	0.5
GO:0036415	regulation of tRNA stability	BP	2	0	1	1	0.158152	0	0.5
GO:0036416	tRNA stabilization	BP	2	0	1	1	0.158152	0	0.5
GO:1902370	regulation of tRNA catabolic process	BP	2	0	1	1	0.158152	0	0.5
GO:1902371	negative regulation of tRNA catabolic process	BP	2	0	1	1	0.158152	0	0.5
GO:1903326	regulation of tRNA metabolic process	BP	2	0	1	1	0.158152	0	0.5
GO:1903327	negative regulation of tRNA metabolic process	BP	2	0	1	1	0.158152	0	0.5
GO:0014022	neural plate elongation	BP	2	0	1	1	0.158152	0	0.5
GO:0022007	convergent extension involved in neural plate elongation	BP	2	0	1	1	0.158152	0	0.5
GO:1905333	regulation of gastric motility	BP	2	0	1	1	0.158152	0	0.5
GO:0001966	thigmotaxis	BP	2	0	1	1	0.158152	0	0.5
GO:1905099	positive regulation of guanyl-nucleotide exchange factor activity	BP	2	0	1	1	0.158152	0	0.5
GO:2001108	positive regulation of Rho guanyl-nucleotide exchange factor activity	BP	2	0	1	1	0.158152	0	0.5
GO:0006424	glutamyl-tRNA aminoacylation	BP	2	0	1	1	0.158152	0	0.5
GO:0006433	prolyl-tRNA aminoacylation	BP	2	0	1	1	0.158152	0	0.5
GO:1904431	positive regulation of t-circle formation	BP	2	0	1	1	0.158152	0	0.5
GO:1904743	negative regulation of telomeric DNA binding	BP	2	0	1	1	0.158152	0	0.5
GO:1903905	positive regulation of establishment of T cell polarity	BP	2	0	1	1	0.158152	0	0.5
GO:1904235	regulation of substrate-dependent cell migration, cell attachment to substrate	BP	2	0	1	1	0.158152	0	0.5
GO:1904237	positive regulation of substrate-dependent cell migration, cell attachment to substrate	BP	2	0	1	1	0.158152	0	0.5
GO:0030222	eosinophil differentiation	BP	2	1	1	0.155599	0.158152	0.5	0.5
GO:0031179	peptide modification	BP	2	0	1	1	0.158152	0	0.5
GO:0021776	smoothened signaling pathway involved in spinal cord motor neuron cell fate specification	BP	2	0	1	1	0.158152	0	0.5
GO:0050960	detection of temperature stimulus involved in thermoception	BP	2	0	1	1	0.158152	0	0.5
GO:2000077	negative regulation of type B pancreatic cell development	BP	2	0	1	1	0.158152	0	0.5
GO:0071109	superior temporal gyrus development	BP	2	0	1	1	0.158152	0	0.5
GO:1905239	regulation of canonical Wnt signaling pathway involved in osteoblast differentiation	BP	2	0	1	1	0.158152	0	0.5
GO:1905240	negative regulation of canonical Wnt signaling pathway involved in osteoblast differentiation	BP	2	0	1	1	0.158152	0	0.5
GO:2000740	negative regulation of mesenchymal stem cell differentiation	BP	2	0	1	1	0.158152	0	0.5
GO:0019243	methylglyoxal catabolic process to D-lactate via S-lactoyl-glutathione	BP	2	0	1	1	0.158152	0	0.5
GO:0021555	midbrain-hindbrain boundary morphogenesis	BP	2	0	1	1	0.158152	0	0.5
GO:0034127	regulation of MyD88-independent toll-like receptor signaling pathway	BP	2	0	1	1	0.158152	0	0.5
GO:1904347	regulation of small intestine smooth muscle contraction	BP	2	0	1	1	0.158152	0	0.5
GO:1904349	positive regulation of small intestine smooth muscle contraction	BP	2	0	1	1	0.158152	0	0.5
GO:1990770	small intestine smooth muscle contraction	BP	2	0	1	1	0.158152	0	0.5
GO:0048677	axon extension involved in regeneration	BP	2	0	1	1	0.158152	0	0.5
GO:0048682	sprouting of injured axon	BP	2	0	1	1	0.158152	0	0.5
GO:1904977	lymphatic endothelial cell migration	BP	2	0	1	1	0.158152	0	0.5
GO:1901859	negative regulation of mitochondrial DNA metabolic process	BP	2	0	1	1	0.158152	0	0.5
GO:1904298	regulation of transcytosis	BP	2	0	1	1	0.158152	0	0.5
GO:1904300	positive regulation of transcytosis	BP	2	0	1	1	0.158152	0	0.5
GO:1901951	regulation of anterograde dense core granule transport	BP	2	0	1	1	0.158152	0	0.5
GO:1901953	positive regulation of anterograde dense core granule transport	BP	2	0	1	1	0.158152	0	0.5
GO:1904527	negative regulation of microtubule binding	BP	2	0	1	1	0.158152	0	0.5
GO:1904809	regulation of dense core granule transport	BP	2	0	1	1	0.158152	0	0.5
GO:1904811	positive regulation of dense core granule transport	BP	2	0	1	1	0.158152	0	0.5
GO:0003422	growth plate cartilage morphogenesis	BP	2	0	1	1	0.158152	0	0.5
GO:0007542	primary sex determination, germ-line	BP	2	0	1	1	0.158152	0	0.5
GO:0018992	germ-line sex determination	BP	2	0	1	1	0.158152	0	0.5
GO:0019100	male germ-line sex determination	BP	2	0	1	1	0.158152	0	0.5
GO:0035702	monocyte homeostasis	BP	2	0	1	1	0.158152	0	0.5
GO:1905219	regulation of platelet formation	BP	2	0	1	1	0.158152	0	0.5
GO:1905221	positive regulation of platelet formation	BP	2	0	1	1	0.158152	0	0.5
GO:0035978	histone H2A-S139 phosphorylation	BP	2	0	1	1	0.158152	0	0.5
GO:0009407	toxin catabolic process	BP	2	0	1	1	0.158152	0	0.5
GO:0043387	mycotoxin catabolic process	BP	2	0	1	1	0.158152	0	0.5
GO:0046223	aflatoxin catabolic process	BP	2	0	1	1	0.158152	0	0.5
GO:1901377	organic heteropentacyclic compound catabolic process	BP	2	0	1	1	0.158152	0	0.5
GO:0072560	type B pancreatic cell maturation	BP	2	0	1	1	0.158152	0	0.5
GO:0032097	positive regulation of response to food	BP	2	0	1	1	0.158152	0	0.5
GO:0032100	positive regulation of appetite	BP	2	0	1	1	0.158152	0	0.5
GO:0032106	positive regulation of response to extracellular stimulus	BP	2	0	1	1	0.158152	0	0.5
GO:0032109	positive regulation of response to nutrient levels	BP	2	0	1	1	0.158152	0	0.5
GO:0090251	protein localization involved in establishment of planar polarity	BP	2	0	1	1	0.158152	0	0.5
GO:0007402	ganglion mother cell fate determination	BP	2	0	1	1	0.158152	0	0.5
GO:0060454	positive regulation of gastric acid secretion	BP	2	0	1	1	0.158152	0	0.5
GO:0090217	negative regulation of 1-phosphatidylinositol-4-phosphate 5-kinase activity	BP	2	0	1	1	0.158152	0	0.5
GO:1902633	1-phosphatidyl-1D-myo-inositol 4,5-bisphosphate metabolic process	BP	2	0	1	1	0.158152	0	0.5
GO:1902635	1-phosphatidyl-1D-myo-inositol 4,5-bisphosphate biosynthetic process	BP	2	0	1	1	0.158152	0	0.5
GO:0034478	phosphatidylglycerol catabolic process	BP	2	0	1	1	0.158152	0	0.5
GO:0021935	cerebellar granule cell precursor tangential migration	BP	2	0	1	1	0.158152	0	0.5
GO:0016077	sno(s)RNA catabolic process	BP	2	0	1	1	0.158152	0	0.5
GO:0007258	JUN phosphorylation	BP	2	0	1	1	0.158152	0	0.5
GO:1902938	regulation of intracellular calcium activated chloride channel activity	BP	2	0	1	1	0.158152	0	0.5
GO:0006562	proline catabolic process	BP	2	0	1	1	0.158152	0	0.5
GO:0010133	proline catabolic process to glutamate	BP	2	0	1	1	0.158152	0	0.5
GO:0001743	lens placode formation	BP	2	0	1	1	0.158152	0	0.5
GO:0046619	lens placode formation involved in camera-type eye formation	BP	2	0	1	1	0.158152	0	0.5
GO:0110097	regulation of calcium import into the mitochondrion	BP	2	1	1	0.155599	0.158152	0.5	0.5
GO:0033277	abortive mitotic cell cycle	BP	2	0	1	1	0.158152	0	0.5
GO:1903512	phytanic acid metabolic process	BP	2	0	1	1	0.158152	0	0.5
GO:0006425	glutaminyl-tRNA aminoacylation	BP	2	0	1	1	0.158152	0	0.5
GO:0032707	negative regulation of interleukin-23 production	BP	2	0	1	1	0.158152	0	0.5
GO:0110061	regulation of angiotensin-activated signaling pathway	BP	2	0	1	1	0.158152	0	0.5
GO:1990145	maintenance of translational fidelity	BP	2	0	1	1	0.158152	0	0.5
GO:0031106	septin ring organization	BP	2	0	1	1	0.158152	0	0.5
GO:0006434	seryl-tRNA aminoacylation	BP	2	0	1	1	0.158152	0	0.5
GO:0032917	polyamine acetylation	BP	2	1	1	0.155599	0.158152	0.5	0.5
GO:0032918	spermidine acetylation	BP	2	1	1	0.155599	0.158152	0.5	0.5
GO:1902957	negative regulation of mitochondrial electron transport, NADH to ubiquinone	BP	2	0	1	1	0.158152	0	0.5
GO:1905447	negative regulation of mitochondrial ATP synthesis coupled electron transport	BP	2	0	1	1	0.158152	0	0.5
GO:1902954	regulation of early endosome to recycling endosome transport	BP	2	0	1	1	0.158152	0	0.5
GO:0061386	closure of optic fissure	BP	2	0	1	1	0.158152	0	0.5
GO:0090065	regulation of production of siRNA involved in post-transcriptional gene silencing by RNA	BP	2	0	1	1	0.158152	0	0.5
GO:0006447	regulation of translational initiation by iron	BP	2	1	1	0.155599	0.158152	0.5	0.5
GO:0032972	regulation of muscle filament sliding speed	BP	2	0	1	1	0.158152	0	0.5
GO:0045870	positive regulation of single stranded viral RNA replication via double stranded DNA intermediate	BP	2	0	1	1	0.158152	0	0.5
GO:0044779	meiotic spindle checkpoint signaling	BP	2	0	1	1	0.158152	0	0.5
GO:1902103	negative regulation of metaphase/anaphase transition of meiotic cell cycle	BP	2	0	1	1	0.158152	0	0.5
GO:1905133	negative regulation of meiotic chromosome separation	BP	2	0	1	1	0.158152	0	0.5
GO:0090212	negative regulation of establishment of blood-brain barrier	BP	2	0	1	1	0.158152	0	0.5
GO:0060061	Spemann organizer formation	BP	2	0	1	1	0.158152	0	0.5
GO:1903630	regulation of aminoacyl-tRNA ligase activity	BP	2	0	1	1	0.158152	0	0.5
GO:0002280	monocyte activation involved in immune response	BP	2	0	1	1	0.158152	0	0.5
GO:0097534	lymphoid lineage cell migration	BP	2	0	1	1	0.158152	0	0.5
GO:0097535	lymphoid lineage cell migration into thymus	BP	2	0	1	1	0.158152	0	0.5
GO:0016182	synaptic vesicle budding from endosome	BP	2	0	1	1	0.158152	0	0.5
GO:0060830	ciliary receptor clustering involved in smoothened signaling pathway	BP	2	0	1	1	0.158152	0	0.5
GO:0097111	endoplasmic reticulum-Golgi intermediate compartment organization	BP	2	1	1	0.155599	0.158152	0.5	0.5
GO:1990784	response to dsDNA	BP	2	0	1	1	0.158152	0	0.5
GO:1990786	cellular response to dsDNA	BP	2	0	1	1	0.158152	0	0.5
GO:1905135	biotin import across plasma membrane	BP	2	0	1	1	0.158152	0	0.5
GO:1904562	phosphatidylinositol 5-phosphate metabolic process	BP	2	0	1	1	0.158152	0	0.5
GO:0098928	presynaptic signal transduction	BP	2	0	1	1	0.158152	0	0.5
GO:0099526	presynapse to nucleus signaling pathway	BP	2	0	1	1	0.158152	0	0.5
GO:2001287	negative regulation of caveolin-mediated endocytosis	BP	2	0	1	1	0.158152	0	0.5
GO:0001828	inner cell mass cellular morphogenesis	BP	2	0	1	1	0.158152	0	0.5
GO:2001106	regulation of Rho guanyl-nucleotide exchange factor activity	BP	2	0	1	1	0.158152	0	0.5
GO:0032601	connective tissue growth factor production	BP	2	0	1	1	0.158152	0	0.5
GO:0032643	regulation of connective tissue growth factor production	BP	2	0	1	1	0.158152	0	0.5
GO:0021529	spinal cord oligodendrocyte cell differentiation	BP	2	0	1	1	0.158152	0	0.5
GO:2001160	regulation of histone H3-K79 methylation	BP	2	0	1	1	0.158152	0	0.5
GO:2001162	positive regulation of histone H3-K79 methylation	BP	2	0	1	1	0.158152	0	0.5
GO:1903762	positive regulation of voltage-gated potassium channel activity involved in ventricular cardiac muscle cell action potential repolarization	BP	2	0	1	1	0.158152	0	0.5
GO:1905026	positive regulation of membrane repolarization during ventricular cardiac muscle cell action potential	BP	2	0	1	1	0.158152	0	0.5
GO:1905033	positive regulation of membrane repolarization during cardiac muscle cell action potential	BP	2	0	1	1	0.158152	0	0.5
GO:0042539	hypotonic salinity response	BP	2	0	1	1	0.158152	0	0.5
GO:0071477	cellular hypotonic salinity response	BP	2	0	1	1	0.158152	0	0.5
GO:1990575	mitochondrial L-ornithine transmembrane transport	BP	2	0	1	1	0.158152	0	0.5
GO:0015786	UDP-glucose transmembrane transport	BP	2	0	1	1	0.158152	0	0.5
GO:0015880	coenzyme A transport	BP	2	1	1	0.155599	0.158152	0.5	0.5
GO:0035349	coenzyme A transmembrane transport	BP	2	1	1	0.155599	0.158152	0.5	0.5
GO:0071106	adenosine 3',5'-bisphosphate transmembrane transport	BP	2	1	1	0.155599	0.158152	0.5	0.5
GO:0061789	dense core granule priming	BP	2	0	1	1	0.158152	0	0.5
GO:0015817	histidine transport	BP	2	0	1	1	0.158152	0	0.5
GO:0001579	medium-chain fatty acid transport	BP	2	0	1	1	0.158152	0	0.5
GO:0036509	trimming of terminal mannose on B branch	BP	2	1	1	0.155599	0.158152	0.5	0.5
GO:0036511	trimming of first mannose on A branch	BP	2	1	1	0.155599	0.158152	0.5	0.5
GO:0036512	trimming of second mannose on A branch	BP	2	1	1	0.155599	0.158152	0.5	0.5
GO:0060567	negative regulation of DNA-templated transcription, termination	BP	2	0	1	1	0.158152	0	0.5
GO:0120191	negative regulation of termination of RNA polymerase II transcription	BP	2	0	1	1	0.158152	0	0.5
GO:2000805	negative regulation of termination of RNA polymerase II transcription, poly(A)-coupled	BP	2	0	1	1	0.158152	0	0.5
GO:1903031	regulation of microtubule plus-end binding	BP	2	0	1	1	0.158152	0	0.5
GO:1903033	positive regulation of microtubule plus-end binding	BP	2	0	1	1	0.158152	0	0.5
GO:0097750	endosome membrane tubulation	BP	2	0	1	1	0.158152	0	0.5
GO:0033633	negative regulation of cell-cell adhesion mediated by integrin	BP	2	0	1	1	0.158152	0	0.5
GO:0048696	regulation of collateral sprouting in absence of injury	BP	2	0	1	1	0.158152	0	0.5
GO:0040010	positive regulation of growth rate	BP	2	1	1	0.155599	0.158152	0.5	0.5
GO:0021817	nucleokinesis involved in cell motility in cerebral cortex radial glia guided migration	BP	2	0	1	1	0.158152	0	0.5
GO:0034398	telomere tethering at nuclear periphery	BP	2	0	1	1	0.158152	0	0.5
GO:0044821	meiotic telomere tethering at nuclear periphery	BP	2	0	1	1	0.158152	0	0.5
GO:0070197	meiotic attachment of telomere to nuclear envelope	BP	2	0	1	1	0.158152	0	0.5
GO:1903216	regulation of protein processing involved in protein targeting to mitochondrion	BP	2	0	1	1	0.158152	0	0.5
GO:1903217	negative regulation of protein processing involved in protein targeting to mitochondrion	BP	2	0	1	1	0.158152	0	0.5
GO:2001255	positive regulation of histone H3-K36 trimethylation	BP	2	0	1	1	0.158152	0	0.5
GO:1905303	positive regulation of macropinocytosis	BP	2	0	1	1	0.158152	0	0.5
GO:0018094	protein polyglycylation	BP	2	0	1	1	0.158152	0	0.5
GO:0032468	Golgi calcium ion homeostasis	BP	2	1	1	0.155599	0.158152	0.5	0.5
GO:0032472	Golgi calcium ion transport	BP	2	1	1	0.155599	0.158152	0.5	0.5
GO:0098629	trans-Golgi network membrane organization	BP	2	0	1	1	0.158152	0	0.5
GO:2000640	positive regulation of SREBP signaling pathway	BP	2	0	1	1	0.158152	0	0.5
GO:0051464	positive regulation of cortisol secretion	BP	2	0	1	1	0.158152	0	0.5
GO:2000851	positive regulation of glucocorticoid secretion	BP	2	0	1	1	0.158152	0	0.5
GO:2000156	regulation of retrograde vesicle-mediated transport, Golgi to ER	BP	2	0	1	1	0.158152	0	0.5
GO:0035600	tRNA methylthiolation	BP	2	0	1	1	0.158152	0	0.5
GO:2000003	positive regulation of DNA damage checkpoint	BP	2	0	1	1	0.158152	0	0.5
GO:1903567	regulation of protein localization to ciliary membrane	BP	2	0	1	1	0.158152	0	0.5
GO:0034342	response to type III interferon	BP	2	0	1	1	0.158152	0	0.5
GO:0071461	cellular response to redox state	BP	2	0	1	1	0.158152	0	0.5
GO:0034224	cellular response to zinc ion starvation	BP	2	0	1	1	0.158152	0	0.5
GO:0120127	response to zinc ion starvation	BP	2	0	1	1	0.158152	0	0.5
GO:0042942	D-serine transport	BP	2	1	1	0.155599	0.158152	0.5	0.5
GO:0036155	acylglycerol acyl-chain remodeling	BP	2	0	1	1	0.158152	0	0.5
GO:1905552	positive regulation of protein localization to endoplasmic reticulum	BP	2	0	1	1	0.158152	0	0.5
GO:0031048	heterochromatin assembly by small RNA	BP	2	0	1	1	0.158152	0	0.5
GO:1904217	regulation of CDP-diacylglycerol-serine O-phosphatidyltransferase activity	BP	2	0	1	1	0.158152	0	0.5
GO:1904219	positive regulation of CDP-diacylglycerol-serine O-phosphatidyltransferase activity	BP	2	0	1	1	0.158152	0	0.5
GO:1904222	positive regulation of serine C-palmitoyltransferase activity	BP	2	0	1	1	0.158152	0	0.5
GO:0071642	positive regulation of macrophage inflammatory protein 1 alpha production	BP	2	0	1	1	0.158152	0	0.5
GO:0002946	tRNA C5-cytosine methylation	BP	2	0	1	1	0.158152	0	0.5
GO:1905349	ciliary transition zone assembly	BP	2	0	1	1	0.158152	0	0.5
GO:0070902	mitochondrial tRNA pseudouridine synthesis	BP	2	0	1	1	0.158152	0	0.5
GO:1904103	regulation of convergent extension involved in gastrulation	BP	2	0	1	1	0.158152	0	0.5
GO:1904105	positive regulation of convergent extension involved in gastrulation	BP	2	0	1	1	0.158152	0	0.5
GO:0000706	meiotic DNA double-strand break processing	BP	2	1	1	0.155599	0.158152	0.5	0.5
GO:0035544	negative regulation of SNARE complex assembly	BP	2	0	1	1	0.158152	0	0.5
GO:0000425	pexophagy	BP	2	0	1	1	0.158152	0	0.5
GO:0019075	virus maturation	BP	2	0	1	1	0.158152	0	0.5
GO:0034486	vacuolar transmembrane transport	BP	2	1	1	0.155599	0.158152	0.5	0.5
GO:2000631	regulation of pre-miRNA processing	BP	2	0	1	1	0.158152	0	0.5
GO:2000632	negative regulation of pre-miRNA processing	BP	2	0	1	1	0.158152	0	0.5
GO:0032311	angiogenin-PRI complex	CC	2	0	1	1	0.158152	0	0.5
GO:0098674	extrinsic component of neuronal dense core vesicle membrane	CC	2	0	1	1	0.158152	0	0.5
GO:0098922	extrinsic component of dense core granule membrane	CC	2	0	1	1	0.158152	0	0.5
GO:0033257	Bcl3/NF-kappaB2 complex	CC	2	0	1	1	0.158152	0	0.5
GO:0000806	Y chromosome	CC	2	0	1	1	0.158152	0	0.5
GO:0097059	CNTFR-CLCF1 complex	CC	2	0	1	1	0.158152	0	0.5
GO:0038143	ERBB3:ERBB2 complex	CC	2	0	1	1	0.158152	0	0.5
GO:0070436	Grb2-EGFR complex	CC	2	1	1	0.155599	0.158152	0.5	0.5
GO:0035838	growing cell tip	CC	2	0	1	1	0.158152	0	0.5
GO:0016507	mitochondrial fatty acid beta-oxidation multienzyme complex	CC	2	0	1	1	0.158152	0	0.5
GO:0036125	fatty acid beta-oxidation multienzyme complex	CC	2	0	1	1	0.158152	0	0.5
GO:1990913	sperm head plasma membrane	CC	2	0	1	1	0.158152	0	0.5
GO:0005608	laminin-3 complex	CC	2	0	1	1	0.158152	0	0.5
GO:0070443	Mad-Max complex	CC	2	0	1	1	0.158152	0	0.5
GO:0032389	MutLalpha complex	CC	2	0	1	1	0.158152	0	0.5
GO:0032302	MutSbeta complex	CC	2	0	1	1	0.158152	0	0.5
GO:0017177	glucosidase II complex	CC	2	0	1	1	0.158152	0	0.5
GO:0098999	extrinsic component of postsynaptic endosome membrane	CC	2	0	1	1	0.158152	0	0.5
GO:0070319	Golgi to plasma membrane transport vesicle	CC	2	0	1	1	0.158152	0	0.5
GO:1990733	titin-telethonin complex	CC	2	0	1	1	0.158152	0	0.5
GO:0097632	extrinsic component of phagophore assembly site membrane	CC	2	0	1	1	0.158152	0	0.5
GO:0097635	extrinsic component of autophagosome membrane	CC	2	0	1	1	0.158152	0	0.5
GO:0030692	Noc4p-Nop14p complex	CC	2	0	1	1	0.158152	0	0.5
GO:0005873	plus-end kinesin complex	CC	2	0	1	1	0.158152	0	0.5
GO:0098560	cytoplasmic side of late endosome membrane	CC	2	0	1	1	0.158152	0	0.5
GO:0031251	PAN complex	CC	2	0	1	1	0.158152	0	0.5
GO:0036186	early phagosome membrane	CC	2	0	1	1	0.158152	0	0.5
GO:0030849	autosome	CC	2	0	1	1	0.158152	0	0.5
GO:0060053	neurofilament cytoskeleton	CC	2	1	1	0.155599	0.158152	0.5	0.5
GO:1902500	vacuolar HOPS complex	CC	2	0	1	1	0.158152	0	0.5
GO:1902501	lysosomal HOPS complex	CC	2	0	1	1	0.158152	0	0.5
GO:0071595	Nem1-Spo7 phosphatase complex	CC	2	1	1	0.155599	0.158152	0.5	0.5
GO:0002169	3-methylcrotonyl-CoA carboxylase complex, mitochondrial	CC	2	0	1	1	0.158152	0	0.5
GO:1905202	methylcrotonoyl-CoA carboxylase complex	CC	2	0	1	1	0.158152	0	0.5
GO:0044609	DBIRD complex	CC	2	0	1	1	0.158152	0	0.5
GO:0031303	integral component of endosome membrane	CC	2	0	1	1	0.158152	0	0.5
GO:0070080	titin Z domain binding	MF	2	0	1	1	0.158152	0	0.5
GO:0031700	adrenomedullin receptor binding	MF	2	0	1	1	0.158152	0	0.5
GO:0004332	fructose-bisphosphate aldolase activity	MF	2	1	1	0.155599	0.158152	0.5	0.5
GO:0004031	aldehyde oxidase activity	MF	2	0	1	1	0.158152	0	0.5
GO:0016623	oxidoreductase activity, acting on the aldehyde or oxo group of donors, oxygen as acceptor	MF	2	0	1	1	0.158152	0	0.5
GO:0033882	choloyl-CoA hydrolase activity	MF	2	0	1	1	0.158152	0	0.5
GO:0052815	medium-chain acyl-CoA hydrolase activity	MF	2	0	1	1	0.158152	0	0.5
GO:0003858	3-hydroxybutyrate dehydrogenase activity	MF	2	0	1	1	0.158152	0	0.5
GO:0047708	biotinidase activity	MF	2	0	1	1	0.158152	0	0.5
GO:0004088	carbamoyl-phosphate synthase (glutamine-hydrolyzing) activity	MF	2	0	1	1	0.158152	0	0.5
GO:0004151	dihydroorotase activity	MF	2	0	1	1	0.158152	0	0.5
GO:0004817	cysteine-tRNA ligase activity	MF	2	0	1	1	0.158152	0	0.5
GO:0035402	histone kinase activity (H3-T11 specific)	MF	2	1	1	0.155599	0.158152	0.5	0.5
GO:0008384	IkappaB kinase activity	MF	2	0	1	1	0.158152	0	0.5
GO:0004109	coproporphyrinogen oxidase activity	MF	2	0	1	1	0.158152	0	0.5
GO:0009882	blue light photoreceptor activity	MF	2	0	1	1	0.158152	0	0.5
GO:0046997	oxidoreductase activity, acting on the CH-NH group of donors, flavin as acceptor	MF	2	0	1	1	0.158152	0	0.5
GO:0106363	protein-cysteine methyltransferase activity	MF	2	0	1	1	0.158152	0	0.5
GO:0001591	dopamine neurotransmitter receptor activity, coupled via Gi/Go	MF	2	0	1	1	0.158152	0	0.5
GO:0034057	RNA strand-exchange activity	MF	2	0	1	1	0.158152	0	0.5
GO:0004818	glutamate-tRNA ligase activity	MF	2	0	1	1	0.158152	0	0.5
GO:0004827	proline-tRNA ligase activity	MF	2	0	1	1	0.158152	0	0.5
GO:1990259	histone-glutamine methyltransferase activity	MF	2	0	1	1	0.158152	0	0.5
GO:0047710	bis(5'-adenosyl)-triphosphatase activity	MF	2	0	1	1	0.158152	0	0.5
GO:0034986	iron chaperone activity	MF	2	0	1	1	0.158152	0	0.5
GO:0004360	glutamine-fructose-6-phosphate transaminase (isomerizing) activity	MF	2	0	1	1	0.158152	0	0.5
GO:0031752	D5 dopamine receptor binding	MF	2	0	1	1	0.158152	0	0.5
GO:0031852	mu-type opioid receptor binding	MF	2	0	1	1	0.158152	0	0.5
GO:0001096	TFIIF-class transcription factor complex binding	MF	2	0	1	1	0.158152	0	0.5
GO:0030527	structural constituent of chromatin	MF	2	0	1	1	0.158152	0	0.5
GO:0061752	telomeric repeat-containing RNA binding	MF	2	0	1	1	0.158152	0	0.5
GO:0003868	4-hydroxyphenylpyruvate dioxygenase activity	MF	2	0	1	1	0.158152	0	0.5
GO:0005150	interleukin-1, type I receptor binding	MF	2	0	1	1	0.158152	0	0.5
GO:0016316	phosphatidylinositol-3,4-bisphosphate 4-phosphatase activity	MF	2	0	1	1	0.158152	0	0.5
GO:0017161	inositol-1,3,4-trisphosphate 4-phosphatase activity	MF	2	0	1	1	0.158152	0	0.5
GO:0052828	inositol-3,4-bisphosphate 4-phosphatase activity	MF	2	0	1	1	0.158152	0	0.5
GO:0004977	melanocortin receptor activity	MF	2	0	1	1	0.158152	0	0.5
GO:0004980	melanocyte-stimulating hormone receptor activity	MF	2	0	1	1	0.158152	0	0.5
GO:0032181	dinucleotide repeat insertion binding	MF	2	0	1	1	0.158152	0	0.5
GO:1904121	phosphatidylethanolamine transfer activity	MF	2	0	1	1	0.158152	0	0.5
GO:0030197	extracellular matrix constituent, lubricant activity	MF	2	0	1	1	0.158152	0	0.5
GO:0016774	phosphotransferase activity, carboxyl group as acceptor	MF	2	1	1	0.155599	0.158152	0.5	0.5
GO:0016309	1-phosphatidylinositol-5-phosphate 4-kinase activity	MF	2	0	1	1	0.158152	0	0.5
GO:0050429	calcium-dependent phospholipase C activity	MF	2	0	1	1	0.158152	0	0.5
GO:0032791	lead ion binding	MF	2	0	1	1	0.158152	0	0.5
GO:0140338	sphingomyelin transfer activity	MF	2	0	1	1	0.158152	0	0.5
GO:0047322	[hydroxymethylglutaryl-CoA reductase (NADPH)] kinase activity	MF	2	0	1	1	0.158152	0	0.5
GO:0050405	[acetyl-CoA carboxylase] kinase activity	MF	2	0	1	1	0.158152	0	0.5
GO:0019202	amino acid kinase activity	MF	2	0	1	1	0.158152	0	0.5
GO:0004819	glutamine-tRNA ligase activity	MF	2	0	1	1	0.158152	0	0.5
GO:0072518	Rho-dependent protein serine/threonine kinase activity	MF	2	0	1	1	0.158152	0	0.5
GO:0004828	serine-tRNA ligase activity	MF	2	0	1	1	0.158152	0	0.5
GO:0019809	spermidine binding	MF	2	1	1	0.155599	0.158152	0.5	0.5
GO:0046811	histone deacetylase inhibitor activity	MF	2	0	1	1	0.158152	0	0.5
GO:1905060	calcium:cation antiporter activity involved in regulation of postsynaptic cytosolic calcium ion concentration	MF	2	0	1	1	0.158152	0	0.5
GO:0032028	myosin head/neck binding	MF	2	0	1	1	0.158152	0	0.5
GO:0030348	syntaxin-3 binding	MF	2	0	1	1	0.158152	0	0.5
GO:0003918	DNA topoisomerase type II (double strand cut, ATP-hydrolyzing) activity	MF	2	0	1	1	0.158152	0	0.5
GO:0097603	temperature-gated ion channel activity	MF	2	0	1	1	0.158152	0	0.5
GO:0070975	FHA domain binding	MF	2	0	1	1	0.158152	0	0.5
GO:1990175	EH domain binding	MF	2	0	1	1	0.158152	0	0.5
GO:0045174	glutathione dehydrogenase (ascorbate) activity	MF	2	0	1	1	0.158152	0	0.5
GO:0050610	methylarsonate reductase activity	MF	2	0	1	1	0.158152	0	0.5
GO:0033857	diphosphoinositol-pentakisphosphate kinase activity	MF	2	0	1	1	0.158152	0	0.5
GO:0102092	5-diphosphoinositol pentakisphosphate 3-kinase activity	MF	2	0	1	1	0.158152	0	0.5
GO:0106245	L-serine-phosphatidylethanolamine phosphatidyltransferase activity	MF	2	0	1	1	0.158152	0	0.5
GO:0140613	P-type manganese transporter activity	MF	2	0	1	1	0.158152	0	0.5
GO:0004778	succinyl-CoA hydrolase activity	MF	2	0	1	1	0.158152	0	0.5
GO:0044466	glutaryl-CoA hydrolase activity	MF	2	0	1	1	0.158152	0	0.5
GO:0002153	steroid receptor RNA activator RNA binding	MF	2	0	1	1	0.158152	0	0.5
GO:0008441	3'(2'),5'-bisphosphate nucleotidase activity	MF	2	0	1	1	0.158152	0	0.5
GO:0015228	coenzyme A transmembrane transporter activity	MF	2	1	1	0.155599	0.158152	0.5	0.5
GO:0140682	histone H3-di/monomethyl-lysine-4 FAD-dependent demethylase activity	MF	2	0	1	1	0.158152	0	0.5
GO:0046922	peptide-O-fucosyltransferase activity	MF	2	0	1	1	0.158152	0	0.5
GO:0070735	protein-glycine ligase activity	MF	2	0	1	1	0.158152	0	0.5
GO:0015647	peptidoglycan transmembrane transporter activity	MF	2	0	1	1	0.158152	0	0.5
GO:0035596	methylthiotransferase activity	MF	2	0	1	1	0.158152	0	0.5
GO:0050497	alkylthioltransferase activity	MF	2	0	1	1	0.158152	0	0.5
GO:0004485	methylcrotonoyl-CoA carboxylase activity	MF	2	0	1	1	0.158152	0	0.5
GO:0072590	N-acetyl-L-aspartate-L-glutamate ligase activity	MF	2	0	1	1	0.158152	0	0.5
GO:0050698	proteoglycan sulfotransferase activity	MF	2	0	1	1	0.158152	0	0.5
GO:0033842	N-acetyl-beta-glucosaminyl-glycoprotein 4-beta-N-acetylgalactosaminyltransferase activity	MF	2	0	1	1	0.158152	0	0.5
GO:0014020	primary neural tube formation	BP	95	0	11	1	0.158424	0	0.115789
GO:0019080	viral gene expression	BP	95	9	11	0.364045	0.158424	0.0947368	0.115789
GO:0032588	trans-Golgi network membrane	CC	95	9	11	0.364045	0.158424	0.0947368	0.115789
GO:0032587	ruffle membrane	CC	95	7	11	0.659171	0.158424	0.0736842	0.115789
GO:0043161	proteasome-mediated ubiquitin-dependent protein catabolic process	BP	401	51	39	0.000866925	0.158903	0.127182	0.0972569
GO:1901265	nucleoside phosphate binding	MF	1989	150	176	0.849765	0.158914	0.0754148	0.0884867
GO:0060382	regulation of DNA strand elongation	BP	17	1	3	0.762669	0.160354	0.0588235	0.176471
GO:1900543	negative regulation of purine nucleotide metabolic process	BP	17	0	3	1	0.160354	0	0.176471
GO:0006895	Golgi to endosome transport	BP	17	1	3	0.762669	0.160354	0.0588235	0.176471
GO:1900034	regulation of cellular response to heat	BP	17	4	3	0.0436441	0.160354	0.235294	0.176471
GO:1904262	negative regulation of TORC1 signaling	BP	17	2	3	0.406263	0.160354	0.117647	0.176471
GO:0016338	calcium-independent cell-cell adhesion via plasma membrane cell-adhesion molecules	BP	17	0	3	1	0.160354	0	0.176471
GO:0001696	gastric acid secretion	BP	17	0	3	1	0.160354	0	0.176471
GO:0043923	positive regulation by host of viral transcription	BP	17	1	3	0.762669	0.160354	0.0588235	0.176471
GO:0034497	protein localization to phagophore assembly site	BP	17	2	3	0.406263	0.160354	0.117647	0.176471
GO:1905820	positive regulation of chromosome separation	BP	17	3	3	0.154607	0.160354	0.176471	0.176471
GO:0040019	positive regulation of embryonic development	BP	17	2	3	0.406263	0.160354	0.117647	0.176471
GO:0000712	resolution of meiotic recombination intermediates	BP	17	2	3	0.406263	0.160354	0.117647	0.176471
GO:2000369	regulation of clathrin-dependent endocytosis	BP	17	2	3	0.406263	0.160354	0.117647	0.176471
GO:0007351	tripartite regional subdivision	BP	17	1	3	0.762669	0.160354	0.0588235	0.176471
GO:0008595	anterior/posterior axis specification, embryo	BP	17	1	3	0.762669	0.160354	0.0588235	0.176471
GO:0045091	regulation of single stranded viral RNA replication via double stranded DNA intermediate	BP	17	1	3	0.762669	0.160354	0.0588235	0.176471
GO:0043083	synaptic cleft	CC	17	0	3	1	0.160354	0	0.176471
GO:0030992	intraciliary transport particle B	CC	17	0	3	1	0.160354	0	0.176471
GO:0046624	sphingolipid transporter activity	MF	17	2	3	0.406263	0.160354	0.117647	0.176471
GO:0000339	RNA cap binding	MF	17	2	3	0.406263	0.160354	0.117647	0.176471
GO:0005694	chromosome	CC	1544	123	138	0.600301	0.161151	0.0796632	0.0893782
GO:0061659	ubiquitin-like protein ligase activity	MF	290	30	29	0.0997547	0.161295	0.103448	0.1
GO:0036477	somatodendritic compartment	CC	720	54	67	0.749377	0.161592	0.075	0.0930556
GO:0001227	DNA-binding transcription repressor activity, RNA polymerase II-specific	MF	279	10	28	0.999349	0.161617	0.0358423	0.100358
GO:0010669	epithelial structure maintenance	BP	26	1	4	0.889242	0.16229	0.0384615	0.153846
GO:0033238	regulation of cellular amine metabolic process	BP	26	4	4	0.155327	0.16229	0.153846	0.153846
GO:1903055	positive regulation of extracellular matrix organization	BP	26	1	4	0.889242	0.16229	0.0384615	0.153846
GO:0001662	behavioral fear response	BP	26	2	4	0.634699	0.16229	0.0769231	0.153846
GO:0097346	INO80-type complex	CC	26	1	4	0.889242	0.16229	0.0384615	0.153846
GO:0033176	proton-transporting V-type ATPase complex	CC	26	6	4	0.0157839	0.16229	0.230769	0.153846
GO:0051019	mitogen-activated protein kinase binding	MF	26	1	4	0.889242	0.16229	0.0384615	0.153846
GO:1901981	phosphatidylinositol phosphate binding	MF	159	16	17	0.218047	0.162361	0.100629	0.106918
GO:0030902	hindbrain development	BP	127	5	14	0.980195	0.16248	0.0393701	0.110236
GO:0042157	lipoprotein metabolic process	BP	127	14	14	0.148124	0.16248	0.110236	0.110236
GO:0046677	response to antibiotic	BP	45	7	6	0.0685933	0.163069	0.155556	0.133333
GO:0072583	clathrin-dependent endocytosis	BP	45	5	6	0.299754	0.163069	0.111111	0.133333
GO:0031057	negative regulation of histone modification	BP	45	4	6	0.501067	0.163069	0.0888889	0.133333
GO:0005048	signal sequence binding	MF	45	4	6	0.501067	0.163069	0.0888889	0.133333
GO:0090277	positive regulation of peptide hormone secretion	BP	75	3	9	0.948928	0.163278	0.04	0.12
GO:0032418	lysosome localization	BP	75	3	9	0.948928	0.163278	0.04	0.12
GO:1990849	vacuolar localization	BP	75	3	9	0.948928	0.163278	0.04	0.12
GO:0061912	selective autophagy	BP	75	6	9	0.574967	0.163278	0.08	0.12
GO:0008022	protein C-terminus binding	MF	170	8	18	0.970318	0.163772	0.0470588	0.105882
GO:0099518	vesicle cytoskeletal trafficking	BP	65	1	8	0.995946	0.164683	0.0153846	0.123077
GO:0032410	negative regulation of transporter activity	BP	65	7	8	0.273157	0.164683	0.107692	0.123077
GO:0031122	cytoplasmic microtubule organization	BP	55	2	7	0.944373	0.164869	0.0363636	0.127273
GO:0006998	nuclear envelope organization	BP	55	6	7	0.285922	0.164869	0.109091	0.127273
GO:0022625	cytosolic large ribosomal subunit	CC	55	2	7	0.944373	0.164869	0.0363636	0.127273
GO:0120032	regulation of plasma membrane bounded cell projection assembly	BP	181	7	19	0.992848	0.164872	0.038674	0.104972
GO:0006469	negative regulation of protein kinase activity	BP	192	19	20	0.213414	0.165705	0.0989583	0.104167
GO:0010896	regulation of triglyceride catabolic process	BP	9	1	2	0.532918	0.166285	0.111111	0.222222
GO:0042762	regulation of sulfur metabolic process	BP	9	0	2	1	0.166285	0	0.222222
GO:0046950	cellular ketone body metabolic process	BP	9	0	2	1	0.166285	0	0.222222
[truncated: 20,208 more rows]
