# Supplementary material for: IdentifiHR predicts homologous recombination deficiency in high-grade serous ovarian carcinoma using gene expression
Source: Commun Med (Lond). 2026 Jan 14;6:119. doi: 10.1038/s43856-026-01387-y (PMC12910048; doi:10.1038/s43856-026-01387-y)
Supplement: Supplementary file 7 — Supplementary Data 4 [file 43856_2026_1387_MOESM7_ESM.xlsx]

## Sheet: Supplementary Data 4
ENSEMBL	betaCoeficient	hgnc_symbol	entrezgene_id	chromosome_name	start_position	end_position	strand	gene_biotype	pearsonCorrelationWithBrca1	pearsonCorrelationWithBrca2
ENSG00000182307	-0.225165	C8orf33	65265	8	145052465	145066685	1	protein_coding	-0.260052	-0.0348524
ENSG00000160959	-0.000736	LRRC14	9684	8	144517992	144525172	1	protein_coding	-0.214281	0.0150156
ENSG00000164061	0.0670107	BSN	8927	3	49554477	49671549	1	protein_coding	0.223466	0.0514577
ENSG00000184277	-0.173773	TM2D3	80213	15	101621444	101652391	-1	protein_coding	-0.220408	-0.0315152
ENSG00000160111	0.0490161	CPAMD8	27151	19	16892951	17026815	-1	protein_coding	0.161147	-0.00194884
ENSG00000196704	-0.0454198	AMZ2	51321	17	68205481	68257712	1	protein_coding	-0.0671243	-0.043127
ENSG00000070010	-0.031521	UFD1	7353	22	19449911	19479202	-1	protein_coding	-0.105526	-0.0192066
ENSG00000163749	0.0882205	CCDC158	339965	4	76312997	76421868	-1	protein_coding	0.168935	0.140785
ENSG00000167900	-0.0284067	TK1	7083	17	78174091	78187233	-1	protein_coding	0.0198807	0.297485
ENSG00000160999	0.00528798	SH2B2	10603	7	102285091	102321711	1	protein_coding	0.160866	-0.0313184
ENSG00000124532	-0.124975	MRS2	57380	6	24402908	24426194	1	protein_coding	-0.00134955	0.103919
ENSG00000109113	0.181301	RAB34	83871	17	28714281	28718429	-1	protein_coding	0.222437	-0.0391947
ENSG00000185000	-0.0775329	DGAT1	8694	8	144314584	144326910	-1	protein_coding	-0.347077	-0.210651
ENSG00000128050	-0.0425996	PAICS	10606	4	56435741	56464578	1	protein_coding	0.0179042	0.163717
ENSG00000100253	0.0502265	MIOX	55586	22	50486784	50490648	1	protein_coding	0.280183	0.134286
ENSG00000144550	0.205892	CPNE9	151835	3	9703826	9729908	1	protein_coding	0.192417	0.10139
ENSG00000137522	-0.113424	RNF121	55298	11	71929018	71997597	1	protein_coding	-0.0822326	0.067762
ENSG00000121653	0.118567	MAPK8IP1	9479	11	45885651	45906465	1	protein_coding	0.196974	0.143164
ENSG00000101856	-0.0203369	PGRMC1	10857	X	119236245	119244466	1	protein_coding	-0.121259	0.109546
ENSG00000179528	0.152592	LBX2	85474	2	74497517	74503316	-1	protein_coding	0.241134	0.0700148
ENSG00000256223	0.00403188	ZNF10	7556	12	133130575	133159465	1	protein_coding	0.334797	0.140323
ENSG00000140525	-0.156703	FANCI	55215	15	89243945	89317261	1	protein_coding	0.225808	0.491331
ENSG00000067177	-0.0976101	PHKA1	5255	X	72578814	72714319	-1	protein_coding	-0.0502557	0.0794723
ENSG00000224877	-0.206766	NDUFAF8	284184	17	81239305	81241310	1	protein_coding	-0.174531	-0.115114
ENSG00000100926	-0.109861	TM9SF1	10548	14	24189149	24195687	-1	protein_coding	-0.0668765	0.0482413
ENSG00000164309	0.267485	CMYA5	202333	5	79689836	79800240	1	protein_coding	0.15474	0.117793
ENSG00000065600	0.0561803	PACC1	55248	1	212363928	212414901	-1	protein_coding	0.321077	0.118425
ENSG00000152359	0.0948506	POC5	134359	5	75674124	75717448	-1	protein_coding	0.323616	0.196442
ENSG00000099968	-0.332741	BCL2L13	23786	22	17628855	17730855	1	protein_coding	-0.194859	-0.0723007
ENSG00000242802	0.0806235	AP5Z1	9907	7	4775615	4794397	1	protein_coding	0.127514	0.0702911
ENSG00000151413	-0.00177662	NUBPL	80224	14	31489956	31861224	1	protein_coding	-0.0936299	0.0579038
ENSG00000023191	0.0775607	RNH1	6050	11	494512	507300	-1	protein_coding	0.0517467	-0.114765
ENSG00000168904	-0.0174521	LRRC28	123355	15	99251362	99390729	1	protein_coding	-0.127792	-0.0471889
ENSG00000099769	0.0128714	IGFALS	3483	16	1790413	1794971	-1	protein_coding	0.154922	0.0864677
ENSG00000175518	0.114658	UBQLNL	143630	11	5514393	5518431	-1	protein_coding	0.217176	0.162341
ENSG00000253873	-0.105182	PCDHGA11	56105	5	141421047	141512975	1	protein_coding	-0.119051	-0.0279447
ENSG00000106443	0.166587	PHF14	9678	7	10973336	11169623	1	protein_coding	0.201493	0.21228
ENSG00000105204	0.0210581	DYRK1B	9149	19	39825350	39834201	-1	protein_coding	0.262604	0.199497
ENSG00000139668	0.0984048	WDFY2	115825	13	51584455	51767709	1	protein_coding	0.139176	0.223512
ENSG00000184009	-0.093222	ACTG1	71	17	81509413	81523847	-1	protein_coding	-0.100451	-0.10018
ENSG00000128039	-0.0515061	SRD5A3	79644	4	55346213	55373100	1	protein_coding	-0.18131	-0.115451
ENSG00000196407	0.266822	THEM5	284486	1	151847101	151853712	-1	protein_coding	0.0187685	0.0375742
ENSG00000107175	-0.107167	CREB3	10488	9	35732598	35736999	1	protein_coding	-0.208643	-0.056767
ENSG00000247626	-0.0344537	MARS2	92935	2	197705369	197708395	1	protein_coding	-0.155312	0.0926457
ENSG00000174306	0.058165	ZHX3	23051	20	41178448	41317731	-1	protein_coding	0.114877	-0.0517489
ENSG00000172037	0.224765	LAMB2	3913	3	49121114	49133118	-1	protein_coding	0.0062043	-0.0819434
ENSG00000175826	0.171806	CTDNEP1	23399	17	7243591	7252491	-1	protein_coding	0.158117	-0.0303819
ENSG00000113163	0.0189566	CERT1	10087	5	75356345	75512138	-1	protein_coding	0.149302	0.124019
ENSG00000131844	0.296195	MCCC2	64087	5	71579531	71658706	1	protein_coding	0.260612	0.170071
ENSG00000140479	-0.342775	PCSK6	5046	15	101289784	101525202	-1	protein_coding	-0.00574628	0.0784213
ENSG00000183060	-0.223967	LYSMD4	145748	15	99715697	99733561	-1	protein_coding	0.00419036	0.134358
ENSG00000039319	0.0285536	ZFYVE16	9765	5	80408013	80483379	1	protein_coding	0.316085	0.238852
ENSG00000149196	-0.0406294	HIKESHI	51501	11	86302211	86345943	1	protein_coding	-0.134702	-0.111604
ENSG00000180785	-0.0530771	OR51E1	143503	11	4643420	4655488	1	protein_coding	-0.0420636	0.123295
ENSG00000170509	0.167347	HSD17B13	345275	4	87303789	87322886	-1	protein_coding	0.209741	0.167289
ENSG00000109184	-0.238544	DCUN1D4	23142	4	51843000	51916837	1	protein_coding	0.0190219	0.123694
ENSG00000182446	-0.105934	NPLOC4	55666	17	81556887	81648465	-1	protein_coding	0.0299597	0.185522
ENSG00000124523	-0.0368033	SIRT5	23408	6	13574227	13615158	1	protein_coding	-0.0754798	0.0558506
ENSG00000060069	0.264946	CTDP1	9150	18	79679803	79754503	1	protein_coding	0.106859	0.0623613
ENSG00000090097	0.222236	PCBP4	57060	3	51957454	51974016	-1	protein_coding	0.0551183	0.0554697
ENSG00000182791	-0.0957491	CCDC87	55231	11	66590176	66593063	-1	protein_coding	-0.056961	0.0377921
ENSG00000102893	-0.163722	PHKB	5257	16	47461123	47701523	1	protein_coding	-0.181931	-0.0996843
ENSG00000103355	0.0374276	PRSS33	260429	16	2783953	2787948	-1	protein_coding	0.0588469	-0.0113793
ENSG00000196584	-0.302539	XRCC2	7516	7	152644776	152676193	-1	protein_coding	0.284199	0.615632
ENSG00000059758	0.0291176	CDK17	5128	12	96278261	96400480	-1	protein_coding	0.390349	0.207135
ENSG00000065833	-0.265892	ME1	4199	6	83210402	83431051	-1	protein_coding	0.0453182	0.166493
ENSG00000144362	-0.010965	PHOSPHO2	493911	2	169694454	169701708	1	protein_coding	-0.132262	-0.0310851
ENSG00000179071	-0.179545	CCDC89	220388	11	85683848	85686195	-1	protein_coding	-0.064511	-0.055499
ENSG00000134864	-0.165719	GGACT	87769	13	100530164	100589528	-1	protein_coding	-0.0827726	0.0679815
ENSG00000183605	-0.228834	SFXN4	119559	10	119140767	119165714	-1	protein_coding	-0.10511	-0.101401
ENSG00000164828	0.0813763	SUN1	23353	7	816615	896435	1	protein_coding	0.1492	0.201525
ENSG00000088356	0.0689039	PDRG1	81572	20	31944337	31952046	-1	protein_coding	0.287151	0.127998
ENSG00000071894	-0.0185477	CPSF1	29894	8	144393229	144409335	-1	protein_coding	-0.16857	0.0343972
ENSG00000042832	-0.143991	TG	7038	8	132866958	133134903	1	protein_coding	-0.171035	-0.0609813
ENSG00000136238	0.107737	RAC1	5879	7	6374527	6403967	1	protein_coding	0.133443	0.0673907
ENSG00000112149	-0.0918038	CD83	9308	6	14117256	14136918	1	protein_coding	-0.0450599	0.0711223
ENSG00000141524	-0.126649	TMC6	11322	17	78107397	78132407	-1	protein_coding	-0.126423	-0.0588161
ENSG00000170837	-0.0415463	GPR27	2850	3	71753855	71756496	1	protein_coding	-0.110036	-0.103197
ENSG00000123159	0.0332039	GIPC1	10755	19	14477760	14496149	-1	protein_coding	-0.00405252	-0.00118428
ENSG00000055483	-0.0424774	USP36	57602	17	78787381	78841441	-1	protein_coding	-0.0585595	0.182131
ENSG00000130560	-0.0185743	UBAC1	10422	9	135932969	135961373	-1	protein_coding	-0.154432	-0.021248
ENSG00000183971	0.347345	NPW	283869	16	2009926	2020755	1	protein_coding	0.119178	0.0339702
ENSG00000176915	0.188643	ANKLE2	23141	12	132725503	132761832	-1	protein_coding	0.336277	0.163346
ENSG00000135336	-0.055163	ORC3	23595	6	87590067	87667453	1	protein_coding	0.130806	0.0947177
ENSG00000107819	0.075992	SFXN3	81855	10	101031234	101041241	1	protein_coding	-0.00958297	-0.133576
ENSG00000170085	-0.101027	SIMC1	375484	5	176238367	176345991	1	protein_coding	-0.023972	-0.0436462
ENSG00000164331	0.194898	ANKRA2	57763	5	73552190	73565667	-1	protein_coding	0.139339	-0.00318361
ENSG00000113391	0.00486386	FAM172A	83989	5	93617725	94111699	-1	protein_coding	0.13877	0.0148696
ENSG00000133789	0.116704	SWAP70	23075	11	9664077	9752993	1	protein_coding	0.105437	0.0696832
ENSG00000213949	-0.211578	ITGA1	3672	5	52787916	52959209	1	protein_coding	0.0582572	0.119707
ENSG00000258986	-0.101921	TMEM179	388021	14	104474678	104605647	-1	protein_coding	-0.0515666	0.063509
ENSG00000221947	0.135921	XKR9	389668	8	70669339	70790371	1	protein_coding	0.0573943	0.0835359
ENSG00000106144	-0.216879	CASP2	835	7	143288215	143307696	1	protein_coding	0.0488301	0.216157
ENSG00000226979	-0.103111	LTA	4049	6	31572054	31574324	1	protein_coding	-0.0515909	0.00391186
ENSG00000139178	0.0501315	C1RL	51279	12	7089587	7109238	-1	protein_coding	0.00415978	-0.128435
ENSG00000166317	0.0415247	SYNPO2L	79933	10	73644881	73663803	-1	protein_coding	0.194573	0.183229
ENSG00000151327	-0.236809	FAM177A1	283635	14	35045117	35116630	1	protein_coding	-0.264889	-0.0692676
ENSG00000105929	-0.0680387	ATP6V0A4	50617	7	138706294	138799560	-1	protein_coding	-0.0173989	0.0116737
ENSG00000196090	0.29786	PTPRT	11122	20	42072752	43189970	-1	protein_coding	0.0637857	-0.0803917
ENSG00000127527	0.0157839	EPS15L1	58513	19	16355239	16472085	-1	protein_coding	0.165453	0.267999
ENSG00000171401	-0.100658	KRT13	3860	17	41500981	41505705	-1	protein_coding	-0.0776116	0.0034325
ENSG00000198169	-0.143936	ZNF251	90987	8	144720907	144756417	-1	protein_coding	-0.16128	0.0152598
ENSG00000101986	-0.0200663	ABCD1	215	X	153724856	153744755	1	protein_coding	-0.118097	0.0866764
ENSG00000198961	0.0175975	PJA2	9867	5	109334713	109409974	-1	protein_coding	0.109401	-0.0519746
ENSG00000187048	-0.1891	CYP4A11	1579	1	46929177	46941484	-1	protein_coding	-0.0463456	0.0645147
ENSG00000131653	0.00887739	TRAF7	84231	16	2155698	2178129	1	protein_coding	0.134609	-0.0716338
ENSG00000114455	0.139896	HHLA2	11148	3	108296529	108378285	1	protein_coding	0.149511	0.0342345
ENSG00000060656	0.308666	PTPRU	10076	1	29236516	29326813	1	protein_coding	-0.00425734	-0.192194
ENSG00000168781	0.23474	PPIP5K1	9677	15	43533462	43590208	-1	protein_coding	0.105623	-0.120308
ENSG00000181191	-0.0522589	PJA1	64219	X	69160851	69165521	-1	protein_coding	0.00522927	0.0933485
ENSG00000179348	0.0492283	GATA2	2624	3	128479427	128493201	-1	protein_coding	0.183043	0.0472016
ENSG00000188690	-0.170405	UROS	7390	10	125784980	125823288	-1	protein_coding	-0.0753353	-0.169945
ENSG00000090612	0.071901	ZNF268	10795	12	133181409	133214832	1	protein_coding	0.33314	0.205298
ENSG00000185504	-0.0350692	FAAP100	80233	17	81539885	81553961	-1	protein_coding	-0.0017549	0.0840785
ENSG00000113070	-0.0487924	HBEGF	1839	5	140332843	140346603	-1	protein_coding	-0.154607	-0.133072
ENSG00000140553	-0.052137	UNC45A	55898	15	90930180	90954093	1	protein_coding	-0.161095	-0.0049333
ENSG00000047579	-0.0171367	DTNBP1	84062	6	15522807	15663058	-1	protein_coding	-0.00700783	0.0836897
ENSG00000188493	0.0423296	ACTMAP	284325	19	40740856	40751553	-1	protein_coding	0.298863	0.283404
ENSG00000175895	0.152111	PLEKHF2	79666	8	95115642	95156698	1	protein_coding	-0.210446	-0.0415568
ENSG00000129437	-0.0720508	KLK14	43847	19	51077495	51084245	-1	protein_coding	-0.148002	-0.00757745
ENSG00000169379	0.262182	ARL13B	200894	3	93980139	94055678	1	protein_coding	0.0925374	0.103134
ENSG00000184557	-0.00109187	SOCS3	9021	17	78356778	78360077	-1	protein_coding	-0.108662	-0.129061
ENSG00000101367	0.132471	MAPRE1	22919	20	32819954	32850405	1	protein_coding	0.394402	0.24853
ENSG00000197935	-0.0374852	ZNF311	282890	6	28994785	29005316	-1	protein_coding	0.0307449	0.196701
ENSG00000198176	-0.0556978	TFDP1	7027	13	113584721	113641473	1	protein_coding	0.112987	0.26814
ENSG00000183323	0.153967	CCDC125	202243	5	69280175	69332809	-1	protein_coding	0.198535	0.127651
ENSG00000197165	-0.0745684	SULT1A2	6799	16	28591943	28597050	-1	protein_coding	-0.0573572	0.0648267
ENSG00000126467	0.161485	TSKS	60385	19	49739753	49763306	-1	protein_coding	0.277366	0.108022
ENSG00000130921	0.0103661	MTRFR	91574	12	123233385	123258079	1	protein_coding	0.351224	0.225177
ENSG00000114993	0.054433	RTKN	6242	2	74425835	74442422	-1	protein_coding	0.0559908	0.0420571
ENSG00000178952	-0.0225061	TUFM	7284	16	28842411	28846348	-1	protein_coding	-0.158894	-0.140228
ENSG00000213859	0.0597102	KCTD11	147040	17	7351889	7354944	1	protein_coding	0.0217388	-0.0967981
ENSG00000232859	0.0680072	LYRM9	201229	17	27878314	27894752	-1	protein_coding	0.027677	-0.140459
ENSG00000187713	-0.0848358	TMEM203	94107	9	137204082	137205648	-1	protein_coding	-0.00334446	0.0894163
ENSG00000106536	0.0233516	POU6F2	11281	7	38977909	39493095	1	protein_coding	0.270669	0.0714545
ENSG00000167210	0.00242608	LOXHD1	125336	18	46476972	46657220	-1	protein_coding	0.116076	0.156942
ENSG00000219545	0.112494	UMAD1	729852	7	7640711	7968020	1	protein_coding	0.104835	0.030734
ENSG00000122025	-0.210411	FLT3	2322	13	28003274	28100592	-1	protein_coding	0.112413	0.0984239
ENSG00000174326	0.202834	SLC16A11	162515	17	7041621	7044092	-1	protein_coding	-0.00751299	-0.0866823
ENSG00000136518	-0.0159322	ACTL6A	86	3	179562886	179588407	1	protein_coding	0.150727	0.252328
ENSG00000100906	-0.0279422	NFKBIA	4792	14	35401079	35404749	-1	protein_coding	-0.155931	0.0263803
ENSG00000188827	0.0492611	SLX4	84464	16	3581181	3611606	-1	protein_coding	0.314775	0.118882
ENSG00000143319	-0.388972	ISG20L2	81875	1	156721891	156728766	-1	protein_coding	0.107101	0.111329
ENSG00000168502	-0.193323	MTCL1	23255	18	8705556	8832778	1	protein_coding	0.0243338	0.022896
ENSG00000162407	0.202768	PLPP3	8613	1	56494761	56645301	-1	protein_coding	0.200242	0.122175
ENSG00000175575	-0.00889275	PAAF1	80227	11	73876699	73931114	1	protein_coding	-0.0302738	0.0507944
ENSG00000214367	-0.0854909	HAUS3	79441	4	2227464	2242133	-1	protein_coding	0.203959	0.342291
ENSG00000109255	-0.0243026	NMU	10874	4	55595229	55636698	-1	protein_coding	0.000486019	0.126557
ENSG00000179796	-0.295921	LRRC3B	116135	3	26622772	26717537	1	protein_coding	-0.0854801	0.140897
ENSG00000171811	-0.162201	CFAP46	54777	10	132808392	132942823	-1	protein_coding	-0.053814	-0.0458428
ENSG00000167874	0.127756	TMEM88	92162	17	7855066	7856099	1	protein_coding	0.146224	0.153368
ENSG00000033100	-0.0315052	CHPF2	54480	7	151232483	151240979	1	protein_coding	-0.140296	0.0161488
ENSG00000147439	0.125938	BIN3	55909	8	22620418	22669148	-1	protein_coding	0.0580299	0.0209657
ENSG00000111850	-0.292738	SMIM8	63914	6	87322583	87399749	1	protein_coding	0.0594355	-0.0130552
ENSG00000102100	-0.064991	SLC35A2	7355	X	48903180	48911958	-1	protein_coding	0.021539	-0.0423929
ENSG00000170296	0.385216	GABARAP	11337	17	7240008	7242449	-1	protein_coding	0.108193	0.0325292
ENSG00000153822	-0.328704	KCNJ16	3773	17	70053429	70135608	1	protein_coding	-0.0880625	-0.0362027
ENSG00000173917	0.253715	HOXB2	3212	17	48540894	48545109	-1	protein_coding	0.00805037	-0.142071
ENSG00000116141	-0.406488	MARK1	4139	1	220528136	220664461	1	protein_coding	0.0506718	0.134341
ENSG00000087157	-0.418751	PGS1	9489	17	78378649	78425114	1	protein_coding	0.125285	0.143551
ENSG00000016864	0.0796675	GLT8D1	55830	3	52694486	52706032	-1	protein_coding	0.113804	-0.0472664
ENSG00000188536	-0.134319	HBA2	3040	16	172876	173710	1	protein_coding	-0.111647	-0.0996719
ENSG00000172890	-0.0153658	NADSYN1	55191	11	71453109	71524107	1	protein_coding	-0.119294	0.0192248
ENSG00000171346	-0.0317626	KRT15	3866	17	41513745	41522529	-1	protein_coding	-0.00678134	-0.0771621
ENSG00000103365	-0.0674485	GGA2	23062	16	23463542	23521995	-1	protein_coding	0.0315752	0.0656548
ENSG00000115297	0.103469	TLX2	3196	2	74513463	74517148	1	protein_coding	0.114946	0.119423
ENSG00000166669	-0.0661138	ATF7IP2	80063	16	10326434	10483638	1	protein_coding	-0.070844	-0.0150716
ENSG00000177054	0.11053	ZDHHC13	54503	11	19117099	19176422	1	protein_coding	0.137988	0.202869
ENSG00000115310	0.00930151	RTN4	57142	2	54972187	55112621	-1	protein_coding	0.119568	-0.0363211
ENSG00000062282	-0.0245073	DGAT2	84649	11	75759512	75801535	1	protein_coding	0.0222669	-0.0454938
ENSG00000106263	0.00905953	EIF3B	8662	7	2354086	2380745	1	protein_coding	0.108572	0.142017
ENSG00000136155	-0.417503	SCEL	8796	13	77535674	77645263	1	protein_coding	-0.117532	-0.00206972
ENSG00000186118	-0.0817382	TEX38	374973	1	46668855	46673594	1	protein_coding	-0.0121589	0.0844337
ENSG00000132275	0.200267	RRP8	23378	11	6595072	6603616	-1	protein_coding	0.139831	0.062308
ENSG00000106305	0.0575235	AIMP2	7965	7	6009255	6023834	1	protein_coding	0.00716967	0.0215674
ENSG00000133818	0.229665	RRAS2	22800	11	14277922	14364506	-1	protein_coding	0.0749332	0.0604283
ENSG00000168237	0.0187781	GLYCTK	132158	3	52287089	52295257	1	protein_coding	0.203887	0.0314384
ENSG00000205362	-0.268329	MT1A	4489	16	56638666	56640087	1	protein_coding	-0.0542194	-0.0517495
ENSG00000100731	0.373829	PCNX1	22990	14	70907405	71115382	1	protein_coding	0.146262	0.136079
ENSG00000101473	0.0987409	ACOT8	10005	20	45841721	45857405	-1	protein_coding	0.0852333	-0.0864029
ENSG00000156521	-0.0763753	TYSND1	219743	10	70137981	70146700	-1	protein_coding	-0.132618	-0.202283
ENSG00000106460	0.00736058	TMEM106B	54664	7	12211270	12243367	1	protein_coding	0.0947647	0.0798256
ENSG00000140992	0.0263647	PDPK1	5170	16	2537979	2603188	1	protein_coding	0.123644	0.0845861
ENSG00000196557	-0.119099	CACNA1H	8912	16	1153103	1224169	1	protein_coding	-0.0255492	0.00746106
ENSG00000226124	-0.14503	FTCDNL1	348751	2	199760544	199851192	-1	protein_coding	-0.286748	-0.176467
ENSG00000065621	0.0940937	GSTO2	119391	10	104268873	104304950	1	protein_coding	0.0372927	-0.147357
ENSG00000259529	-0.10059	NA	NA	14	24147548	24166452	1	protein_coding	0.0842198	0.191037
ENSG00000212916	-0.115323	MAP10	54627	1	232805416	232809929	1	protein_coding	-0.00465875	0.00550626
ENSG00000162927	0.0467711	PUS10	150962	2	60940222	61018259	-1	protein_coding	0.141196	0.00921353
ENSG00000102241	-0.0373621	HTATSF1	27336	X	136497079	136512346	1	protein_coding	0.0579786	0.268906
ENSG00000052850	0.108952	ALX4	60529	11	44260440	44310139	-1	protein_coding	0.177367	0.178128
ENSG00000099974	-0.0478571	DDTL	100037417	22	23966888	23972556	1	protein_coding	-0.0705904	-0.10422
ENSG00000132749	-0.0411835	TESMIN	9633	11	68707440	68751520	-1	protein_coding	0.0108962	0.0660236
ENSG00000176095	0.0070014	IP6K1	9807	3	49724294	49786542	-1	protein_coding	0.106261	0.0512757
ENSG00000101363	0.0597537	MANBAL	63905	20	37289649	37317260	1	protein_coding	0.137076	-0.0139664
ENSG00000131373	0.00911577	HACL1	26061	3	15560699	15601852	-1	protein_coding	0.0620846	-0.017566
ENSG00000232629	-0.023422	HLA-DQB2	3120	6	32756098	32763532	-1	protein_coding	-0.130099	-0.150589
ENSG00000247077	0.134952	PGAM5	192111	12	132710819	132722734	1	protein_coding	0.319784	0.119256
ENSG00000254469	-0.105061	XNDC1N	100133315	11	71865504	71928654	-1	protein_coding	0.0757352	0.248546
ENSG00000123545	-0.000324	NDUFAF4	29078	6	96889315	96897891	-1	protein_coding	-0.0316437	-0.0981841
ENSG00000133794	0.19018	BMAL1	406	11	13276652	13387266	1	protein_coding	0.00831781	-0.000843905
ENSG00000164300	0.343516	SERINC5	256987	5	80111651	80256048	-1	protein_coding	0.0966339	0.101948
ENSG00000197565	-0.096026	COL4A6	1288	X	108155607	108439497	-1	protein_coding	0.163232	0.0421598
ENSG00000114331	0.00103803	ACAP2	23527	3	195274745	195443044	-1	protein_coding	0.16418	0.184966
ENSG00000229314	0.363455	ORM1	5004	9	114323098	114326479	1	protein_coding	0.119576	-0.0314693
ENSG00000107949	-0.137859	BCCIP	56647	10	125823546	125853695	1	protein_coding	0.0989007	0.0840542
ENSG00000133985	0.0374724	TTC9	23508	14	70641916	70675366	1	protein_coding	-0.213582	-0.111793
ENSG00000183208	-0.00660856	GDPGP1	390637	15	90233808	90245811	1	protein_coding	-0.0892844	0.00949861
ENSG00000135898	-0.0894281	GPR55	9290	2	230907318	230961066	-1	protein_coding	-0.0370817	0.00792116
