# Supplementary material for: IdentifiHR predicts homologous recombination deficiency in high-grade serous ovarian carcinoma using gene expression
Source: Commun Med (Lond). 2026 Jan 14;6:119. doi: 10.1038/s43856-026-01387-y (PMC12910048; doi:10.1038/s43856-026-01387-y)
Supplement: Supplementary file 8 — Supplementary Data 5 [file 43856_2026_1387_MOESM8_ESM.xlsx]

## Sheet: Supplementary Data 5
Sample	IdentifiHR_hrStatus	IdentifiHR_probability	hrStatus	IdentifiHR_correctLabel	BRCAness_hrStatus	MultiscaleHRD_hrStatus	ExpHRD_hrStatus
TCGA-25-1316-01	HRP	0.996882	HRP	correct	HRP	HRP	HRP
TCGA-61-1995-01	HRP	0.995665	HRP	correct	HRP	HRP	HRP
TCGA-13-1477-01	HRD	0.00790264	HRP	incorrect	HRD	HRP	HRD
TCGA-61-2110-01	HRP	0.996717	HRP	correct	HRD	HRP	HRP
TCGA-04-1648-01	HRP	0.915603	HRP	correct	HRD	HRP	HRD
TCGA-25-1628-01	HRP	0.979704	HRP	correct	HRP	HRD	HRD
TCGA-25-1870-01	HRP	0.974733	HRP	correct	HRD	HRP	HRD
TCGA-24-1923-01	HRP	0.976871	HRP	correct	HRD	HRP	HRD
TCGA-25-1319-01	HRP	0.998871	HRP	correct	HRP	HRP	HRD
TCGA-10-0927-01	HRP	0.999407	HRP	correct	HRD	HRP	HRD
TCGA-25-1631-01	HRP	0.83212	HRP	correct	HRP	HRP	HRD
TCGA-24-1843-01	HRD	0.326169	HRP	incorrect	HRP	HRD	HRD
TCGA-29-1710-01	HRP	0.997543	HRP	correct	HRD	HRP	HRD
TCGA-61-1736-01	HRD	0.0926819	HRP	incorrect	HRP	HRP	HRD
TCGA-61-2003-01	HRP	0.863352	HRP	correct	HRD	HRD	HRD
TCGA-29-1774-01	HRD	0.427102	HRP	incorrect	HRP	HRD	HRD
TCGA-24-1464-01	HRD	0.0306981	HRP	incorrect	HRD	HRD	HRD
TCGA-36-1576-01	HRP	0.852649	HRP	correct	HRP	HRD	HRD
TCGA-13-0804-01	HRP	0.956405	HRP	correct	HRD	HRP	HRD
TCGA-61-2113-01	HRP	0.961262	HRP	correct	HRP	HRD	HRD
TCGA-24-1616-01	HRP	0.517797	HRP	correct	HRP	HRP	HRD
TCGA-10-0936-01	HRP	0.996337	HRP	correct	HRD	HRP	HRD
TCGA-25-1320-01	HRP	0.887666	HRP	correct	HRP	HRD	HRD
TCGA-29-1695-01	HRP	0.681919	HRP	correct	HRP	HRD	HRD
TCGA-24-1562-01	HRP	0.987946	HRP	correct	HRD	HRP	HRD
TCGA-24-0966-01	HRP	0.66991	HRP	correct	HRD	HRP	HRD
TCGA-59-2355-01	HRD	0.15302	HRP	incorrect	HRD	HRD	HRD
TCGA-09-1673-01	HRP	0.975592	HRP	correct	HRP	HRD	HRP
TCGA-61-1741-01	HRP	0.868266	HRP	correct	HRP	HRP	HRD
TCGA-13-1506-01	HRP	0.99779	HRP	correct	HRP	HRD	HRD
TCGA-09-1659-01	HRP	0.888824	HRP	correct	HRD	HRP	HRD
TCGA-30-1714-01	HRP	0.843666	HRP	correct	HRD	HRP	HRD
TCGA-13-1496-01	HRP	0.900544	HRP	correct	HRD	HRP	HRD
TCGA-24-1474-01	HRP	0.998023	HRP	correct	HRP	HRD	HRD
TCGA-57-1583-01	HRP	0.989225	HRP	correct	HRP	HRP	HRD
TCGA-24-1558-01	HRP	0.557166	HRP	correct	HRP	HRD	HRD
TCGA-24-2033-01	HRP	0.987561	HRP	correct	HRP	HRP	HRD
TCGA-13-1410-01	HRP	0.991903	HRP	correct	HRP	HRP	HRD
TCGA-24-0982-01	HRP	0.835776	HRP	correct	HRP	HRP	HRD
TCGA-25-2404-01	HRD	0.242522	HRD	correct	HRD	HRD	HRD
TCGA-23-1029-01	HRD	0.00684862	HRD	correct	HRP	HRD	HRD
TCGA-13-1505-01	HRP	0.989319	HRD	incorrect	HRP	HRP	HRD
TCGA-13-0726-01	HRD	0.232262	HRD	correct	HRD	HRP	HRD
TCGA-29-1762-01	HRD	0.21597	HRD	correct	HRP	HRD	HRD
TCGA-36-1580-01	HRP	0.997821	HRD	incorrect	HRD	HRP	HRD
TCGA-25-1315-01	HRD	0.107428	HRD	correct	HRP	HRP	HRD
TCGA-59-2354-01	HRD	0.292028	HRD	correct	HRD	HRD	HRD
TCGA-13-0886-01	HRD	0.0831356	HRD	correct	HRD	HRD	HRD
TCGA-24-1469-01	HRP	0.97451	HRD	incorrect	HRP	HRD	HRD
TCGA-13-1483-01	HRD	0.00399776	HRD	correct	HRP	HRD	HRD
TCGA-59-2363-01	HRD	0.00800803	HRD	correct	HRP	HRD	HRD
TCGA-61-2097-01	HRP	0.998028	HRD	incorrect	HRD	HRP	HRD
TCGA-25-1318-01	HRD	0.178506	HRD	correct	HRD	HRP	HRD
TCGA-20-1682-01	HRD	0.0116353	HRD	correct	HRD	HRD	HRD
TCGA-24-2024-01	HRD	0.2152	HRD	correct	HRD	HRP	HRD
TCGA-VG-A8LO-01	HRD	0.0992006	HRD	correct	HRP	HRD	HRD
TCGA-31-1946-01	HRD	0.0323254	HRD	correct	HRP	HRD	HRD
TCGA-04-1530-01	HRP	0.733382	HRD	incorrect	HRP	HRD	HRD
TCGA-25-1630-01	HRD	0.00504614	HRD	correct	HRP	HRD	HRD
TCGA-23-1026-01	HRD	0.0694646	HRD	correct	HRD	HRD	HRD
TCGA-36-1574-01	HRD	0.0042977	HRD	correct	HRP	HRD	HRD
TCGA-04-1361-01	HRD	0.0165205	HRD	correct	HRD	HRD	HRD
TCGA-13-1509-01	HRD	0.00164982	HRD	correct	HRD	HRD	HRD
TCGA-13-0916-01	HRD	0.0528798	HRD	correct	HRP	HRD	HRD
TCGA-24-1546-01	HRD	0.375238	HRD	correct	HRD	HRD	HRD
TCGA-13-0885-01	HRD	0.00992805	HRD	correct	HRD	HRD	HRD
TCGA-10-0937-01	HRD	1.87123e-07	HRD	correct	HRD	HRD	HRD
TCGA-09-2051-01	HRD	0.0253818	HRD	correct	HRP	HRD	HRD
TCGA-23-2077-01	HRD	0.310053	HRD	correct	HRD	HRP	HRD
TCGA-61-1724-01	HRD	0.0561945	HRD	correct	HRP	HRD	HRD
TCGA-13-1510-01	HRD	0.0103599	HRD	correct	HRD	HRD	HRD
TCGA-13-0905-01	HRD	0.00198014	HRD	correct	HRD	HRD	HRD
TCGA-30-1860-01	HRD	0.00325953	HRD	correct	HRD	HRD	HRD
