# Supplementary material for: IdentifiHR predicts homologous recombination deficiency in high-grade serous ovarian carcinoma using gene expression
Source: Commun Med (Lond). 2026 Jan 14;6:119. doi: 10.1038/s43856-026-01387-y (PMC12910048; doi:10.1038/s43856-026-01387-y)
Supplement: Supplementary file 9 — Supplementary Data 6 [file 43856_2026_1387_MOESM9_ESM.xlsx]

## Sheet: Supplementary Data 6
Sample	IdentifiHR_hrStatus	IdentifiHR_probability	hrStatus	correctLabel
AOCS_001_2_0	HRD	0.00645009	HRD	correct
AOCS_004_2_9	HRP	0.92634	HRP	correct
AOCS_005_2_1	HRD	0.0567812	HRP	incorrect
AOCS_034_2_4	HRD	0.00223736	HRD	correct
AOCS_034_4_1	HRD	0.0260515	HRD	correct
AOCS_055_2_0	HRP	0.971638	HRP	correct
AOCS_056_2_3	HRP	0.873709	HRP	correct
AOCS_057_2_6	HRD	0.0278245	HRP	incorrect
AOCS_058_2_9	HRD	0.00167848	HRD	correct
AOCS_059_2_1	HRP	0.877248	HRP	correct
AOCS_060_2_9	HRD	0.387571	HRP	incorrect
AOCS_061_2_1	HRP	0.996254	HRP	correct
AOCS_063_2_7	HRD	0.0475291	HRD	correct
AOCS_064_2_X	HRD	0.00417347	HRD	correct
AOCS_064_4_7	HRD	0.167351	HRD	correct
AOCS_065_2_2	HRD	0.26353	HRD	correct
AOCS_065_4_X	HRD	0.232236	HRD	correct
AOCS_075_2_4	HRP	0.687479	HRP	correct
AOCS_076_2_7	HRP	0.951052	HRP	correct
AOCS_077_2_X	HRP	0.997418	HRP	correct
AOCS_079_2_5	HRP	0.847521	HRP	correct
AOCS_080_2_2	HRP	0.993848	HRP	correct
AOCS_081_2_5	HRP	0.984092	HRP	correct
AOCS_083_2_0	HRP	0.989492	HRP	correct
AOCS_084_2_3	HRP	0.980498	HRP	correct
AOCS_085_2_6	HRP	0.782856	HRP	correct
AOCS_086_2_9	HRD	0.000346132	HRD	correct
AOCS_086_4_6	HRD	0.00351664	HRD	correct
AOCS_088_2_4	HRD	0.0188455	HRD	correct
AOCS_088_4_1	HRD	0.00565551	HRD	correct
AOCS_090_2_4	HRP	0.867998	HRP	correct
AOCS_090_4_1	HRP	0.990803	HRP	correct
AOCS_091_2_7	HRD	0.000925039	HRD	correct
AOCS_091_4_4	HRD	0.292167	HRD	correct
AOCS_092_2_X	HRP	0.999213	HRP	correct
AOCS_092_4_7	HRP	0.99953	HRP	correct
AOCS_093_2_2	HRD	0.330428	HRD	correct
AOCS_093_4_X	HRD	0.0265104	HRD	correct
AOCS_093_8_4	HRD	0.371634	HRD	correct
AOCS_095_2_8	HRD	9.1013e-05	HRD	correct
AOCS_095_4_5	HRD	0.0208715	HRD	correct
AOCS_096_2_0	HRP	0.957062	HRP	correct
AOCS_097_2_3	HRP	0.962357	HRP	correct
AOCS_104_2_X	HRD	0.0463727	HRD	correct
AOCS_105_2_2	HRD	0.0161567	HRD	correct
AOCS_106_2_5	HRD	0.144965	HRD	correct
AOCS_107_2_8	HRD	0.0489353	HRD	correct
AOCS_108_2_0	HRD	0.0974088	HRD	correct
AOCS_109_2_3	HRP	0.996803	HRP	correct
AOCS_111_2_3	HRP	0.999925	HRP	correct
AOCS_112_2_6	HRP	0.997238	HRP	correct
AOCS_113_2_9	HRP	0.997934	HRP	correct
AOCS_114_2_1	HRP	0.778458	HRD	incorrect
AOCS_115_2_4	HRP	0.742993	HRP	correct
AOCS_116_2_7	HRP	0.832858	HRP	correct
AOCS_122_2_8	HRD	0.272718	HRD	correct
AOCS_123_2_0	HRP	0.579834	HRP	correct
AOCS_124_2_3	HRP	0.821122	HRP	correct
AOCS_125_2_6	HRD	0.0433347	HRD	correct
AOCS_126_2_9	HRD	0.0584706	HRD	correct
AOCS_128_2_4	HRD	0.00509449	HRD	correct
AOCS_130_2_4	HRD	0.0587344	HRD	correct
AOCS_131_2_7	HRD	0.00474104	HRD	correct
AOCS_132_2_X	HRP	0.95118	HRD	incorrect
AOCS_133_2_2	HRP	0.666853	HRD	incorrect
AOCS_139_24_9MD	HRD	0.0204183	HRD	correct
AOCS_139_24_9WT	HRD	0.2181	HRD	correct
AOCS_139_26_6MD	HRD	0.00522309	HRD	correct
AOCS_139_26_6WT	HRD	0.00186595	HRD	correct
AOCS_139_2_9	HRD	0.000142749	HRD	correct
AOCS_139_7_7MD	HRD	0.000374911	HRD	correct
AOCS_139_7_7WT	HRD	0.000389039	HRD	correct
AOCS_143_2_4	HRD	0.0366534	HRD	correct
AOCS_144_2_7	HRD	0.000258517	HRD	correct
AOCS_145_2_X	HRD	0.493024	HRD	correct
AOCS_147_2_5	HRD	0.00772061	HRD	correct
AOCS_148_2_8	HRD	0.013402	HRD	correct
AOCS_149_2_0	HRD	0.0223585	HRD	correct
AOCS_152_2_3	HRD	8.7052e-05	HRD	correct
AOCS_153_2_6	HRD	0.000969741	HRD	correct
AOCS_157_2_7	HRP	0.974605	HRP	correct
AOCS_158_2_X	HRD	0.00449906	HRD	correct
AOCS_159_2_2	HRP	0.987923	HRP	correct
AOCS_160_2_X	HRP	0.880843	HRP	correct
AOCS_161_2_2	HRP	0.951372	HRP	correct
AOCS_163_2_8	HRP	0.99787	HRP	correct
AOCS_164_2_0	HRD	0.000439792	HRP	incorrect
AOCS_165_2_3	HRD	0.036733	HRP	incorrect
AOCS_168_2_1	HRP	0.980155	HRP	correct
AOCS_169_2_4	HRD	0.310325	HRP	incorrect
AOCS_171_2_4	HRD	0.0189383	HRD	correct
AOCS_171_4_1	HRD	0.00209441	HRD	correct
AOCS_172_31_2	HRP	0.998923	HRP	correct
AOCS_173_31_5	HRP	0.998884	HRP	correct
AOCS_174_31_8	HRP	0.997962	HRP	correct
AOCS_175_31_0	HRP	0.994665	HRP	correct
AOCS_176_31_3	HRP	0.999633	HRP	correct
AOCS_177_31_6	HRP	0.994977	HRP	correct
AOCS_178_31_9	HRP	0.99927	HRP	correct
