# Supplementary material for: IdentifiHR predicts homologous recombination deficiency in high-grade serous ovarian carcinoma using gene expression
Source: Commun Med (Lond). 2026 Jan 14;6:119. doi: 10.1038/s43856-026-01387-y (PMC12910048; doi:10.1038/s43856-026-01387-y)
Supplement: Supplementary file 10 — Supplementary Data 7 [file 43856_2026_1387_MOESM10_ESM.xlsx]

## Sheet: Supplementary Data 7
Sample	IdentifiHR_hrStatus	IdentifiHR_probability	hrStatus	correctLabel
SPECTRUM-OV-107	HRP	0.999588	HRP	correct
SPECTRUM-OV-031	HRD	0.00138299	HRD	correct
SPECTRUM-OV-003	HRD	0.00546976	HRD	correct
SPECTRUM-OV-115	HRD	0.000350555	HRD	correct
SPECTRUM-OV-112	HRP	0.829935	HRP	correct
SPECTRUM-OV-110	HRP	0.765975	HRD	incorrect
SPECTRUM-OV-105	HRP	0.992206	HRP	correct
SPECTRUM-OV-083	HRP	0.861033	HRP	correct
SPECTRUM-OV-082	HRD	1.51361e-06	HRD	correct
SPECTRUM-OV-077	HRD	9.6337e-05	HRD	correct
SPECTRUM-OV-075	HRD	0.000365528	HRD	correct
SPECTRUM-OV-071	HRD	0.440372	HRD	correct
SPECTRUM-OV-070	HRD	0.00144077	HRD	correct
SPECTRUM-OV-068	HRD	0.0503024	HRD	correct
SPECTRUM-OV-067	HRD	0.33616	HRP	incorrect
SPECTRUM-OV-065	HRP	0.929685	HRP	correct
SPECTRUM-OV-014	HRP	0.960673	HRP	correct
SPECTRUM-OV-008	HRD	0.485881	HRD	correct
SPECTRUM-OV-037	HRD	0.00892244	HRP	incorrect
SPECTRUM-OV-036	HRD	0.00302779	HRD	correct
SPECTRUM-OV-054	HRP	0.999996	HRP	correct
SPECTRUM-OV-053	HRD	0.0578997	HRD	correct
SPECTRUM-OV-002	HRP	0.671611	HRP	correct
SPECTRUM-OV-049	HRD	0.00262923	HRD	correct
SPECTRUM-OV-052	HRD	0.0361664	HRP	incorrect
SPECTRUM-OV-051	HRP	0.998358	HRP	correct
SPECTRUM-OV-050	HRD	0.000160531	HRD	correct
SPECTRUM-OV-042	HRP	0.562966	HRD	incorrect
SPECTRUM-OV-041	HRP	0.968088	HRP	correct
SPECTRUM-OV-026	HRD	0.0151747	HRD	correct
SPECTRUM-OV-025	HRP	0.681283	HRD	incorrect
SPECTRUM-OV-024	HRP	0.675436	HRP	correct
SPECTRUM-OV-022	HRD	0.010344	HRD	correct
SPECTRUM-OV-009	HRD	0.000157319	HRD	correct
SPECTRUM-OV-007	HRD	0.000900996	HRD	correct
SPECTRUM-OV-116	HRD	5.64075e-06	HRD	correct
SPECTRUM-OV-118	HRD	0.0180474	HRD	correct
