# Supplementary material for: IdentifiHR predicts homologous recombination deficiency in high-grade serous ovarian carcinoma using gene expression
Source: Commun Med (Lond). 2026 Jan 14;6:119. doi: 10.1038/s43856-026-01387-y (PMC12910048; doi:10.1038/s43856-026-01387-y)
Supplement: Supplementary file 11 — Supplementary Data 8 [file 43856_2026_1387_MOESM11_ESM.xlsx]

## Sheet: Supplementary Data 8
IdentifiHR prediction	HRD		HRP		Total samples	Accuracy	Median cells per sample (min - max)	Median library size per sample (min - max)
	Correct	Incorrect	Correct	Incorrect
Sample supersite
Adnexa	17	0	8	2	27	0.925926	2281 (304 - 9613)	27709223 (5172297 - 107988559)
Ascites	5	1	7	1	14	0.857143	193 (2 - 1876)	4559821 (89366 - 31584904)
Bowel	8	2	4	0	14	0.857143	1797.5 (322 - 6054)	23571793 (4444354 - 68611117)
Omentum	13	3	9	3	28	0.785714	1373.5 (60 - 4740)	20244275.5 (1094415 - 54793786)
Other	4	0	1	0	5	1	642 (24 - 1401)	5942238 (450516 - 19183450)
Peritoneum	6	2	3	0	11	0.818182	1849 (473 - 5144)	24541645 (10023250 - 53302695)
Upper quadrant	2	2	3	0	7	0.714286	606 (298 - 4003)	16018376 (2272659 - 65766819)
Total	55	10	35	6	106	0.849057
