# Supplementary material for: IdentifiHR predicts homologous recombination deficiency in high-grade serous ovarian carcinoma using gene expression
Source: Commun Med (Lond). 2026 Jan 14;6:119. doi: 10.1038/s43856-026-01387-y (PMC12910048; doi:10.1038/s43856-026-01387-y)
Supplement: Supplementary file 12 — Supplementary Data 9 [file 43856_2026_1387_MOESM12_ESM.xlsx]

## Sheet: Supplementary Data 9
Sample	IdentifiHR_hrStatus	IdentifiHR_probability	hrStatus	correctLabel
SPECTRUM-OV-107.Adnexa	HRP	0.999768	HRP	correct
SPECTRUM-OV-031.Adnexa	HRD	0.00977948	HRD	correct
SPECTRUM-OV-003.Adnexa	HRD	0.0263287	HRD	correct
SPECTRUM-OV-115.Omentum	HRD	0.00172942	HRD	correct
SPECTRUM-OV-115.Adnexa	HRD	0.0003984	HRD	correct
SPECTRUM-OV-107.Bowel	HRP	0.998982	HRP	correct
SPECTRUM-OV-107.Omentum	HRP	0.999452	HRP	correct
SPECTRUM-OV-107.Ascites	HRP	0.998264	HRP	correct
SPECTRUM-OV-112.Ascites	HRP	1	HRP	correct
SPECTRUM-OV-112.Omentum	HRP	0.610111	HRP	correct
SPECTRUM-OV-112.Peritoneum	HRP	0.830432	HRP	correct
SPECTRUM-OV-112.Adnexa	HRP	0.990522	HRP	correct
SPECTRUM-OV-110.Bowel	HRP	0.996994	HRD	incorrect
SPECTRUM-OV-110.Omentum	HRP	0.619891	HRD	incorrect
SPECTRUM-OV-110.Peritoneum	HRP	0.922194	HRD	incorrect
SPECTRUM-OV-105.Other	HRP	0.996483	HRP	correct
SPECTRUM-OV-105.Upper Quadrant	HRP	0.986999	HRP	correct
SPECTRUM-OV-105.Omentum	HRP	0.996115	HRP	correct
SPECTRUM-OV-105.Ascites	HRP	0.973218	HRP	correct
SPECTRUM-OV-083.Omentum	HRP	0.889369	HRP	correct
SPECTRUM-OV-083.Ascites	HRP	0.999989	HRP	correct
SPECTRUM-OV-083.Adnexa	HRP	0.866565	HRP	correct
SPECTRUM-OV-082.Bowel	HRD	6.96454e-06	HRD	correct
SPECTRUM-OV-082.Omentum	HRD	2.20225e-06	HRD	correct
SPECTRUM-OV-082.Adnexa	HRD	3.65848e-06	HRD	correct
SPECTRUM-OV-077.Adnexa	HRD	0.000109443	HRD	correct
SPECTRUM-OV-077.Bowel	HRD	0.00148808	HRD	correct
SPECTRUM-OV-077.Ascites	HRD	0.107097	HRD	correct
SPECTRUM-OV-075.Omentum	HRD	0.00138012	HRD	correct
SPECTRUM-OV-075.Adnexa	HRD	0.00148185	HRD	correct
SPECTRUM-OV-075.Ascites	HRD	0.000835265	HRD	correct
SPECTRUM-OV-071.Peritoneum	HRD	0.458773	HRD	correct
SPECTRUM-OV-071.Adnexa	HRD	0.318759	HRD	correct
SPECTRUM-OV-071.Ascites	HRD	0.441454	HRD	correct
SPECTRUM-OV-070.Other	HRD	0.000312679	HRD	correct
SPECTRUM-OV-070.Peritoneum	HRD	0.000930528	HRD	correct
SPECTRUM-OV-070.Omentum	HRD	0.092765	HRD	correct
SPECTRUM-OV-068.Bowel	HRD	0.0104978	HRD	correct
SPECTRUM-OV-068.Omentum	HRD	0.147264	HRD	correct
SPECTRUM-OV-067.Bowel	HRP	0.611355	HRP	correct
SPECTRUM-OV-067.Omentum	HRD	0.371528	HRP	incorrect
SPECTRUM-OV-065.Ascites	HRP	0.94674	HRP	correct
SPECTRUM-OV-065.Adnexa	HRP	0.947947	HRP	correct
SPECTRUM-OV-065.Omentum	HRP	0.971354	HRP	correct
SPECTRUM-OV-014.Upper Quadrant	HRP	0.98342	HRP	correct
SPECTRUM-OV-014.Peritoneum	HRP	0.749597	HRP	correct
SPECTRUM-OV-014.Adnexa	HRP	0.976442	HRP	correct
SPECTRUM-OV-014.Bowel	HRP	0.952776	HRP	correct
SPECTRUM-OV-008.Other	HRD	0.00902643	HRD	correct
SPECTRUM-OV-008.Bowel	HRD	0.425797	HRD	correct
SPECTRUM-OV-037.Adnexa	HRD	0.0166366	HRP	incorrect
SPECTRUM-OV-037.Omentum	HRD	0.0410781	HRP	incorrect
SPECTRUM-OV-014.Ascites	HRP	0.956139	HRP	correct
SPECTRUM-OV-036.Omentum	HRD	0.0191504	HRD	correct
SPECTRUM-OV-036.Adnexa	HRD	0.00226243	HRD	correct
SPECTRUM-OV-054.Omentum	HRP	0.999989	HRP	correct
SPECTRUM-OV-053.Adnexa	HRD	0.0470107	HRD	correct
SPECTRUM-OV-053.Omentum	HRD	0.192761	HRD	correct
SPECTRUM-OV-053.Upper Quadrant	HRP	0.677073	HRD	incorrect
SPECTRUM-OV-002.Adnexa	HRP	0.782079	HRP	correct
SPECTRUM-OV-049.Adnexa	HRD	0.00257994	HRD	correct
SPECTRUM-OV-049.Omentum	HRD	0.00454973	HRD	correct
SPECTRUM-OV-052.Omentum	HRD	0.0700924	HRP	incorrect
SPECTRUM-OV-052.Adnexa	HRD	0.0233125	HRP	incorrect
SPECTRUM-OV-051.Omentum	HRP	0.998649	HRP	correct
SPECTRUM-OV-051.Adnexa	HRP	0.997835	HRP	correct
SPECTRUM-OV-051.Bowel	HRP	0.997787	HRP	correct
SPECTRUM-OV-050.Omentum	HRD	0.000536244	HRD	correct
SPECTRUM-OV-050.Adnexa	HRD	0.000365851	HRD	correct
SPECTRUM-OV-042.Omentum	HRP	0.988353	HRD	incorrect
SPECTRUM-OV-042.Peritoneum	HRP	0.749483	HRD	incorrect
SPECTRUM-OV-042.Ascites	HRP	0.519082	HRD	incorrect
SPECTRUM-OV-042.Upper Quadrant	HRP	0.894878	HRD	incorrect
SPECTRUM-OV-041.Ascites	HRP	0.956872	HRP	correct
SPECTRUM-OV-041.Adnexa	HRP	0.978799	HRP	correct
SPECTRUM-OV-041.Omentum	HRP	0.989612	HRP	correct
SPECTRUM-OV-031.Other	HRD	0.00264814	HRD	correct
SPECTRUM-OV-026.Adnexa	HRD	0.0351125	HRD	correct
SPECTRUM-OV-026.Ascites	HRD	0.0313289	HRD	correct
SPECTRUM-OV-026.Bowel	HRD	0.0130058	HRD	correct
SPECTRUM-OV-025.Omentum	HRP	0.825298	HRD	incorrect
SPECTRUM-OV-025.Bowel	HRP	0.578263	HRD	incorrect
SPECTRUM-OV-024.Peritoneum	HRP	0.862963	HRP	correct
SPECTRUM-OV-024.Upper Quadrant	HRP	0.611273	HRP	correct
SPECTRUM-OV-024.Omentum	HRP	0.739183	HRP	correct
SPECTRUM-OV-024.Ascites	HRD	0.383451	HRP	incorrect
SPECTRUM-OV-022.Adnexa	HRD	0.123424	HRD	correct
SPECTRUM-OV-022.Bowel	HRD	0.000729232	HRD	correct
SPECTRUM-OV-009.Upper Quadrant	HRD	0.000268284	HRD	correct
SPECTRUM-OV-009.Adnexa	HRD	0.00046862	HRD	correct
SPECTRUM-OV-009.Peritoneum	HRD	0.000117936	HRD	correct
SPECTRUM-OV-009.Omentum	HRD	0.000191004	HRD	correct
SPECTRUM-OV-009.Bowel	HRD	0.0223926	HRD	correct
SPECTRUM-OV-007.Adnexa	HRD	0.000661865	HRD	correct
SPECTRUM-OV-007.Peritoneum	HRD	0.00168852	HRD	correct
SPECTRUM-OV-007.Omentum	HRD	0.00115403	HRD	correct
SPECTRUM-OV-007.Bowel	HRD	0.0028626	HRD	correct
SPECTRUM-OV-003.Upper Quadrant	HRD	0.00353003	HRD	correct
SPECTRUM-OV-003.Peritoneum	HRD	0.00105444	HRD	correct
SPECTRUM-OV-003.Omentum	HRD	0.0165581	HRD	correct
SPECTRUM-OV-116.Ascites	HRD	1.34693e-05	HRD	correct
SPECTRUM-OV-116.Other	HRD	2.20368e-05	HRD	correct
SPECTRUM-OV-116.Omentum	HRD	9.1409e-06	HRD	correct
SPECTRUM-OV-116.Adnexa	HRD	2.68877e-05	HRD	correct
SPECTRUM-OV-118.Adnexa	HRD	0.0161074	HRD	correct
SPECTRUM-OV-118.Peritoneum	HRD	0.0299923	HRD	correct
